# Supplementary material for: ETHNOPRED: a novel machine learning method for accurate continental and sub-continental ancestry identification and population stratification correction
Source: BMC Bioinformatics. 2013 Feb 22;14:61. doi: 10.1186/1471-2105-14-61 (PMC3618021; doi:10.1186/1471-2105-14-61)
Supplement: Additional file 1 — Appendix A. 10-fold cross validation accuracy of individual decision trees and ensemble of disjoint decision trees of variable size on continental and sub-continental classification problems; in this Excel© file, you can find the relevant accuracies for each problem on a separate sheet. In each sheet the first column specifies the decision tree index, the second column specifies, the accuracy of the individual decision trees, and the third column specifies the accuracy of the ensemble of disjoint decision trees. [file 1471-2105-14-61-S1.xlsx]

## Sheet: Continental
Number of Decision Trees	Accuracy of Ensemble Models		Accuracy of Individual Decision Trees
	Mean	STD	Mean	STD
basline	33.333	0
1	97.4074	3.92351	97.4074	3.92351
2			98.5185	1.91258
3	100	0	99.2593	1.56162
4			96.2963	4.61932
5	100	0	91.8519	6.71677
6			92.2222	7.69998
7	100	0	91.1111	7.44844
8			93.7037	4.95367
9	100	0	94.8148	3.57811
10			92.5926	4.61932
11	100	0	94.4445	3.14754
12			94.4445	4.36485
13	100	0	92.5926	6.29508
14			94.0741	5.2957
15	100	0	91.1111	3.57811
16			95.5556	4.87615
17	100	0	90.7408	5.31007
18			94.0741	5.84304
19	100	0	94.0741	6.09831
20			92.963	8.45475
21	100	0	95.5556	3.40347
22			93.7037	7.20928
23	100	0	93.3333	5.73775
24			92.5926	5.79063
25	100	0	92.2222	6.40311
26			91.1111	4.34736
27	100	0	93.3333	5.1793
28			91.4815	7.41768
29	100	0	92.2222	5.36717

## Sheet: European
Number of Decision Trees	Accuracy of Ensemble Models		Accuracy of Individual Decision Trees
	Mean	STD	Mean	STD
Baseline	61.8	0
1	78.9744	5.5798	78.9744	5.5798
2			79.7436	4.4496
3	86.5385	2.4269	81.2393	5.3924
4			65.8832	3.0016
5	84.6581	4.0271	68.2479	11.9189
6			64.0456	3.1862
7	84.6439	4.274	68.8746	3.1805
8			67.792	3.6298
9	83.1054	4.7466	69.7293	5.9774
10			69.6296	3.6449
11	83.1197	4.9382	66.2678	6.1975
12			65.1567	1.8148
13	81.6382	3.5414	67.5214	7.6712
14			67.849	6.0107
15	83.49	3.5486	68.9601	7.0402
16			62.9345	8.7188
17	83.5043	2.9109	71.51	7.4509
18			74.9003	3.7438
19	82.3932	2.9312	68.5043	5.6453
20			67.7778	5.0939
21	83.1339	3.5692	67.7778	5.5996
22			67.2222	13.921
23	82.3789	4.7837	63.1909	8.5788
24			67.8632	8.2212
25	81.6382	4.8846	62.5783	7.3895
26			64.0741	5.7735
27	82.4074	4.481	66.6667	6.7937
28			69.6866	7.2855
29	82.4074	4.481	66.3105	2.2399
30			67.6923	4.8377
31	82.7778	4.2653	68.1339	5.8841
32			66.3105	5.2213
33	82.7635	4.124	68.2051	7.8313
34			64.4444	7.2341
35	84.245	5.1315	68.9316	3.5177
36			66.2536	6.6504
37	83.5185	4.0784	63.7322	10.8752
38			66.6809	10.7614
39	83.1339	4.6174	63.6752	5.1615
40			64.8433	5.3615
41	82.3647	5.1543	58.433	5.6501
42			63.9459	5.0122
43	83.1197	4.8548	62.151	6.4908
44			63.2764	3.3001
45	83.1197	4.8548	60.6695	7.3597
46			65.0997	5.9549
47	82.7493	4.1471	68.8604	8.2717
48			65.9259	7.0435
49	83.1339	4.2289	65.0997	9.7804
50			69.6866	2.8956

## Sheet: East Asian
Number of Decision Trees	Accuracy of Ensemble Models		Accuracy of Individual Decision Trees
	Mean	STD	Mean	STD
basline	54.8	0
1	74.4	7.9246	74.4	7.9246
2			74.4	11.7813
3	82.4	6.9857	68.4	4.3359
4			70	7.0711
5	85.6	3.2863	78	5.099
6			70	2.4495
7	87.2	3.3466	65.6	5.7271
8			71.6	4.0988
9	90	3.1623	74.4	8.1731
10			73.6	7.2664
11	89.6	3.8471	71.6	7.7974
12			67.2	3.0332
13	90.4	3.5777	70	5.831
14			68	6.6332
15	89.6	3.2863	68.4	12.1161
16			71.2	7.4297
17	89.6	3.2863	71.6	6.5422
18			66.4	8.1731
19	89.2	4.3818	70.4	8.1731
20			71.2	5.5857
21	91.2	3.0332	64.8	6.261
22			74.4	3.2863
23	93.6	3.5777	70.4	11.2606
24			64	9.6954
25	93.2	4.8166	64.8	7.823
26			70.4	7.4027
27	93.2	5.02	67.6	3.2863
28			66.4	10.8074
29	92	5.2915	68.4	5.1769
30			68.8	6.4187
31	93.2	3.3466	70.8	5.2154
32			68.8	8.438
33	94.8	3.3466	68	9.4868
34			72.8	10.5451
35	94.4	3.8471	73.6	5.3666
36			72.4	5.3666
37	95.2	3.0332	63.2	8.3187
38			68.4	6.229
39	96.8	2.6833	73.2	5.7619
40			65.2	8.8994
41	96.4	2.9665	62.8	7.5631
42			69.2	9.4446
43	96.8	2.2804	68.4	4.3359
44			67.2	6.7231
45	97.2	2.2804	68.4	10.2372
46			68.4	4.5607
47	96.8	2.2804	72.4	5.5498
48			68.4	7.4027
49	97.2	2.2804	71.6	8.1731
50			73.6	4.3359

## Sheet: African
Number of Decision Trees	Accuracy of Ensemble Models		Accuracy of Individual Decision Trees
	Mean	STD	Mean	STD
basline	40.8451	0
1	66.1959	5.3372	66.1959	5.3372
2			67.8122	3.3376
3	76.6408	3.3404	68.1918	6.9711
4			69.0163	7.5079
5	84.4939	4.9233	71.4286	5.0666
6			70.8408	6.0586
7	89.1347	3.0239	69.4286	6.4046
8			63.9959	6.4513
9	90.1469	1.9693	67.0245	5.3944
10			67.0204	6.7302
11	91.7633	4.0415	64.7878	4.0424
12			67.8163	7.1473
13	93.1633	3.4324	66.7918	6.7119
14			64.1633	6.9307
15	93.3633	3.2826	61.9755	5.5353
16			68.8122	6.0826
17	93.7673	2.9027	65.2204	6.122
18			62.1388	9.0219
19	94.1673	3.5915	65.9837	8.2646
20			64.7878	6.5237
21	95.5673	2.103	68.2082	6.4372
22			67.0286	5.9175
23	95.1673	2.1793	67.0327	6.8154
24			64.1796	5.6037
25	94.3633	2.8098	65.151	7.6845
26			66.0204	8.5152
27	94.5592	2.158	64.7959	7.515
28			65.7714	9.2425
29	94.5673	3.4074	65.7796	9.7
30			63.9429	7.0501
31	95.1714	2.5382	64.2408	8.5943
32			63.9878	6.6242
33	95.5714	2.082	64.8286	8.6604
34			64.8204	5.576
35	95.1755	3.0224	67.4245	4.3729
36			68.6245	6.1472
37	95.3755	2.8501	65.8653	10.0724
38			62.3673	8.5942
39	95.1755	2.6988	63.5918	3.941
40			63.5959	7.0682
41	95.5796	3.9733	64.2	4.9631
42			59.7429	2.909
43	95.3755	3.268	65.049	8.246
44			63.951	7.674
45	94.5714	2.669	63.8122	6.6848
46			66.8082	7.176
47	94.7755	2.8549	62.4245	9.9788
48			61.8122	8.0465
49	95.7796	2.8938	62.1755	8.1977
50			64.1837	7.7298

## Sheet: North American
Number of Decision Trees	Accuracy of Ensemble Models		Accuracy of Individual Decision Trees
	Mean	STD	Mean	STD
basline	30.11	0
1	82.6758	5.4077	82.6758	5.4077
2			82.1069	9.4076
3	90.703	4.1413	79.3687	5.7977
4			76.8735	7.2521
5	94.3529	3.6639	81.0459	6.0302
6			78.2949	6.7151
7	96.7269	2.5325	77.9244	6.1291
8			78.8167	3.865
9	96.7137	2.2376	79.9482	6.1622
10			81.2474	6.8785
11	98.3535	2.0089	79.5606	4.828
12			81.1875	5.1131
13	98.7172	1.2323	79.3593	6.263
14			78.4934	7.497
15	98.9024	1.2756	73.5132	7.1329
16			78.0633	7.4904
17	99.266	0.9477	75.0346	8.2882
18			80.8306	5.0896
19	99.0842	1.291	72.988	5.6133
20			77.025	4.1893
21	98.9024	1.7597	71.1765	6.7634
22			73.3782	6.3654
23	99.0842	1.291	74.3211	6.6484
24			73.5369	4.9232
25	99.0842	1.291	75.3357	6.1736
26			71.348	5.2909
27	99.266	0.9477	74.6348	3.7169
28			74.8101	7.0911
29	99.266	0.9477	75.5539	3.2889
30			69.7089	6.9678
31	99.266	0.9477	76.7766	9.1489
32			73.5404	3.8751
33	99.266	0.9477	72.0519	5.7348
34			77.5979	9.2085
35	99.266	0.9477	74.9752	5.4975
36			72.132	8.0642
37	99.266	0.9477	72.0225	7.2982
38			73.0316	7.2255
39	99.266	0.9477	72.5881	7.3091
40			72.2647	6.4468
41	99.266	0.9477	75.0112	5.7357
42			74.2906	7.2001
43	99.266	0.9477	77.7427	2.6316
44			73.1898	5.8524
45	99.266	0.9477	73.183	6.5597
46			70.591	4.8507
47	99.266	0.9477	75.8475	8.5794
48			72.4526	4.0862
49	99.266	0.9477	72.8258	6.4402
50			73.5173	5.1447

## Sheet: Kenyan
Number of Decision Trees	Accuracy of Ensemble Models		Accuracy of Individual Decision Trees
	Mean	STD	Mean	STD
basline	62.58	0
1	79.2184	3.4694	79.2184	3.4694
2			74.8161	7.0064
3	84	6.4333	76.5287	5.554
4			79.5632	7.0272
5	88.7701	6.2007	78.5517	3.6798
6			79.2644	2.0471
7	89.1379	4.0565	79.2759	6.7002
8			76.2299	5.7146
9	92.8966	4.3341	77.9425	5.3739
10			74.8506	4.5126
11	91.5287	4.7783	77.5747	2.4794
12			79.977	5.5169
13	93.2299	4.2797	75.2414	5.6753
14			76.2644	5.1874
15	92.8736	3.6346	78.5747	1.8491
16			79.954	4.7854
17	93.8966	3.0347	79.2069	5.2646
18			79.931	6.7601
19	95.2414	2.2148	76.8851	3.33
20			75.5057	5.3831
21	94.5862	2.728	75.4828	5.0831
22			80.2759	4.9336
23	95.2759	2.6952	72.5172	7.3186
24			77.5172	3.3143
25	95.931	1.4862	78.6207	7.835
26			77.5977	4.4018
27	96.954	1.3745	78.5172	5.1718
28			77.5747	5.1919
29	96.6092	1.6824	76.1494	2.8167
30			73.5057	7.6389
31	96.954	2.205	76.1724	1.9488
32			75.2529	7.3367
33	95.9655	3.4412	72.1494	2.7859
34			77.5862	4.9896
35	95.6322	3.8198	76.954	7.2236
36			77.2529	7.3763
37	95.6322	3.8198	76.5977	8.8231
38			75.2529	10.2503
39	95.6322	3.8198	77.2184	4.8123
40			77.8851	5.0045
41	95.9655	3.4412	79.1839	4.7459
42			81.9655	4.6577
43	96.2989	3.1943	74.1839	2.6013
44			78.9885	5.3044
45	95.6322	3.8198	77.5517	1.3549
46			76.5172	7.7552
47	96.6437	3.5359	78.5057	6.8245
48			72.1494	4.5336
49	97.3103	2.7962	79.5977	5.2122
50			80.9885	5.4457

## Sheet: Chinese
Number of Decision Trees	Accuracy of Ensemble Models		Accuracy of Individual Decision Trees
	Mean	STD	Mean	STD
basline	55.69	0
1	47.15	9.0911	47.15	9.0911
2			50.0333	2.8617
3	50.8667	3.3336	54.9	6.9568
4			44.7	3.9364
5	50.8167	2.1893	48.3333	8.7716
6			51.6	5.711
7	50	5.6572	54.9333	8.3336
8			51.3167	8.4585
9	52.4667	6.1601	48.8667	5.215
10			55.6833	8.2201
11	54.5	5.2622	52.45	4.0832
12			55.65	7.8108
13	54.8833	6.3873	50.7833	8.1679
14			50.4167	6.6047
15	52.85	5.4468	52.0167	5.0423
16			54.0833	6.6054
17	56.4833	5.154	48.35	5.5322
18			48.7333	6.5811
19	55.65	3.6259	49.9167	5.2008
20			51.1667	10.2429
