# Supplementary material for: ETHNOPRED: a novel machine learning method for accurate continental and sub-continental ancestry identification and population stratification correction
Source: BMC Bioinformatics. 2013 Feb 22;14:61. doi: 10.1186/1471-2105-14-61 (PMC3618021; doi:10.1186/1471-2105-14-61)
Supplement: Additional file 2 — Appendix B. ETHNOPRED generated classifier statistics considering accuracy metric and robustness to missing values metrics in different continental and sub-continental population classification problems; this Excel© file presents statistical information of each classification problem in a separate row. [file 1471-2105-14-61-S2.xlsx]

## Sheet: Continental
K	AccMean(K)	AccSTD(K)	Num_SNP(K)	n=Num_SNP(K)/K	u	P=(1-u)^n	C	N
3	100	0	10	3.33	0.1	0.7038	0.999	29

## Sheet: European
K	AccMean(K)	AccSTD(K)	Num_SNP(K)	n=Num_SNP(K)/K	u	P=(1-u)^n	C	N
3	86.54	2.43	31	10.33	0.05	0.5887	0.999	15

## Sheet: East Asian
K	AccMean(K)	AccSTD(K)	Num_SNP(K)	n=Num_SNP(K)/K	u	P=(1-u)^n	C	N
39	95.6322	3.8555	502	12.87	0.05	0.5168	0.999	67

## Sheet: African
K	AccMean(K)	AccSTD(K)	Num_SNP(K)	n=Num_SNP(K)/K	u	P=(1-u)^n	C	N
21	95.5673	2.103	526	25.05	0.05	0.2767	0.999	157

## Sheet: North American
K	AccMean(K)	AccSTD(K)	Num_SNP(K)	n=Num_SNP(K)/K	u	P=(1-u)^n	C	N
11	98.3535	2.0089	242	22	0.05	0.3235	0.999	70

## Sheet: Kenyan
K	AccMean(K)	AccSTD(K)	Num_SNP(K)	n=Num_SNP(K)/K	u	P=(1-u)^n	C	N
25	95.931	1.4862	271	10.84	0.05	0.5735	0.999	31
