# Supplementary material for: ETHNOPRED: a novel machine learning method for accurate continental and sub-continental ancestry identification and population stratification correction
Source: BMC Bioinformatics. 2013 Feb 22;14:61. doi: 10.1186/1471-2105-14-61 (PMC3618021; doi:10.1186/1471-2105-14-61)
Supplement: Additional file 4 — Appendix D. Summary statistics of SNPs used by ETHNOPRED method to tackle different continental and sub-continental population classification problems under accuracy satisfaction condition; in this excel file, you can find the relevant summary statistics on SNPs used by our method for each problem on a separate sheet. [file 1471-2105-14-61-S4.xlsx]

## Sheet: Continental-10
dbSNP RS ID	Reference Alleles	Chromosome	Position	Associated gene	Cytoband	Descriptive Information of CEU Population			Descriptive Information of CHB/JPT Population			Descriptive Information of YRI Population
						Call Rate	Minor Allele Frequency	Hardy-Weinberg Equilibrium P	Call Rate	Minor Allele Frequency	Hardy-Weinberg Equilibrium P	Call Rate	Minor Allele Frequency	Hardy-Weinberg Equilibrium P
rs4835141	C/G	4	149618517	NR3C2	q31.23	1	0.255556	0.744444	1	0.05	0.95	1	0.255556	0.744444
rs735480	C/T	15	45152371	SORD	q21.1	1	0.0611111	0.938889	1	0.422222	0.577778	1	0	1
rs6437783	C/T	3	108172817	MYH15	q13.13	1	0.172222	0.827778	1	0	1	1	0.305556	0.694444
rs4847428	C/T	1	93942442	FNBP1L	p22.1	1	0.327778	0.672222	1	0.355556	0.644444	1	0.0444444	0.955556
rs1726254	A/G	12	125141715	NCOR2	q24.31	1	0.0666667	0.933333	1	0.45	0.55	1	0.244444	0.755556
rs35389	C/T	5	33954880	SLC45A2	p13.2	1	0.0111111	0.988889	1	0.105556	0.894444	1	0.205556	0.794444
rs4787645	C/T	16	30457350	SEPHS2	p11.2	1	0.355556	0.644444	1	0.1	0.9	1	0	1
rs1679012	C/T	15	42528676	TMEM87A	q15.1	1	0.177778	0.822222	1	0.161111	0.838889	1	0	1
rs1986420	C/T	10	119756846	EMX2	q26.11	1	0.0222222	0.977778	1	0.2	0.8	1	0.0777778	0.922222
rs12135904	A/G	1	24568804	GRHL3	p36.11	1	0.361111	0.638889	1	0	1	1	0.0722222	0.927778

## Sheet: European-31
dbSNP RS ID	Reference Alleles	Chromosome	Position	Descriptive Information of CEU Population			Descriptive Information of TSI Population
				Call Rate	Minor Allele Frequency	Hardy-Weinberg Equilibrium P	Call Rate	Minor Allele Frequency	Hardy-Weinberg Equilibrium P
rs13303010	A/G	1	884436	1	0.0758	0.9242	1	0.1127	0.8873
rs10907175	A/C	1	1120590	1	0.0727	0.9273	1	0.0686	0.9314
rs35134975	A/G	1	1219306	1	0	1	1	0.0049	0.9951
rs28456011	C/T	1	1557069	1	0.1333	0.8667	1	0.2206	0.7794
rs1878752	A/G	1	2029579	1	0.0939	0.9061	1	0.1127	0.8873
rs11590198	A/G	1	2541760	1	0.1727	0.8273	1	0.1324	0.8676
rs12756705	C/T	1	3779712	1	0.1606	0.8394	1	0.1618	0.8382
rs12061902	C/T	1	5736311	1	0	1	1	0.0392	0.9608
rs12754538	C/T	1	8396400	1	0.2879	0.7121	1	0.1324	0.8676
rs16853148	C/T	1	14115359	1	0.0576	0.9424	1	0.0147	0.9853
rs9426362	A/G	1	29667420	1	0.0667	0.9333	1	0.1765	0.8235
rs10494252	A/C	1	145483560	1	0.0879	0.9121	1	0.0196	0.9804
rs13396777	A/G	2	74163266	1	0.003	0.997	1	0.0294	0.9706
rs4954218	G/T	2	135519895	1	0.2788	0.7212	1	0.0539	0.9461
rs7570971	A/C	2	135554376	1	0.297	0.703	1	0.0882	0.9118
rs4988235	A/G	2	136325116	1	0.2697	0.7303	1	0.0931	0.9069
rs932206	C/T	2	136541742	1	0.397	0.603	1	0.1078	0.8922
rs1485973	A/G	2	163129525	1	0	1	1	0.0098	0.9902
rs10172873	A/G	2	169976718	1	0.003	0.997	1	0.0392	0.9608
rs4292253	C/T	3	20580306	1	0.3879	0.6121	1	0.1961	0.8039
rs17404744	C/T	3	64250952	1	0.0818	0.9182	1	0.1422	0.8578
rs16849564	C/T	3	105249011	1	0.1212	0.8788	1	0.1078	0.8922
rs10096219	C/T	8	1315162	1	0.0091	0.9909	1	0.0833	0.9167
rs10888101	C/T	8	14947165	1	0.0061	0.9939	1	0.0686	0.9314
rs272613	A/G	8	81602830	1	0.0879	0.9121	1	0.0245	0.9755
rs1355640	A/G	9	2530690	1	0.0909	0.9091	1	0.0147	0.9853
rs11008809	A/G	10	32496645	1	0.0848	0.9152	1	0.1765	0.8235
rs721346	G/T	11	103242667	1	0.0727	0.9273	1	0.1667	0.8333
rs2283293	A/G	12	2290868	1	0.0061	0.9939	1	0.0931	0.9069
rs265638	C/T	12	128629267	1	0.1788	0.8212	1	0.3775	0.6225
rs7966178	C/T	12	131154365	1	0.0121	0.9879	1	0.0637	0.9363

## Sheet: East Asian-502
dbSNP RS ID	Reference Alleles	Chromosome	Position	Descriptive Information of CHB Population			Descriptive Information of JPT Population
				Call Rate	Minor Allele Frequency	Hardy-Weinberg Equilibrium P	Call Rate	Minor Allele Frequency	Hardy-Weinberg Equilibrium P
rs12124819	A/G	1	766409	1	0.0073	0.9927	1	0	1
rs7537756	A/G	1	844113	1	0.0949	0.9051	1	0.2035	0.7965
rs4040604	G/T	1	852987	1	0.4745	0.5255	1	0.4469	0.5531
rs7523549	C/T	1	869180	1	0.0693	0.9307	1	0.0929	0.9071
rs3935066	A/G	1	890593	1	0.2701	0.7299	1	0.3186	0.6814
rs6694632	A/G	1	906697	1	0.1934	0.8066	1	0.1681	0.8319
rs6665000	A/C	1	914761	1	0.0219	0.9781	1	0.0133	0.9867
rs2465126	A/G	1	936897	1	0.0438	0.9562	1	0.0177	0.9823
rs2465136	C/T	1	980280	1	0.2117	0.7883	1	0.1726	0.8274
rs13129	C/T	1	980702	1	0.0073	0.9927	1	0.0265	0.9735
rs7526076	A/G	1	988258	1	0.1058	0.8942	1	0.0664	0.9336
rs3737728	A/G	1	1011278	1	0.1022	0.8978	1	0.0664	0.9336
rs2298217	C/T	1	1054842	1	0.4599	0.5401	1	0.4513	0.5487
rs11260542	A/G	1	1099882	1	0.1095	0.8905	1	0.1283	0.8717
rs9442387	C/T	1	1100449	1	0.1095	0.8905	1	0.0708	0.9292
rs12092254	A/G	1	1102984	1	0.1095	0.8905	1	0.1283	0.8717
rs1320565	C/T	1	1109721	1	0.2007	0.7993	1	0.1947	0.8053
rs9729550	A/C	1	1125105	1	0.1423	0.8577	1	0.1018	0.8982
rs11466691	C/T	1	1129725	1	0.0073	0.9927	1	0	1
rs6603781	A/G	1	1148494	1	0.0036	0.9964	1	0	1
rs1749951	A/G	1	1221519	1	0.0839	0.9161	1	0.1549	0.8451
rs17854636	C/T	1	1267396	1	0	1	1	0.0044	0.9956
rs182532	C/T	1	1276903	1	0.0803	0.9197	1	0.1681	0.8319
rs2765015	A/G	1	1298845	1	0.0876	0.9124	1	0.1681	0.8319
rs2291889	A/G	1	1325081	1	0.0766	0.9234	1	0.146	0.854
rs11488462	A/G	1	1343243	1	0.1095	0.8905	1	0.2035	0.7965
rs1887284	A/G	1	1476922	1	0.3066	0.6934	1	0.2434	0.7566
rs1926883	A/G	1	1482130	1	0.1022	0.8978	1	0.0841	0.9159
rs28414855	A/C	1	1516133	1	0.2664	0.7336	1	0.1283	0.8717
rs4648782	A/G	1	1532049	1	0.0328	0.9672	1	0.0088	0.9912
rs12748433	A/G	1	1549834	1	0.2263	0.7737	1	0.4027	0.5973
rs6699975	A/C	1	1593297	1	0.2628	0.7372	1	0.1018	0.8982
rs4074197	A/G	1	1601974	1	0.135	0.865	1	0.0487	0.9513
rs760925	A/G	1	1636434	1	0.1934	0.8066	1	0.1283	0.8717
rs1107910	C/T	1	1682181	1	0.3759	0.6241	1	0.3717	0.6283
rs7534617	G/T	1	1703729	1	0.2263	0.7737	1	0.2124	0.7876
rs9970652	C/T	1	1715486	1	0.1788	0.8212	1	0.1814	0.8186
rs12403351	A/G	1	1769090	1	0.0146	0.9854	1	0.0929	0.9071
rs28710181	C/T	1	1837391	1	0.1715	0.8285	1	0.1195	0.8805
rs4648745	C/T	1	1904125	1	0.3613	0.6387	1	0.3363	0.6637
rs10910029	A/G	1	2025239	1	0.3905	0.6095	1	0.2257	0.7743
rs4648805	A/G	1	2030623	1	0.3102	0.6898	1	0.2566	0.7434
rs4648807	C/T	1	2030758	1	0.4818	0.5182	1	0.3894	0.6106
rs16824860	G/T	1	2059677	1	0.073	0.927	1	0.0044	0.9956
rs12034613	A/G	1	2116240	1	0.0073	0.9927	1	0	1
rs7512482	C/T	1	2136826	1	0.135	0.865	1	0.115	0.885
rs2645072	A/C	1	2270283	1	0.1423	0.8577	1	0.1018	0.8982
rs2840531	C/T	1	2276268	1	0.2445	0.7555	1	0.208	0.792
rs10910061	A/G	1	2293372	1	0.1095	0.8905	1	0.0619	0.9381
rs1123571	A/G	1	2315869	1	0.2555	0.7445	1	0.2389	0.7611
rs4233033	C/T	1	2358092	1	0.0876	0.9124	1	0.0929	0.9071
rs1998759	A/G	1	2387034	1	0.2226	0.7774	1	0.2743	0.7257
rs11573979	A/G	1	2483358	1	0.0073	0.9927	1	0.0088	0.9912
rs10909872	G/T	1	2713412	1	0.0693	0.9307	1	0.0929	0.9071
rs1869972	A/G	1	2841098	1	0.4964	0.5036	1	0.3982	0.6018
rs2606414	C/T	1	2857008	1	0.4562	0.5438	1	0.4336	0.5664
rs16823350	A/G	1	2922306	1	0.2117	0.7883	1	0.1726	0.8274
rs6695131	C/T	1	2990784	1	0.3394	0.6606	1	0.2699	0.7301
rs2651902	C/T	1	3064166	1	0.0474	0.9526	1	0.0442	0.9558
rs2651929	C/T	1	3091213	1	0.4635	0.5365	1	0.469	0.531
rs10797386	A/G	1	3158140	1	0.2336	0.7664	1	0.177	0.823
rs17398063	A/G	1	3162562	1	0.0073	0.9927	1	0	1
rs2455107	G/T	1	3170018	1	0.2701	0.7299	1	0.1858	0.8142
rs4648468	A/G	1	3200810	1	0.0109	0.9891	1	0	1
rs12073172	A/G	1	3266234	1	0.4051	0.5949	1	0.4912	0.5088
rs12119711	C/T	1	3440865	1	0.1058	0.8942	1	0.1327	0.8673
rs3765764	A/G	1	3623397	1	0.5	0.5	1	0.4071	0.5929
rs10910017	A/G	1	3633945	1	0.2044	0.7956	1	0.3407	0.6593
rs1885865	A/G	1	3636151	1	0.2555	0.7445	1	0.4735	0.5265
rs2275819	A/G	1	3679268	1	0.4745	0.5255	1	0.4867	0.5133
rs2298225	A/C	1	3745934	1	0.1387	0.8613	1	0.0885	0.9115
rs4131373	A/G	1	3797248	1	0.0036	0.9964	1	0.031	0.969
rs4654522	C/G	1	3899497	1	0.2226	0.7774	1	0.2345	0.7655
rs12023372	C/G	1	3972924	1	0.2044	0.7956	1	0.1681	0.8319
rs16840755	A/C	1	4067080	1	0.1715	0.8285	1	0.1372	0.8628
rs608210	A/G	1	4419772	1	0.2956	0.7044	1	0.2035	0.7965
rs10799255	A/G	1	4631537	1	0.4854	0.5146	1	0.3451	0.6549
rs16839450	C/T	1	4637391	1	0.2847	0.7153	1	0.2257	0.7743
rs4654468	C/T	1	4865491	1	0.3613	0.6387	1	0.3584	0.6416
rs1841241	A/G	1	4939240	1	0.1533	0.8467	1	0.1903	0.8097
rs10915307	A/G	1	4963153	1	0.4635	0.5365	1	0.385	0.615
rs2199215	C/T	1	5051336	1	0.1533	0.8467	1	0.2301	0.7699
rs2611423	A/C	1	5073664	1	0.0511	0.9489	1	0.0088	0.9912
rs10915396	C/T	1	5210440	1	0.3759	0.6241	1	0.385	0.615
rs7512133	A/G	1	5321464	1	0.0839	0.9161	1	0.177	0.823
rs12080410	C/G	1	5561260	1	0.2409	0.7591	1	0.2478	0.7522
rs12036857	A/T	1	5630086	1	0.3759	0.6241	1	0.2611	0.7389
rs770698	C/G	1	5695578	1	0.3905	0.6095	1	0.3097	0.6903
rs17028725	A/G	1	5734130	1	0.0255	0.9745	1	0.0796	0.9204
rs6698924	A/C	1	5762617	1	0.0036	0.9964	1	0.031	0.969
rs6577582	A/C	1	6535777	1	0.0219	0.9781	1	0.0044	0.9956
rs11120837	C/T	1	7064400	1	0.0182	0.9818	1	0.0044	0.9956
rs6656160	A/G	1	7103011	1	0.3759	0.6241	1	0.3319	0.6681
rs11120989	A/G	1	7599657	1	0.1606	0.8394	1	0.1504	0.8496
rs178932	A/G	1	7952887	1	0.2956	0.7044	1	0.3451	0.6549
rs17389948	C/T	1	8985539	1	0.135	0.865	1	0.1327	0.8673
rs284243	A/G	1	10628467	1	0.1898	0.8102	1	0.1549	0.8451
rs710139	C/T	1	10767145	1	0.2372	0.7628	1	0.1903	0.8097
rs12085319	G/T	1	10952065	1	0.427	0.573	1	0.3805	0.6195
rs17036706	G/T	1	11348286	1	0.0401	0.9599	1	0.1062	0.8938
rs2379143	C/T	1	11399779	1	0.2482	0.7518	1	0.2832	0.7168
rs11804222	A/G	1	11859101	1	0.0292	0.9708	1	0.0973	0.9027
rs12755560	A/G	1	12302568	1	0.1606	0.8394	1	0.2522	0.7478
rs10927559	G/T	1	13647613	1	0.2883	0.7117	1	0.2788	0.7212
rs164868	C/T	1	13693716	1	0.4526	0.5474	1	0.4779	0.5221
rs16850259	G/T	1	14650491	1	0.1715	0.8285	1	0.3584	0.6416
rs4920386	A/T	1	17996048	1	0.2555	0.7445	1	0.1681	0.8319
rs620950	C/G	1	18138561	1	0.0547	0.9453	1	0.0133	0.9867
rs3820330	A/C	1	20015000	1	0.2117	0.7883	1	0.354	0.646
rs11585587	A/G	1	20430129	1	0.281	0.719	1	0.3805	0.6195
rs904927	C/T	1	21688247	1	0.1204	0.8796	1	0.2124	0.7876
rs2119320	C/T	1	23011495	1	0.1423	0.8577	1	0.1681	0.8319
rs7540486	C/T	1	23856196	1	0.4562	0.5438	1	0.3451	0.6549
rs3893319	A/G	1	24378636	1	0.0073	0.9927	1	0.0796	0.9204
rs12090967	C/T	1	25784995	1	0.2117	0.7883	1	0.3009	0.6991
rs4654354	C/T	1	29666834	1	0.0036	0.9964	1	0.0619	0.9381
rs10914477	A/G	1	32012849	1	0.0109	0.9891	1	0.1195	0.8805
rs12136921	A/G	1	32843365	1	0.0109	0.9891	1	0.1593	0.8407
rs4652992	G/T	1	34394936	1	0.2956	0.7044	1	0.2743	0.7257
rs3768337	A/G	1	35644231	1	0.0292	0.9708	1	0.0929	0.9071
rs11580074	A/G	1	43797071	1	0.1861	0.8139	1	0.3274	0.6726
rs6671527	A/G	1	46853266	1	0.0547	0.9453	1	0.0929	0.9071
rs4131141	C/T	1	51301285	1	0.0876	0.9124	1	0.0752	0.9248
rs6694834	C/T	1	53359767	1	0.4015	0.5985	1	0.5	0.5
rs1288503	C/T	1	53529458	1	0.1095	0.8905	1	0.0398	0.9602
rs4926684	A/G	1	55625575	1	0.3029	0.6971	1	0.3142	0.6858
rs2092595	A/C	1	56917661	1	0.4343	0.5657	1	0.385	0.615
rs2272052	C/T	1	59792370	1	0.0036	0.9964	1	0.0752	0.9248
rs12561942	A/T	1	77029963	1	0.2664	0.7336	1	0.2035	0.7965
rs12063386	G/T	1	78573431	1	0.0693	0.9307	1	0.0044	0.9956
rs10493770	C/T	1	85807452	1	0.135	0.865	1	0.2611	0.7389
rs4101233	C/T	1	91011361	1	0.2482	0.7518	1	0.2655	0.7345
rs10159030	A/G	1	93146408	1	0	1	1	0.0088	0.9912
rs914958	A/G	1	94253656	1	0.0036	0.9964	1	0.115	0.885
rs7547028	A/G	1	95632233	1	0.0474	0.9526	1	0.0088	0.9912
rs662009	A/T	1	95862969	1	0.0109	0.9891	1	0.0664	0.9336
rs1074739	A/C	1	101134959	1	0.1533	0.8467	1	0.0221	0.9779
rs10494055	C/T	1	107251463	1	0.0365	0.9635	1	0.0088	0.9912
rs4244129	C/T	1	107659146	1	0.0255	0.9745	1	0.1903	0.8097
rs7542677	C/T	1	107663576	1	0.0292	0.9708	1	0.1903	0.8097
rs662353	A/G	1	114687164	1	0.1314	0.8686	1	0.146	0.854
rs17033865	A/T	1	115839917	1	0	1	1	0.0664	0.9336
rs2295615	C/G	1	158921382	1	0.0073	0.9927	1	0.1018	0.8982
rs4298709	A/G	1	160503206	1	0.208	0.792	1	0.0796	0.9204
rs17358956	A/C	1	161585558	1	0.0255	0.9745	1	0.0133	0.9867
rs863454	A/C	1	165755423	1	0.0876	0.9124	1	0.177	0.823
rs873525	A/G	1	173685824	1	0.0182	0.9818	1	0.1593	0.8407
rs7544659	A/G	1	173913664	1	0.3394	0.6606	1	0.3142	0.6858
rs12027396	C/T	1	176415823	1	0.0839	0.9161	1	0.0398	0.9602
rs6668819	C/T	1	176762864	1	0.3358	0.6642	1	0.3628	0.6372
rs6605005	C/T	1	186888179	1	0.1058	0.8942	1	0.0177	0.9823
rs16843306	A/G	1	196788630	1	0.1496	0.8504	1	0.0221	0.9779
rs2794860	C/T	1	203235015	1	0.2701	0.7299	1	0.1814	0.8186
rs11586974	C/T	1	209530738	1	0.1131	0.8869	1	0.1062	0.8938
rs2000319	A/G	1	221952466	1	0.4672	0.5328	1	0.3274	0.6726
rs1222144	A/G	1	221990962	1	0	1	1	0.0442	0.9558
rs2273939	C/T	1	226355731	1	0.0036	0.9964	1	0.0619	0.9381
rs487113	C/T	1	227209141	1	0.4672	0.5328	1	0.4469	0.5531
rs17140182	A/G	1	227318180	1	0.0146	0.9854	1	0.1593	0.8407
rs4846908	A/G	1	228351679	1	0.1934	0.8066	1	0.0929	0.9071
rs17599139	A/G	1	228697572	1	0	1	1	0.031	0.969
rs615625	A/C	1	231848777	1	0.0146	0.9854	1	0.1283	0.8717
rs12740262	A/G	1	232363606	1	0.1606	0.8394	1	0.177	0.823
rs10924366	C/T	1	244094033	1	0.4234	0.5766	1	0.4912	0.5088
rs4455137	A/G	2	5959304	1	0.2701	0.7299	1	0.4381	0.5619
rs342136	C/T	2	20573470	1	0.1131	0.8869	1	0.2168	0.7832
rs7563543	A/G	2	26707569	1	0.0146	0.9854	1	0.115	0.885
rs17018699	A/C	2	36478063	1	0.4672	0.5328	1	0.469	0.531
rs6732743	A/G	2	38621968	1	0	1	1	0.0487	0.9513
rs12615002	C/T	2	40474891	1	0.2409	0.7591	1	0.1106	0.8894
rs919688	A/G	2	43738264	1	0.1569	0.8431	1	0.0885	0.9115
rs10460504	C/T	2	45428614	1	0.3139	0.6861	1	0.4779	0.5221
rs17737466	C/T	2	46202382	1	0.0109	0.9891	1	0.0398	0.9602
rs1914778	A/G	2	49790368	1	0.4672	0.5328	1	0.3717	0.6283
rs1421617	A/G	2	54113636	1	0.1934	0.8066	1	0.4425	0.5575
rs13414393	C/T	2	54128666	1	0.2044	0.7956	1	0.4646	0.5354
rs10865278	A/G	2	54155543	1	0.219	0.781	1	0.4912	0.5088
rs41385746	C/T	2	54158534	1	0.2153	0.7847	1	0.4823	0.5177
rs11126130	A/T	2	67600945	1	0.0036	0.9964	1	0.0575	0.9425
rs3771848	G/T	2	75252938	1	0	1	1	0.0885	0.9115
rs12467106	A/G	2	79301209	1	0	1	1	0.0708	0.9292
rs12104625	G/T	2	79713327	1	0.0036	0.9964	1	0.0973	0.9027
rs1845017	A/G	2	80852717	1	0.1058	0.8942	1	0.146	0.854
rs4580387	A/G	2	88285077	1	0.2993	0.7007	1	0.4867	0.5133
rs1376444	C/T	2	99507460	1	0.0438	0.9562	1	0.0133	0.9867
rs10168169	C/T	2	112091896	1	0.208	0.792	1	0.469	0.531
rs13014047	C/G	2	115067903	1	0.0109	0.9891	1	0.0664	0.9336
rs333859	A/G	2	117676894	1	0	1	1	0.0796	0.9204
rs333851	A/G	2	117689167	1	0	1	1	0.0796	0.9204
rs333846	A/G	2	117695664	1	0	1	1	0.0796	0.9204
rs6737431	A/G	2	137637521	1	0.1496	0.8504	1	0.3894	0.6106
rs12104489	G/T	2	137641914	1	0.1496	0.8504	1	0.3894	0.6106
rs4646329	C/T	2	138481290	1	0	1	1	0.0619	0.9381
rs10803583	A/C	2	140870548	1	0.0036	0.9964	1	0.0885	0.9115
rs10496977	C/T	2	145799803	1	0	1	1	0.0531	0.9469
rs374722	A/G	2	147556300	1	0.1715	0.8285	1	0.4513	0.5487
rs4662280	A/C	2	147633073	1	0.1825	0.8175	1	0.4558	0.5442
rs10176837	A/T	2	165529514	1	0.0219	0.9781	1	0.1991	0.8009
rs11677624	A/G	2	183620683	1	0.1752	0.8248	1	0.2257	0.7743
rs16826345	C/T	2	185526531	1	0.0036	0.9964	1	0.0619	0.9381
rs6717406	G/T	2	187451473	1	0	1	1	0.0929	0.9071
rs41471147	A/G	2	198612144	1	0	1	1	0.115	0.885
rs10932401	A/T	2	212361674	1	0.1642	0.8358	1	0.2788	0.7212
rs10933005	A/G	2	223916545	1	0.2847	0.7153	1	0.1637	0.8363
rs6436971	C/T	2	231291041	1	0.0219	0.9781	1	0.1991	0.8009
rs11563201	C/T	2	234588693	1	0.0036	0.9964	1	0.0708	0.9292
rs13387193	C/T	2	235282373	1	0.3029	0.6971	1	0.469	0.531
rs13392175	G/T	2	237101143	1	0.0182	0.9818	1	0.115	0.885
rs2320378	C/T	3	2208338	1	0.1715	0.8285	1	0.3982	0.6018
rs717187	A/G	3	5837369	1	0.1241	0.8759	1	0.0442	0.9558
rs1369407	C/T	3	5859714	1	0.3358	0.6642	1	0.1947	0.8053
rs1687331	A/G	3	14859166	1	0.1168	0.8832	1	0.0841	0.9159
rs4525889	C/T	3	21798546	1	0.1277	0.8723	1	0.3717	0.6283
rs1349283	C/T	3	22623124	1	0.4562	0.5438	1	0.4159	0.5841
rs13085028	C/T	3	29382354	1	0.0839	0.9161	1	0.0133	0.9867
rs7640543	A/G	3	30437407	1	0.0584	0.9416	1	0.208	0.792
rs17029445	C/T	3	32438165	1	0.0036	0.9964	1	0.1106	0.8894
rs34136796	A/C	3	50312036	1	0.0109	0.9891	1	0.1637	0.8363
rs13084153	C/T	3	62030210	1	0.4818	0.5182	1	0.4381	0.5619
rs11707193	A/C	3	72268211	1	0	1	1	0.0619	0.9381
rs13322517	A/G	3	77238514	1	0.0036	0.9964	1	0.0929	0.9071
rs1011609	A/G	3	87483811	1	0.4453	0.5547	1	0.3496	0.6504
rs6779452	A/G	3	108881301	1	0.0292	0.9708	1	0.1549	0.8451
rs16827628	C/T	3	131626888	1	0	1	1	0.0885	0.9115
rs1355781	C/T	3	133083145	1	0.4854	0.5146	1	0.3805	0.6195
rs13064974	C/T	3	140149612	1	0.0036	0.9964	1	0.146	0.854
rs931250	G/T	3	140150359	1	0.0036	0.9964	1	0.146	0.854
rs7626152	C/T	3	140157756	1	0.0036	0.9964	1	0.146	0.854
rs7644875	A/G	3	140165684	1	0.0036	0.9964	1	0.146	0.854
rs360710	A/G	3	140176161	1	0.0036	0.9964	1	0.1416	0.8584
rs191708	A/G	3	140180616	1	0	1	1	0.115	0.885
rs7640145	A/G	3	140216904	1	0	1	1	0.115	0.885
rs2133620	A/C	3	141854424	1	0.2226	0.7774	1	0.1195	0.8805
rs603638	A/G	3	170021687	1	0.0073	0.9927	1	0.1062	0.8938
rs3930233	C/T	3	185698890	1	0.0255	0.9745	1	0.0885	0.9115
rs751396	C/T	3	188553994	1	0.4526	0.5474	1	0.4292	0.5708
rs10804925	A/G	3	191576718	1	0.4927	0.5073	1	0.4425	0.5575
rs3889723	C/T	4	6122796	1	0.2555	0.7445	1	0.1018	0.8982
rs6833864	C/T	4	38634799	1	0.0949	0.9051	1	0.0088	0.9912
rs2173201	A/C	4	100469993	1	0.2482	0.7518	1	0.1593	0.8407
rs4490524	C/T	4	117471940	1	0.2555	0.7445	1	0.3097	0.6903
rs6844821	A/G	4	121721565	1	0.3905	0.6095	1	0.2699	0.7301
rs2390135	G/T	4	122456506	1	0.4818	0.5182	1	0.2876	0.7124
rs1498016	A/C	4	125882419	1	0.2993	0.7007	1	0.1504	0.8496
rs10017946	C/T	4	135102427	1	0.4124	0.5876	1	0.2832	0.7168
rs17033938	A/G	4	135345777	1	0.4927	0.5073	1	0.2788	0.7212
rs10013441	C/T	4	135994688	1	0.0438	0.9562	1	0.1903	0.8097
rs17040351	A/G	4	162018850	1	0.0803	0.9197	1	0.0177	0.9823
rs412763	C/T	4	173114221	1	0.0803	0.9197	1	0.0531	0.9469
rs7687912	C/T	4	184024848	1	0	1	1	0.0354	0.9646
rs11132199	C/T	4	184779056	1	0.3102	0.6898	1	0.2124	0.7876
rs828316	A/G	5	3633400	1	0.2226	0.7774	1	0.2035	0.7965
rs6420051	C/T	5	7125467	1	0.2299	0.7701	1	0.208	0.792
rs31300	C/T	5	16647203	1	0.1679	0.8321	1	0.177	0.823
rs12697189	C/T	5	18603838	1	0.0657	0.9343	1	0.2699	0.7301
rs12658762	G/T	5	18615363	1	0.0693	0.9307	1	0.2699	0.7301
rs17783275	A/G	5	58722436	1	0.0036	0.9964	1	0.0575	0.9425
rs10060821	C/T	5	83455752	1	0.3869	0.6131	1	0.2743	0.7257
rs379717	C/T	5	88675886	1	0.1022	0.8978	1	0.0044	0.9956
rs27433	G/T	5	96135691	1	0.427	0.573	1	0.2566	0.7434
rs13160949	C/T	5	107060238	1	0.4745	0.5255	1	0.3142	0.6858
rs10073882	C/T	5	120714417	1	0.0219	0.9781	1	0.177	0.823
rs7705687	C/T	5	123774070	1	0.1387	0.8613	1	0.0265	0.9735
rs7378826	G/T	5	133249570	1	0.0073	0.9927	1	0.0929	0.9071
rs17286171	C/T	5	138083207	1	0.0109	0.9891	1	0.146	0.854
rs17207681	A/G	5	138196426	1	0.0073	0.9927	1	0.146	0.854
rs17385747	A/G	5	144007176	1	0.0182	0.9818	1	0.1991	0.8009
rs2961739	G/T	5	151866059	1	0.208	0.792	1	0.0575	0.9425
rs6860288	C/T	5	159028159	1	0.0036	0.9964	1	0.1018	0.8982
rs17069519	A/C	5	167349939	1	0.1752	0.8248	1	0.1062	0.8938
rs11959012	C/T	5	167601421	1	0.2336	0.7664	1	0.0664	0.9336
rs1960425	C/T	5	167604683	1	0.219	0.781	1	0.0664	0.9336
rs4298263	A/G	5	168148428	1	0.2153	0.7847	1	0.1239	0.8761
rs315808	G/T	5	169682736	1	0.0036	0.9964	1	0.0885	0.9115
rs6886932	A/G	5	170838277	1	0.0438	0.9562	1	0.0265	0.9735
rs17676033	C/T	5	172676300	1	0	1	1	0.1062	0.8938
rs3756531	C/G	5	172678600	1	0	1	1	0.1062	0.8938
rs17075791	C/T	5	172678632	1	0	1	1	0.1062	0.8938
rs2036564	C/T	5	174401014	1	0.3212	0.6788	1	0.1372	0.8628
rs9504229	C/T	6	474104	1	0.0036	0.9964	1	0.0354	0.9646
rs9328202	A/C	6	3832338	1	0	1	1	0.115	0.885
rs9328204	A/G	6	3832764	1	0.0036	0.9964	1	0.115	0.885
rs17137253	A/G	6	3855783	1	0	1	1	0.1283	0.8717
rs7760235	C/G	6	5332033	1	0	1	1	0.1062	0.8938
rs9502295	A/T	6	5338999	1	0	1	1	0.1062	0.8938
rs2503823	A/C	6	5348895	1	0	1	1	0.1062	0.8938
rs9379827	A/C	6	26261314	1	0.1861	0.8139	1	0.0487	0.9513
rs6940237	C/T	6	26390301	1	0.135	0.865	1	0.0177	0.9823
rs3757181	A/G	6	28489875	1	0	1	1	0.0752	0.9248
rs16895223	C/G	6	29734928	1	0.2007	0.7993	1	0.0265	0.9735
rs2860580	A/G	6	30014670	1	0.3686	0.6314	1	0.0752	0.9248
rs2975042	G/T	6	30028515	1	0.3577	0.6423	1	0.0752	0.9248
rs3130244	A/C	6	30660916	1	0.3467	0.6533	1	0.4779	0.5221
rs3749946	A/C	6	31556841	1	0.0401	0.9599	1	0.2522	0.7478
rs2261033	A/G	6	31711570	1	0.4745	0.5255	1	0.208	0.792
rs9277027	A/G	6	33106216	1	0.2628	0.7372	1	0.4867	0.5133
rs3117002	A/G	6	33205036	1	0.1606	0.8394	1	0.0044	0.9956
rs3130235	A/G	6	33205360	1	0.1569	0.8431	1	0.0044	0.9956
rs3130237	C/T	6	33205539	1	0.1606	0.8394	1	0.0044	0.9956
rs3116996	A/T	6	33205942	1	0.1606	0.8394	1	0.0044	0.9956
rs6901221	A/C	6	33206254	1	0.1606	0.8394	1	0.0044	0.9956
rs6901830	A/G	6	33206322	1	0.1606	0.8394	1	0.0044	0.9956
rs2499714	C/T	6	34180193	1	0.281	0.719	1	0.2035	0.7965
rs689391	C/T	6	85896194	1	0.0146	0.9854	1	0.146	0.854
rs4707130	A/G	6	85933762	1	0.0073	0.9927	1	0.1416	0.8584
rs485276	A/C	6	85934016	1	0.0073	0.9927	1	0.1416	0.8584
rs313243	A/G	6	86113502	1	0	1	1	0.1283	0.8717
rs1407448	A/G	6	86187675	1	0.0036	0.9964	1	0.1239	0.8761
rs6926826	A/G	6	114132418	1	0.0036	0.9964	1	0.115	0.885
rs6927568	A/G	6	114132593	1	0.0036	0.9964	1	0.115	0.885
rs10046248	G/T	6	114327042	1	0.0036	0.9964	1	0.1106	0.8894
rs13203813	C/T	6	116813992	1	0	1	1	0.0752	0.9248
rs3777997	A/G	6	116820064	1	0.0073	0.9927	1	0.0752	0.9248
rs211605	A/G	6	133739910	1	0.4307	0.5693	1	0.3407	0.6593
rs478611	A/G	6	137930963	1	0.0839	0.9161	1	0.0221	0.9779
rs9497981	A/G	6	148606545	1	0	1	1	0.1283	0.8717
rs9497982	A/G	6	148607864	1	0	1	1	0.1283	0.8717
rs17633478	A/G	6	148654029	1	0	1	1	0.1372	0.8628
rs742636	C/T	6	151138112	1	0.0146	0.9854	1	0.1504	0.8496
rs7767039	A/G	6	153160905	1	0.0292	0.9708	1	0.177	0.823
rs946236	A/G	6	154845575	1	0.4489	0.5511	1	0.2434	0.7566
rs10244477	C/T	7	1573373	1	0	1	1	0.0398	0.9602
rs4637726	A/G	7	8684928	1	0	1	1	0.0796	0.9204
rs11770368	A/G	7	17680130	1	0.0073	0.9927	1	0.0885	0.9115
rs11974206	A/T	7	23721853	1	0.1131	0.8869	1	0.3938	0.6062
rs6971267	A/G	7	37109212	1	0.135	0.865	1	0.0442	0.9558
rs1035582	A/G	7	37119277	1	0.135	0.865	1	0.0487	0.9513
rs12532805	C/T	7	66014669	1	0.2409	0.7591	1	0.4779	0.5221
rs17680606	A/G	7	66036146	1	0.2409	0.7591	1	0.4823	0.5177
rs12534948	A/G	7	66038892	1	0.2409	0.7591	1	0.4823	0.5177
rs4617036	A/C	7	66053044	1	0.2409	0.7591	1	0.4823	0.5177
rs319870	A/G	7	78067112	1	0.1314	0.8686	1	0.1504	0.8496
rs953184	A/C	7	106396339	1	0.0949	0.9051	1	0.0221	0.9779
rs10500071	C/T	7	118357723	1	0.3212	0.6788	1	0.385	0.615
rs12532116	C/G	7	134074349	1	0.1423	0.8577	1	0.4115	0.5885
rs10954494	A/G	7	134649057	1	0.4015	0.5985	1	0.4956	0.5044
rs12698186	A/G	7	157743000	1	0.1679	0.8321	1	0.4646	0.5354
rs1670357	G/T	7	157953485	1	0.292	0.708	1	0.2124	0.7876
rs1900102	C/T	8	8960995	1	0.2774	0.7226	1	0.1372	0.8628
rs17150469	C/T	8	9674728	1	0.0036	0.9964	1	0.1195	0.8805
rs4840510	A/G	8	10601477	1	0.1277	0.8723	1	0.323	0.677
rs17120485	A/G	8	14800524	1	0.0036	0.9964	1	0.031	0.969
rs7016943	C/T	8	18464004	1	0.4416	0.5584	1	0.2345	0.7655
rs1351499	C/G	8	26875170	1	0.3358	0.6642	1	0.4071	0.5929
rs7832879	A/G	8	26878210	1	0.3358	0.6642	1	0.4071	0.5929
rs13251780	C/T	8	26950888	1	0.2336	0.7664	1	0.115	0.885
rs2439292	A/G	8	32566424	1	0.1788	0.8212	1	0.0575	0.9425
rs1994851	A/G	8	62540158	1	0.1533	0.8467	1	0.0619	0.9381
rs1869609	A/G	8	99060397	1	0.3139	0.6861	1	0.1947	0.8053
rs2513850	A/G	8	99060794	1	0.427	0.573	1	0.3407	0.6593
rs2622637	G/T	8	106575147	1	0.4672	0.5328	1	0.2257	0.7743
rs871952	A/G	8	142638718	1	0	1	1	0.0973	0.9027
rs12547611	A/G	8	142752379	1	0.2445	0.7555	1	0.3982	0.6018
rs2976392	A/G	8	143759934	1	0.292	0.708	1	0.4071	0.5929
rs2920297	A/G	8	143760085	1	0.292	0.708	1	0.4071	0.5929
rs2382019	A/G	9	9489126	1	0.2153	0.7847	1	0.3938	0.6062
rs1780160	C/T	9	15117943	1	0	1	1	0.0973	0.9027
rs4571809	G/T	9	22809064	1	0.1204	0.8796	1	0.3186	0.6814
rs1017783	A/G	9	22910664	1	0.1131	0.8869	1	0.3407	0.6593
rs12006467	C/T	9	35080720	1	0	1	1	0.1106	0.8894
rs10512019	C/T	9	75141096	1	0.0073	0.9927	1	0.0487	0.9513
rs1999462	C/T	9	77003404	1	0.2774	0.7226	1	0.115	0.885
rs3824405	G/T	9	79266262	1	0.1131	0.8869	1	0.2522	0.7478
rs7859023	A/G	9	86664240	1	0.292	0.708	1	0.1947	0.8053
rs2418268	C/T	9	116063427	1	0.3358	0.6642	1	0.4071	0.5929
rs1490742	C/T	9	116074570	1	0.2664	0.7336	1	0.4513	0.5487
rs3739477	C/G	9	126161127	1	0	1	1	0.0885	0.9115
rs10858363	C/T	9	137212510	1	0	1	1	0.0752	0.9248
rs2388746	A/G	10	8587265	1	0.1533	0.8467	1	0.3805	0.6195
rs17151786	C/T	10	12577433	1	0.1022	0.8978	1	0.0841	0.9159
rs7921121	A/G	10	13089891	1	0	1	1	0.0664	0.9336
rs12765118	A/G	10	13117238	1	0.073	0.927	1	0.2743	0.7257
rs11254106	A/G	10	16687006	1	0.0876	0.9124	1	0.0044	0.9956
rs11013746	C/T	10	24173034	1	0.0036	0.9964	1	0.1018	0.8982
rs3762084	C/T	10	24644488	1	0.1642	0.8358	1	0.0575	0.9425
rs2663018	C/T	10	49817030	1	0.0036	0.9964	1	0.0885	0.9115
rs2663027	C/T	10	49828500	1	0.0036	0.9964	1	0.0885	0.9115
rs1317894	C/T	10	49853743	1	0.0073	0.9927	1	0.0973	0.9027
rs4935640	A/C	10	57597148	1	0.438	0.562	1	0.4735	0.5265
rs17471932	A/G	10	70421030	1	0.0036	0.9964	1	0.1106	0.8894
rs12250707	C/T	10	70449442	1	0.0036	0.9964	1	0.1106	0.8894
rs16933163	A/G	10	77710999	1	0.0949	0.9051	1	0.0221	0.9779
rs7918954	C/T	10	79921727	1	0.0182	0.9818	1	0.1106	0.8894
rs1250544	A/G	10	80702891	1	0.4891	0.5109	1	0.3274	0.6726
rs12254574	A/G	10	90421918	1	0.1569	0.8431	1	0.0221	0.9779
rs2000177	G/T	10	93402974	1	0.1314	0.8686	1	0.0221	0.9779
rs1891275	C/T	10	93432220	1	0.2701	0.7299	1	0.0531	0.9469
rs12219674	C/T	10	100301440	1	0.0109	0.9891	1	0.0664	0.9336
rs10765099	A/G	10	129132505	1	0.5	0.5	1	0.3451	0.6549
rs11016442	C/T	10	130390810	1	0.0255	0.9745	1	0.115	0.885
rs8181588	C/T	11	2788117	1	0.3978	0.6022	1	0.4646	0.5354
rs2682107	A/G	11	6330551	1	0.2044	0.7956	1	0.3363	0.6637
rs443592	A/C	11	20792876	1	0.0438	0.9562	1	0.1372	0.8628
rs3741026	A/G	11	30808610	1	0.0876	0.9124	1	0.0265	0.9735
rs2268063	C/T	11	34436014	1	0	1	1	0.0708	0.9292
rs10836933	A/T	11	38102233	1	0.0036	0.9964	1	0.1195	0.8805
rs12788223	G/T	11	38363752	1	0.0073	0.9927	1	0.1372	0.8628
rs11034713	A/C	11	38391328	1	0.0073	0.9927	1	0.1372	0.8628
rs7938730	C/T	11	38401344	1	0.0073	0.9927	1	0.1372	0.8628
rs1369323	C/T	11	38410997	1	0.0073	0.9927	1	0.1372	0.8628
rs7122010	C/T	11	38871987	1	0.0146	0.9854	1	0.1504	0.8496
rs1817653	A/G	11	45005164	1	0.0036	0.9964	1	0.1239	0.8761
rs4755957	C/T	11	45058114	1	0.0036	0.9964	1	0.0973	0.9027
rs4939526	C/T	11	61080499	1	0.0073	0.9927	1	0.208	0.792
rs7935178	A/G	11	73018510	1	0	1	1	0.1062	0.8938
rs640655	C/T	11	73042805	1	0	1	1	0.1062	0.8938
rs642490	A/G	11	73043263	1	0	1	1	0.1062	0.8938
rs11236209	A/G	11	74068592	1	0.0693	0.9307	1	0.0044	0.9956
rs770576	A/G	11	99389482	1	0.0438	0.9562	1	0.2212	0.7788
rs11224762	A/T	11	100814420	1	0.0365	0.9635	1	0.2345	0.7655
rs11224765	C/T	11	100815800	1	0.0365	0.9635	1	0.2345	0.7655
rs7928922	C/T	11	100824107	1	0.0328	0.9672	1	0.208	0.792
rs10895109	C/T	11	100826832	1	0.0328	0.9672	1	0.2035	0.7965
rs10444351	A/G	11	100830056	1	0.0328	0.9672	1	0.2035	0.7965
rs11224773	A/G	11	100845217	1	0.0328	0.9672	1	0.2124	0.7876
rs7935581	A/G	11	100846449	1	0.0328	0.9672	1	0.208	0.792
rs11224783	A/C	11	100855048	1	0.0036	0.9964	1	0.1593	0.8407
rs1791466	A/G	11	105915287	1	0.1642	0.8358	1	0.031	0.969
rs321125	A/G	11	112093919	1	0.1715	0.8285	1	0.031	0.969
rs2298464	A/G	11	117286129	1	0.0766	0.9234	1	0.1858	0.8142
rs4937070	C/T	11	125315781	1	0.2336	0.7664	1	0.2965	0.7035
rs12295314	A/G	11	131328606	1	0	1	1	0.0841	0.9159
rs11223548	C/T	11	133036865	1	0.2226	0.7774	1	0.4381	0.5619
rs10849181	C/T	12	508427	1	0.2628	0.7372	1	0.4558	0.5442
rs3217805	C/G	12	4258345	1	0.0438	0.9562	1	0.2611	0.7389
rs3809250	A/C	12	6819272	1	0	1	1	0.0885	0.9115
rs10843585	C/T	12	30080242	1	0.2701	0.7299	1	0.1062	0.8938
rs2277317	A/G	12	56155743	1	0.3102	0.6898	1	0.4425	0.5575
rs6581191	A/G	12	57161965	1	0.4015	0.5985	1	0.2168	0.7832
rs1275569	C/G	12	74416320	1	0.3212	0.6788	1	0.2035	0.7965
rs11104775	C/T	12	87163821	1	0.0876	0.9124	1	0.3142	0.6858
rs1508594	C/T	12	87412022	1	0.0985	0.9015	1	0.3319	0.6681
rs11104947	A/G	12	87467111	1	0.0803	0.9197	1	0.3363	0.6637
rs353887	C/T	12	117134757	1	0.4708	0.5292	1	0.2611	0.7389
rs7995074	A/G	13	38784229	1	0.0584	0.9416	1	0.0044	0.9956
rs9603756	C/T	13	39921875	1	0.2774	0.7226	1	0.4425	0.5575
rs9549215	C/G	13	39930853	1	0.4197	0.5803	1	0.354	0.646
rs1535682	G/T	13	42220006	1	0.5	0.5	1	0.3274	0.6726
rs9562578	A/G	13	44331561	1	0.0657	0.9343	1	0.0044	0.9956
rs566105	C/T	13	56710626	1	0.1277	0.8723	1	0.2522	0.7478
rs9530164	A/G	13	72693372	1	0.0036	0.9964	1	0.1372	0.8628
rs9530168	A/G	13	72702268	1	0.0109	0.9891	1	0.1814	0.8186
rs6562748	A/C	13	72707323	1	0.0146	0.9854	1	0.1814	0.8186
rs11841589	G/T	13	72712892	1	0.0146	0.9854	1	0.1814	0.8186
rs9600325	C/T	13	73909953	1	0	1	1	0.1106	0.8894
rs7985210	G/T	13	75387786	1	0.0839	0.9161	1	0.0442	0.9558
rs982790	C/T	13	90029774	1	0.3759	0.6241	1	0.4956	0.5044
rs2209831	C/T	13	91930865	1	0	1	1	0.1018	0.8982
rs16947802	A/C	13	92016566	1	0	1	1	0.1106	0.8894
rs9518309	A/G	13	100559387	1	0.0146	0.9854	1	0.0841	0.9159
rs582322	C/T	13	101562359	1	0.2591	0.7409	1	0.2257	0.7743
rs10508158	C/T	13	105045125	1	0.0876	0.9124	1	0.3097	0.6903
rs16968045	A/G	13	105500377	1	0	1	1	0.0752	0.9248
rs1184774	C/G	13	111037762	1	0.0584	0.9416	1	0.2522	0.7478
rs17764769	G/T	14	35793007	1	0.1204	0.8796	1	0.0442	0.9558
rs946617	G/T	14	50457340	1	0.0036	0.9964	1	0.0619	0.9381
rs17093760	G/T	14	57378051	1	0.1934	0.8066	1	0.385	0.615
rs217656	C/T	14	61440740	1	0.0073	0.9927	1	0.0664	0.9336
rs174511	A/G	14	87094122	1	0.0511	0.9489	1	0.2478	0.7522
rs1288742	A/G	14	87202514	1	0.1679	0.8321	1	0.3894	0.6106
rs17799178	A/G	14	89675189	1	0.0255	0.9745	1	0.1947	0.8053
rs8016966	A/G	14	100603678	1	0.2044	0.7956	1	0.4381	0.5619
rs1955614	C/T	14	101160675	1	0.0036	0.9964	1	0.1018	0.8982
rs2275595	A/G	14	103708679	1	0	1	1	0.1062	0.8938
rs17649182	C/T	15	44351735	1	0.1569	0.8431	1	0.3407	0.6593
rs1567074	A/G	15	46702842	1	0.0219	0.9781	1	0.1106	0.8894
rs16961283	C/G	15	46716087	1	0.0219	0.9781	1	0.1062	0.8938
rs8041381	A/G	15	58650254	1	0.1204	0.8796	1	0.0133	0.9867
rs7203853	A/G	16	12933210	1	0.1241	0.8759	1	0.0841	0.9159
rs4785322	C/T	16	48146787	1	0.1715	0.8285	1	0.177	0.823
rs6564809	A/G	16	72617786	1	0.3504	0.6496	1	0.2478	0.7522
rs8050818	A/G	16	83140734	1	0.0292	0.9708	1	0.1327	0.8673
rs7213911	A/G	17	12230372	1	0.0328	0.9672	1	0.0088	0.9912
rs9901316	A/G	17	14041963	1	0.0109	0.9891	1	0.1195	0.8805
rs3785624	A/G	17	16138526	1	0	1	1	0.0841	0.9159
rs7219975	A/G	17	29880446	1	0.2007	0.7993	1	0.146	0.854
rs3815073	C/T	17	32872476	1	0.1022	0.8978	1	0.0354	0.9646
rs16957364	C/T	17	43910744	1	0.0036	0.9964	1	0.115	0.885
rs17221329	C/G	17	52917227	1	0.0073	0.9927	1	0.146	0.854
rs7503887	C/T	17	69507907	1	0.2117	0.7883	1	0.0487	0.9513
rs3088182	C/T	18	31302552	1	0.1898	0.8102	1	0.0531	0.9469
rs17561133	C/T	18	31317366	1	0.1204	0.8796	1	0.0221	0.9779
rs16978159	C/T	18	40595638	1	0.0109	0.9891	1	0.0619	0.9381
rs7244157	A/C	18	52896404	1	0.3248	0.6752	1	0.2257	0.7743
rs7235487	C/T	18	73537497	1	0.0073	0.9927	1	0.1416	0.8584
rs8093745	A/G	18	73548038	1	0.0073	0.9927	1	0.1416	0.8584
rs10408164	A/G	19	370407	1	0.0876	0.9124	1	0.0177	0.9823
rs4416143	A/G	19	14868853	1	0.3796	0.6204	1	0.4292	0.5708
rs667907	A/G	19	55477198	1	0.2299	0.7701	1	0.385	0.615
rs202481	C/T	20	1627289	1	0.0584	0.9416	1	0.0133	0.9867
rs12480230	G/T	20	9561674	1	0.0073	0.9927	1	0.1283	0.8717
rs2224609	A/G	20	9571859	1	0.0073	0.9927	1	0.1327	0.8673
rs2072978	A/G	20	41576238	1	0	1	1	0.0708	0.9292
rs6030932	G/T	20	41579734	1	0	1	1	0.0841	0.9159
rs6018084	A/G	20	44894428	1	0.0401	0.9599	1	0.1549	0.8451
rs13042833	C/T	20	49979158	1	0.4051	0.5949	1	0.2212	0.7788
rs375980	C/T	21	23648517	1	0.4635	0.5365	1	0.323	0.677
rs1569307	A/G	21	36932520	1	0.0219	0.9781	1	0.146	0.854
rs2838699	C/T	21	45058993	1	0.0474	0.9526	1	0.1814	0.8186
rs1883472	C/T	22	26554350	1	0.3467	0.6533	1	0.4071	0.5929
rs8135343	A/G	22	35957791	1	0.2993	0.7007	1	0.2788	0.7212
rs11703828	C/T	22	46590939	1	0.0073	0.9927	1	0.0796	0.9204

## Sheet: African-526
dbSNP RS ID	Reference Alleles	Chromosome	Position	Descriptive Information of LWK Population			Descriptive Information of MKK Population			Descriptive Information of YRI Population
				Call Rate	Minor Allele Frequency	Hardy-Weinberg Equilibrium P	Call Rate	Minor Allele Frequency	Hardy-Weinberg Equilibrium P	Call Rate	Minor Allele Frequency	Hardy-Weinberg Equilibrium P
rs12124819	A/G	1	766409	1	0.0182	0.9818	1	0.0082	0.9918	1	0	1
rs2905036	C/T	1	782343	1	0.0455	0.9545	1	0.0516	0.9484	1	0.0887	0.9113
rs6694982	A/G	1	847691	1	0.0409	0.9591	1	0.0136	0.9864	1	0.0345	0.9655
rs17160698	C/T	1	877025	1	0.1136	0.8864	1	0.0842	0.9158	1	0.1355	0.8645
rs28499371	C/T	1	891991	1	0.0273	0.9727	1	0.0408	0.9592	1	0.0345	0.9655
rs6696281	C/T	1	892967	1	0.4636	0.5364	1	0.4565	0.5435	1	0.3571	0.6429
rs9697358	A/G	1	937641	1	0.1182	0.8818	1	0.1277	0.8723	1	0.1108	0.8892
rs9331225	C/T	1	967909	1	0.0773	0.9227	1	0.0652	0.9348	1	0.0961	0.9039
rs9803031	C/T	1	977063	1	0.3136	0.6864	1	0.3152	0.6848	1	0.3399	0.6601
rs6667248	A/G	1	1007079	1	0.1955	0.8045	1	0.1196	0.8804	1	0.2463	0.7537
rs11807848	C/T	1	1051029	1	0.3182	0.6818	1	0.3125	0.6875	1	0.3621	0.6379
rs2298217	C/T	1	1054842	1	0.0318	0.9682	1	0.0516	0.9484	1	0.0764	0.9236
rs9660710	A/C	1	1089205	1	0.1636	0.8364	1	0.1141	0.8859	1	0.1847	0.8153
rs10907175	A/C	1	1120590	1	0.0682	0.9318	1	0.0435	0.9565	1	0.1379	0.8621
rs1815606	G/T	1	1130298	1	0.0864	0.9136	1	0.1929	0.8071	1	0.0369	0.9631
rs11466673	C/T	1	1132188	1	0	1	1	0.0109	0.9891	1	0.0099	0.9901
rs3813199	A/G	1	1148140	1	0.0636	0.9364	1	0.0734	0.9266	1	0.1897	0.8103
rs11260562	A/G	1	1155173	1	0.2955	0.7045	1	0.3696	0.6304	1	0.1847	0.8153
rs11260568	C/G	1	1185553	1	0.1182	0.8818	1	0.1984	0.8016	1	0.0936	0.9064
rs1739855	C/T	1	1223804	1	0.15	0.85	1	0.3288	0.6712	1	0.1281	0.8719
rs3737718	A/G	1	1231827	1	0.45	0.55	1	0.356	0.644	1	0.4606	0.5394
rs12142199	A/G	1	1239050	1	0.0636	0.9364	1	0.1766	0.8234	1	0.0197	0.9803
rs3845293	A/C	1	1248109	1	0.35	0.65	1	0.4348	0.5652	1	0.3128	0.6872
rs17160975	G/T	1	1328459	1	0.1182	0.8818	1	0.0598	0.9402	1	0.1133	0.8867
rs36044796	A/C	1	1378131	1	0.1227	0.8773	1	0.2337	0.7663	1	0.0788	0.9212
rs9782908	C/T	1	1462064	1	0.0091	0.9909	1	0	1	1	0	1
rs11807706	A/G	1	1467523	1	0.1455	0.8545	1	0.163	0.837	1	0.1429	0.8571
rs3128342	A/C	1	1476697	1	0.0091	0.9909	1	0.1304	0.8696	1	0.0025	0.9975
rs2377417	A/G	1	1484510	1	0.0773	0.9227	1	0.1359	0.8641	1	0.0148	0.9852
rs28456011	C/T	1	1557069	1	0.2227	0.7773	1	0.2255	0.7745	1	0.3374	0.6626
rs7520934	G/T	1	1605211	1	0.3636	0.6364	1	0.3832	0.6168	1	0.3448	0.6552
rs2235536	C/T	1	1679024	1	0.05	0.95	1	0.0625	0.9375	1	0.0123	0.9877
rs7531583	A/G	1	1696020	1	0.2773	0.7227	1	0.4076	0.5924	1	0.3571	0.6429
rs12041925	G/T	1	1697600	1	0.15	0.85	1	0.2582	0.7418	1	0.2759	0.7241
rs9970652	C/T	1	1715486	1	0.0636	0.9364	1	0.106	0.894	1	0.0714	0.9286
rs752965	C/T	1	1845958	1	0.4091	0.5909	1	0.4511	0.5489	1	0.4163	0.5837
rs2459994	C/T	1	2013924	1	0.2045	0.7955	1	0.3234	0.6766	1	0.2094	0.7906
rs3107145	A/G	1	2037407	1	0.1045	0.8955	1	0.163	0.837	1	0.1182	0.8818
rs427811	G/T	1	2065420	1	0.0545	0.9455	1	0.106	0.894	1	0.0788	0.9212
rs9442619	C/T	1	2072365	1	0.0591	0.9409	1	0.106	0.894	1	0.1034	0.8966
rs1713712	C/T	1	2166021	1	0.3455	0.6545	1	0.2228	0.7772	1	0.2808	0.7192
rs10910061	A/G	1	2293372	1	0.3045	0.6955	1	0.2283	0.7717	1	0.197	0.803
rs903903	A/G	1	2309288	1	0.15	0.85	1	0.3288	0.6712	1	0.0419	0.9581
rs1123571	A/G	1	2315869	1	0.2773	0.7227	1	0.2527	0.7473	1	0.2069	0.7931
rs2494640	C/G	1	2353187	1	0.2136	0.7864	1	0.2935	0.7065	1	0.2759	0.7241
rs11581548	A/G	1	2369108	1	0.15	0.85	1	0.1359	0.8641	1	0.1281	0.8719
rs7512269	C/T	1	2408485	1	0.0727	0.9273	1	0.0707	0.9293	1	0.0862	0.9138
rs2477703	C/T	1	2415852	1	0.1682	0.8318	1	0.2473	0.7527	1	0.0862	0.9138
rs2477707	C/T	1	2420917	1	0.4682	0.5318	1	0.481	0.519	1	0.4089	0.5911
rs2147905	C/T	1	2472781	1	0.15	0.85	1	0.1033	0.8967	1	0.1133	0.8867
rs2234167	C/T	1	2480088	1	0.1682	0.8318	1	0.2391	0.7609	1	0.0887	0.9113
rs897620	C/G	1	2777567	1	0.0909	0.9091	1	0.0543	0.9457	1	0.1034	0.8966
rs2045333	C/T	1	2791319	1	0.0455	0.9545	1	0.0951	0.9049	1	0.0394	0.9606
rs880724	C/T	1	2815014	1	0.2818	0.7182	1	0.2636	0.7364	1	0.2438	0.7562
rs2842909	C/T	1	2849584	1	0.1409	0.8591	1	0.0734	0.9266	1	0.1059	0.8941
rs2817178	C/T	1	3037112	1	0.0455	0.9545	1	0.1332	0.8668	1	0.0542	0.9458
rs1798246	A/C	1	3070715	1	0.3727	0.6273	1	0.3886	0.6114	1	0.399	0.601
rs12036784	A/G	1	3140205	1	0.0545	0.9455	1	0.1359	0.8641	1	0.0788	0.9212
rs10492940	A/C	1	3187607	1	0	1	1	0.0217	0.9783	1	0	1
rs2500297	C/T	1	3197902	1	0.2318	0.7682	1	0.337	0.663	1	0.3621	0.6379
rs12086132	G/T	1	3215617	1	0.1545	0.8455	1	0.0652	0.9348	1	0.1995	0.8005
rs1333190	C/T	1	3279589	1	0.1182	0.8818	1	0.1929	0.8071	1	0.1108	0.8892
rs870171	G/T	1	3332664	1	0.4136	0.5864	1	0.4321	0.5679	1	0.4212	0.5788
rs4648501	A/G	1	3357991	1	0.2318	0.7682	1	0.4103	0.5897	1	0.2414	0.7586
rs2493314	G/T	1	3390154	1	0.0818	0.9182	1	0.038	0.962	1	0.1182	0.8818
rs4648524	G/T	1	3446452	1	0.2182	0.7818	1	0.2473	0.7527	1	0.0911	0.9089
rs2821059	C/T	1	3472194	1	0.2227	0.7773	1	0.1495	0.8505	1	0.2562	0.7438
rs2298223	C/T	1	3649602	1	0	1	1	0.0408	0.9592	1	0	1
rs12079672	A/G	1	3903754	1	0.2318	0.7682	1	0.0951	0.9049	1	0.165	0.835
rs12090228	A/G	1	3907548	1	0.2455	0.7545	1	0.2364	0.7636	1	0.2217	0.7783
rs17404600	C/T	1	3981385	1	0.1227	0.8773	1	0.1685	0.8315	1	0.0887	0.9113
rs10915424	A/G	1	4046229	1	0.0955	0.9045	1	0.1984	0.8016	1	0.1034	0.8966
rs10915430	C/T	1	4067145	1	0.4864	0.5136	1	0.4348	0.5652	1	0.4286	0.5714
rs4130091	C/T	1	4168730	1	0.1318	0.8682	1	0.0679	0.9321	1	0.1724	0.8276
rs7534558	C/T	1	4191898	1	0.1045	0.8955	1	0.1304	0.8696	1	0.101	0.899
rs12071761	A/G	1	4193752	1	0.3	0.7	1	0.2527	0.7473	1	0.165	0.835
rs693734	C/T	1	4264086	1	0.1409	0.8591	1	0.1495	0.8505	1	0.1108	0.8892
rs1353341	A/G	1	4272852	1	0.1864	0.8136	1	0.2011	0.7989	1	0.1626	0.8374
rs496925	C/T	1	4296412	1	0.3182	0.6818	1	0.4348	0.5652	1	0.3966	0.6034
rs589870	C/T	1	4340609	1	0.0818	0.9182	1	0.1141	0.8859	1	0.0493	0.9507
rs6660514	C/T	1	4396978	1	0.4	0.6	1	0.3288	0.6712	1	0.4877	0.5123
rs242050	A/G	1	4689039	1	0.0409	0.9591	1	0.0353	0.9647	1	0.0665	0.9335
rs12408533	A/G	1	4752928	1	0.0273	0.9727	1	0.0299	0.9701	1	0.0246	0.9754
rs4654607	C/T	1	4761020	1	0.3409	0.6591	1	0.4837	0.5163	1	0.2611	0.7389
rs12124406	C/G	1	4801002	1	0.2273	0.7727	1	0.1576	0.8424	1	0.2044	0.7956
rs11584727	A/G	1	4888122	1	0.3909	0.6091	1	0.3967	0.6033	1	0.2906	0.7094
rs1563792	A/G	1	5024719	1	0.0909	0.9091	1	0.038	0.962	1	0.0764	0.9236
rs3128689	A/C	1	5041500	1	0.0818	0.9182	1	0.0788	0.9212	1	0.1034	0.8966
rs6690311	A/G	1	5126548	1	0.0864	0.9136	1	0.1087	0.8913	1	0.0739	0.9261
rs11808981	C/T	1	5233200	1	0.0682	0.9318	1	0.0842	0.9158	1	0.0714	0.9286
rs2071958	C/T	1	5478271	1	0.1	0.9	1	0.0679	0.9321	1	0.0468	0.9532
rs11805412	C/T	1	5493986	1	0.15	0.85	1	0.0707	0.9293	1	0.1478	0.8522
rs4845820	A/G	1	5803496	1	0.2818	0.7182	1	0.4266	0.5734	1	0.1453	0.8547
rs12122894	A/G	1	5848455	1	0.0227	0.9773	1	0.0462	0.9538	1	0	1
rs9434795	C/T	1	6475086	1	0.1545	0.8455	1	0.2418	0.7582	1	0.1527	0.8473
rs2001142	C/T	1	7271530	1	0.0773	0.9227	1	0.25	0.75	1	0.0394	0.9606
rs2693958	C/T	1	7463878	1	0.2455	0.7545	1	0.3261	0.6739	1	0.165	0.835
rs17376559	A/G	1	7640680	1	0.0318	0.9682	1	0.0924	0.9076	1	0	1
rs41454244	A/G	1	7751873	1	0.0636	0.9364	1	0.0842	0.9158	1	0.0739	0.9261
rs11121090	C/T	1	8091221	1	0.3909	0.6091	1	0.3696	0.6304	1	0.3695	0.6305
rs12136685	G/T	1	8114379	1	0.2818	0.7182	1	0.4049	0.5951	1	0.2685	0.7315
rs6684149	C/T	1	8925765	1	0.0227	0.9773	1	0.0951	0.9049	1	0.1034	0.8966
rs1135427	G/T	1	9710427	1	0.0773	0.9227	1	0.1576	0.8424	1	0.0862	0.9138
rs935073	A/G	1	9846328	1	0.4091	0.5909	1	0.4728	0.5272	1	0.33	0.67
rs2982364	C/T	1	11355331	1	0.05	0.95	1	0.3342	0.6658	1	0.0099	0.9901
rs7534387	C/T	1	11447369	1	0.0545	0.9455	1	0.0082	0.9918	1	0.0369	0.9631
rs11807931	C/T	1	12020681	1	0.0136	0.9864	1	0.0082	0.9918	1	0	1
rs816060	A/G	1	12142497	1	0.0727	0.9273	1	0.2717	0.7283	1	0.0296	0.9704
rs10754901	C/T	1	14080611	1	0.4682	0.5318	1	0.4973	0.5027	1	0.4606	0.5394
rs12409852	A/T	1	14283325	1	0.0682	0.9318	1	0.0543	0.9457	1	0	1
rs6691985	C/T	1	17162498	1	0.2045	0.7955	1	0.3424	0.6576	1	0.0813	0.9187
rs619345	C/T	1	18143470	1	0.4318	0.5682	1	0.3071	0.6929	1	0.4581	0.5419
rs1031567	A/G	1	18250377	1	0.1	0.9	1	0.1902	0.8098	1	0.2266	0.7734
rs542634	A/G	1	18545361	1	0.3682	0.6318	1	0.3152	0.6848	1	0.2488	0.7512
rs525448	A/G	1	18558021	1	0.4545	0.5455	1	0.4022	0.5978	1	0.4335	0.5665
rs881248	C/T	1	19606548	1	0.1591	0.8409	1	0.0516	0.9484	1	0.1232	0.8768
rs11573205	A/G	1	20271489	1	0.0409	0.9591	1	0.0027	0.9973	1	0.0074	0.9926
rs10916790	C/T	1	20609119	1	0.4273	0.5727	1	0.2174	0.7826	1	0.3054	0.6946
rs8064	C/G	1	20850186	1	0.0045	0.9955	1	0.0788	0.9212	1	0	1
rs3795845	G/T	1	28804212	1	0.0727	0.9273	1	0.0652	0.9348	1	0	1
rs657200	C/T	1	30600394	1	0.1364	0.8636	1	0.1467	0.8533	1	0.0813	0.9187
rs12040683	C/T	1	33382624	1	0.1955	0.8045	1	0.2636	0.7364	1	0.1034	0.8966
rs9943157	A/T	1	33985463	1	0.4955	0.5045	1	0.4076	0.5924	1	0.4532	0.5468
rs10799032	C/T	1	34500123	1	0.1318	0.8682	1	0.0761	0.9239	1	0.1453	0.8547
rs565742	C/T	1	34926600	1	0.3273	0.6727	1	0.4348	0.5652	1	0.4039	0.5961
rs11264198	A/G	1	35993225	1	0.35	0.65	1	0.3016	0.6984	1	0.3128	0.6872
rs16824722	C/G	1	38422644	1	0.1682	0.8318	1	0.1739	0.8261	1	0.1995	0.8005
rs967094	A/G	1	38500158	1	0.3364	0.6636	1	0.3478	0.6522	1	0.3966	0.6034
rs6671001	C/T	1	39692203	1	0.15	0.85	1	0.2065	0.7935	1	0.1034	0.8966
rs3791124	A/G	1	44236792	1	0.0818	0.9182	1	0.106	0.894	1	0.032	0.968
rs2057969	C/T	1	44314173	1	0.2455	0.7545	1	0.1467	0.8533	1	0.197	0.803
rs10890311	C/T	1	44840355	1	0.1909	0.8091	1	0.2636	0.7364	1	0.1773	0.8227
rs17104047	A/G	1	48264083	1	0.1136	0.8864	1	0.0516	0.9484	1	0.2414	0.7586
rs212989	A/G	1	48467668	1	0.2773	0.7227	1	0.212	0.788	1	0.3966	0.6034
rs6668399	A/G	1	48970155	1	0.3318	0.6682	1	0.4538	0.5462	1	0.197	0.803
rs7515087	C/T	1	49961254	1	0.05	0.95	1	0.0109	0.9891	1	0.0936	0.9064
rs4926853	A/G	1	50481809	1	0.05	0.95	1	0.1793	0.8207	1	0	1
rs7536376	C/T	1	52096313	1	0.1545	0.8455	1	0.0543	0.9457	1	0.2685	0.7315
rs2298146	A/G	1	53144507	1	0.0136	0.9864	1	0.0652	0.9348	1	0	1
rs542727	A/C	1	58794258	1	0.3045	0.6955	1	0.2962	0.7038	1	0.431	0.569
rs11808336	C/T	1	59736902	1	0.0955	0.9045	1	0.0489	0.9511	1	0.0567	0.9433
rs17100224	C/T	1	77533550	1	0.0227	0.9773	1	0.0299	0.9701	1	0.1133	0.8867
rs6657290	C/G	1	77858542	1	0.4455	0.5545	1	0.4022	0.5978	1	0.3473	0.6527
rs6576787	A/C	1	83461380	1	0.0727	0.9273	1	0.0326	0.9674	1	0.1182	0.8818
rs316671	A/C	1	84517195	1	0.15	0.85	1	0.0734	0.9266	1	0.1921	0.8079
rs4847372	A/G	1	95196810	1	0.05	0.95	1	0.0353	0.9647	1	0	1
rs2064662	A/G	1	95629950	1	0.1	0.9	1	0.0408	0.9592	1	0.2266	0.7734
rs12074249	A/C	1	98182816	1	0.0818	0.9182	1	0.038	0.962	1	0.1256	0.8744
rs12039907	A/G	1	108041447	1	0.1	0.9	1	0.0788	0.9212	1	0	1
rs3017627	C/T	1	112317978	1	0.0773	0.9227	1	0.1141	0.8859	1	0.0985	0.9015
rs11102559	C/T	1	113227831	1	0.2182	0.7818	1	0.2772	0.7228	1	0.2562	0.7438
rs11586311	C/G	1	117747450	1	0.1318	0.8682	1	0.1033	0.8967	1	0.0567	0.9433
rs6665912	C/T	1	148810717	1	0.0227	0.9773	1	0.0462	0.9538	1	0	1
rs4845735	A/G	1	150441943	1	0.1364	0.8636	1	0.0625	0.9375	1	0.1823	0.8177
rs6427184	A/G	1	153389407	1	0.0318	0.9682	1	0.1033	0.8967	1	0	1
rs7547177	C/T	1	155734186	1	0.3864	0.6136	1	0.1685	0.8315	1	0.3892	0.6108
rs2808651	C/T	1	157872850	1	0.2318	0.7682	1	0.3478	0.6522	1	0.1379	0.8621
rs485618	C/T	1	159067104	1	0.2273	0.7727	1	0.3505	0.6495	1	0.2857	0.7143
rs12135523	A/G	1	159944878	1	0.1	0.9	1	0.3804	0.6196	1	0.0172	0.9828
rs12136407	C/T	1	159945001	1	0.0591	0.9409	1	0.2908	0.7092	1	0.0049	0.9951
rs16853992	A/G	1	160085828	1	0.0727	0.9273	1	0.0054	0.9946	1	0.0788	0.9212
rs1417592	A/G	1	174088196	1	0.1136	0.8864	1	0.0136	0.9864	1	0.0443	0.9557
rs4585933	A/G	1	174244444	1	0.0682	0.9318	1	0	1	1	0.0837	0.9163
rs9650996	A/G	1	177390913	1	0.0045	0.9955	1	0.0082	0.9918	1	0.1626	0.8374
rs7534913	A/G	1	179804895	1	0.3864	0.6136	1	0.4837	0.5163	1	0.3966	0.6034
rs7536226	C/T	1	182608185	1	0.0455	0.9545	1	0.0761	0.9239	1	0	1
rs12758773	A/G	1	189063001	1	0.0182	0.9818	1	0.2364	0.7636	1	0.0049	0.9951
rs2296386	A/G	1	199309606	1	0.0182	0.9818	1	0.0679	0.9321	1	0.0271	0.9729
rs3789052	C/T	1	202760906	1	0.0136	0.9864	1	0.087	0.913	1	0.0493	0.9507
rs3795521	C/T	1	212881194	1	0.0864	0.9136	1	0.1196	0.8804	1	0.0074	0.9926
rs6659655	A/G	1	212987506	1	0.3545	0.6455	1	0.4185	0.5815	1	0.0862	0.9138
rs10864120	C/G	1	212988669	1	0.3545	0.6455	1	0.4321	0.5679	1	0.0862	0.9138
rs1776037	C/T	1	217989727	1	0.3864	0.6136	1	0.375	0.625	1	0.4778	0.5222
rs3754390	A/G	1	224918586	1	0.0136	0.9864	1	0.0842	0.9158	1	0	1
rs7538397	C/T	1	227201467	1	0.1227	0.8773	1	0.087	0.913	1	0.1675	0.8325
rs12141832	G/T	1	235972044	1	0.0273	0.9727	1	0.0299	0.9701	1	0	1
rs6682184	A/G	1	238141604	1	0.1591	0.8409	1	0.413	0.587	1	0.1034	0.8966
rs6685066	A/G	1	245067789	1	0.0455	0.9545	1	0.1413	0.8587	1	0	1
rs7602669	A/G	2	3082269	1	0.25	0.75	1	0.1359	0.8641	1	0.3424	0.6576
rs1389583	G/T	2	4013059	1	0.4273	0.5727	1	0.3641	0.6359	1	0.4803	0.5197
rs771307	A/G	2	6999322	1	0.2455	0.7545	1	0.0978	0.9022	1	0.3276	0.6724
rs10204491	A/G	2	7973932	1	0.2818	0.7182	1	0.2772	0.7228	1	0.0788	0.9212
rs13414905	G/T	2	11498020	1	0.0682	0.9318	1	0.0761	0.9239	1	0.1552	0.8448
rs16862376	C/T	2	15195282	1	0.3409	0.6591	1	0.375	0.625	1	0.4901	0.5099
rs6734731	A/G	2	29099623	1	0.2182	0.7818	1	0.1658	0.8342	1	0.1133	0.8867
rs7590763	C/T	2	35428844	1	0.25	0.75	1	0.337	0.663	1	0.1872	0.8128
rs10198116	A/G	2	39942131	1	0.1	0.9	1	0.0217	0.9783	1	0.1379	0.8621
rs41513050	A/G	2	41951612	1	0.0636	0.9364	1	0.0027	0.9973	1	0.0788	0.9212
rs1067344	G/T	2	44474314	1	0.05	0.95	1	0.0734	0.9266	1	0.0961	0.9039
rs12478385	G/T	2	47194394	1	0.0773	0.9227	1	0.3315	0.6685	1	0.0788	0.9212
rs7596776	A/G	2	47208647	1	0.0455	0.9545	1	0.2473	0.7527	1	0.0493	0.9507
rs1534110	C/T	2	47222258	1	0.4818	0.5182	1	0.1957	0.8043	1	0.4089	0.5911
rs7600669	A/G	2	55468870	1	0.1045	0.8955	1	0.0761	0.9239	1	0.0074	0.9926
rs6731365	A/G	2	57789377	1	0.1455	0.8545	1	0.4891	0.5109	1	0.0739	0.9261
rs11125815	A/G	2	59844907	1	0.0091	0.9909	1	0.1685	0.8315	1	0	1
rs17030159	A/G	2	60148781	1	0.0909	0.9091	1	0	1	1	0.0123	0.9877
rs6547187	A/G	2	78187330	1	0.4	0.6	1	0.1576	0.8424	1	0.4926	0.5074
rs2309582	A/G	2	99150739	1	0.0273	0.9727	1	0.1875	0.8125	1	0.0394	0.9606
rs4851391	C/G	2	100946243	1	0.2818	0.7182	1	0.356	0.644	1	0.3867	0.6133
rs13389290	C/T	2	104385510	1	0.3045	0.6955	1	0.1739	0.8261	1	0.4581	0.5419
rs17030353	A/G	2	104803381	1	0.0545	0.9455	1	0	1	1	0.0714	0.9286
rs2034357	A/G	2	106821007	1	0.0455	0.9545	1	0.0571	0.9429	1	0.1379	0.8621
rs12620050	A/G	2	108286230	1	0.3455	0.6545	1	0.1196	0.8804	1	0.4828	0.5172
rs404499	A/T	2	109062201	1	0.2591	0.7409	1	0.3125	0.6875	1	0.4926	0.5074
rs17044602	A/G	2	115990135	1	0.2045	0.7955	1	0.019	0.981	1	0.101	0.899
rs4142753	A/G	2	119673286	1	0.2136	0.7864	1	0.3071	0.6929	1	0.133	0.867
rs17007536	A/G	2	122808159	1	0.2591	0.7409	1	0.3152	0.6848	1	0.2438	0.7562
rs2082331	C/T	2	133970195	1	0.0227	0.9773	1	0.2283	0.7717	1	0	1
rs7589010	A/T	2	134156604	1	0.1545	0.8455	1	0.019	0.981	1	0.2438	0.7562
rs12614459	C/T	2	134217677	1	0.0864	0.9136	1	0.3696	0.6304	1	0.0049	0.9951
rs1446750	A/G	2	134230091	1	0.0727	0.9273	1	0.3071	0.6929	1	0.0049	0.9951
rs842361	C/G	2	135057310	1	0.3682	0.6318	1	0.2717	0.7283	1	0.2143	0.7857
rs16855615	A/G	2	135430626	1	0.0864	0.9136	1	0.4457	0.5543	1	0.0049	0.9951
rs4954207	A/T	2	135438235	1	0.1	0.9	1	0.4484	0.5516	1	0.0172	0.9828
rs6742013	C/T	2	135886269	1	0.2864	0.7136	1	0.2772	0.7228	1	0.2562	0.7438
rs7605229	C/T	2	135945357	1	0.2864	0.7136	1	0.2772	0.7228	1	0.2635	0.7365
rs1042712	C/G	2	136262314	1	0.4136	0.5864	1	0.1712	0.8288	1	0.3818	0.6182
rs309172	A/G	2	136390498	1	0.3273	0.6727	1	0.2255	0.7745	1	0.2241	0.7759
rs309161	A/G	2	136405219	1	0.4864	0.5136	1	0.1739	0.8261	1	0.3005	0.6995
rs7573555	C/T	2	136411375	1	0.2091	0.7909	1	0.3071	0.6929	1	0.1355	0.8645
rs309143	A/G	2	136430648	1	0.3273	0.6727	1	0.2255	0.7745	1	0.2241	0.7759
rs6430594	A/G	2	136435643	1	0.2136	0.7864	1	0.3071	0.6929	1	0.1355	0.8645
rs309154	C/T	2	136443037	1	0.3273	0.6727	1	0.2364	0.7636	1	0.2241	0.7759
rs10205050	C/T	2	136781203	1	0.15	0.85	1	0.0109	0.9891	1	0.2857	0.7143
rs6755409	C/G	2	139066150	1	0.2	0.8	1	0.0353	0.9647	1	0.1059	0.8941
rs6733193	C/T	2	145937545	1	0.0636	0.9364	1	0.0082	0.9918	1	0.1281	0.8719
rs6759948	A/G	2	158597839	1	0.1591	0.8409	1	0.3995	0.6005	1	0.032	0.968
rs4894197	A/G	2	177337163	1	0.0773	0.9227	1	0.1114	0.8886	1	0.0025	0.9975
rs2562831	C/T	2	179293511	1	0.0364	0.9636	1	0	1	1	0.0813	0.9187
rs1427150	C/T	2	185188878	1	0.0227	0.9773	1	0.0489	0.9511	1	0.2044	0.7956
rs6734110	C/T	2	191546587	1	0.0818	0.9182	1	0.0054	0.9946	1	0.0665	0.9335
rs1607345	A/G	2	194680771	1	0.4091	0.5909	1	0.2011	0.7989	1	0.3498	0.6502
rs16849099	C/T	2	213277414	1	0.1455	0.8545	1	0.1739	0.8261	1	0.2833	0.7167
rs10932521	A/G	2	214577586	1	0.0091	0.9909	1	0.1603	0.8397	1	0	1
rs1443670	A/G	2	225798735	1	0.2091	0.7909	1	0.1196	0.8804	1	0.1034	0.8966
rs6436964	C/T	2	231240649	1	0.2227	0.7773	1	0.1114	0.8886	1	0.2463	0.7537
rs11688448	A/G	2	233119776	1	0.0545	0.9455	1	0.0679	0.9321	1	0.1502	0.8498
rs1995209	G/T	3	2407612	1	0.1318	0.8682	1	0.1902	0.8098	1	0.0049	0.9951
rs13087319	A/G	3	3267857	1	0.0727	0.9273	1	0.0516	0.9484	1	0	1
rs12630974	A/G	3	3332787	1	0.0727	0.9273	1	0.0571	0.9429	1	0	1
rs17729838	C/G	3	4824222	1	0.0273	0.9727	1	0.2418	0.7582	1	0.0074	0.9926
rs6785796	C/T	3	11952919	1	0.0818	0.9182	1	0.0054	0.9946	1	0.133	0.867
rs11718932	A/G	3	12017367	1	0.4636	0.5364	1	0.3397	0.6603	1	0.2044	0.7956
rs422584	A/G	3	12031247	1	0.4727	0.5273	1	0.3478	0.6522	1	0.1921	0.8079
rs385521	A/G	3	12051208	1	0.4727	0.5273	1	0.3478	0.6522	1	0.1921	0.8079
rs9836808	C/T	3	20887933	1	0.0955	0.9045	1	0.1658	0.8342	1	0.1478	0.8522
rs12487340	C/T	3	27183979	1	0.0545	0.9455	1	0.0842	0.9158	1	0	1
rs11711134	A/G	3	32209551	1	0.1818	0.8182	1	0.231	0.769	1	0.0296	0.9704
rs2228428	C/T	3	32970932	1	0.0273	0.9727	1	0.1168	0.8832	1	0.0296	0.9704
rs3749388	C/T	3	38471305	1	0.1182	0.8818	1	0.0815	0.9185	1	0.0049	0.9951
rs1995236	A/G	3	39408151	1	0.4818	0.5182	1	0.3424	0.6576	1	0.4704	0.5296
rs6778442	C/T	3	52123523	1	0.4909	0.5091	1	0.4158	0.5842	1	0.4458	0.5542
rs2325037	A/G	3	85924514	1	0.2864	0.7136	1	0.4348	0.5652	1	0.303	0.697
rs16838604	C/T	3	133274265	1	0.05	0.95	1	0.1196	0.8804	1	0.1429	0.8571
rs349558	A/T	3	141744377	1	0.0636	0.9364	1	0.212	0.788	1	0.2143	0.7857
rs7649861	A/G	3	145653390	1	0.4773	0.5227	1	0.3859	0.6141	1	0.1749	0.8251
rs6770324	A/G	3	146954452	1	0.1091	0.8909	1	0.1386	0.8614	1	0.1847	0.8153
rs1054736	G/T	3	147633865	1	0.1636	0.8364	1	0.1929	0.8071	1	0.0961	0.9039
rs1546260	C/T	3	158498262	1	0.2273	0.7727	1	0.3832	0.6168	1	0.2906	0.7094
rs10513545	A/G	3	161034153	1	0.15	0.85	1	0.1875	0.8125	1	0.4089	0.5911
rs6778401	A/G	3	161817223	1	0.1545	0.8455	1	0.1413	0.8587	1	0.0517	0.9483
rs16848617	A/G	3	165958855	1	0.0182	0.9818	1	0.0163	0.9837	1	0.17	0.83
rs6779590	A/G	3	166058555	1	0.0091	0.9909	1	0.0109	0.9891	1	0.1256	0.8744
rs13062023	A/G	3	168058716	1	0.0636	0.9364	1	0.1304	0.8696	1	0.0025	0.9975
rs10428090	A/G	3	171664554	1	0.0182	0.9818	1	0.0299	0.9701	1	0.2044	0.7956
rs16855847	A/G	3	172310835	1	0.0727	0.9273	1	0.0082	0.9918	1	0.1059	0.8941
rs1039027	A/G	3	173447803	1	0.0182	0.9818	1	0.1902	0.8098	1	0.0025	0.9975
rs9290610	C/T	3	178233120	1	0.0227	0.9773	1	0.2092	0.7908	1	0.0148	0.9852
rs6800015	C/T	3	180262240	1	0.0955	0.9045	1	0.0679	0.9321	1	0	1
rs1374808	A/G	3	187738827	1	0.0182	0.9818	1	0.2391	0.7609	1	0.0025	0.9975
rs10937252	A/G	3	187743434	1	0.0182	0.9818	1	0.2391	0.7609	1	0.0025	0.9975
rs16862821	A/T	3	189195146	1	0.0364	0.9636	1	0.0543	0.9457	1	0.0049	0.9951
rs9290877	C/T	3	189925174	1	0.05	0.95	1	0.1196	0.8804	1	0	1
rs2378559	C/T	3	191244037	1	0.3227	0.6773	1	0.4511	0.5489	1	0.1379	0.8621
rs2185886	C/T	4	2941295	1	0.2818	0.7182	1	0.3505	0.6495	1	0.234	0.766
rs1000647	A/G	4	6497490	1	0.0909	0.9091	1	0.0625	0.9375	1	0	1
rs968365	A/G	4	14652837	1	0.2	0.8	1	0.356	0.644	1	0.1059	0.8941
rs6854453	C/T	4	34613202	1	0.1091	0.8909	1	0.2636	0.7364	1	0.0025	0.9975
rs7686272	A/T	4	38985157	1	0.1091	0.8909	1	0.0435	0.9565	1	0.3596	0.6404
rs13137543	A/G	4	38991142	1	0.1773	0.8227	1	0.0679	0.9321	1	0.4212	0.5788
rs7674434	G/T	4	39095804	1	0.3227	0.6773	1	0.2554	0.7446	1	0.3768	0.6232
rs11544855	C/T	4	39188742	1	0.0455	0.9545	1	0.1005	0.8995	1	0	1
rs1901747	C/T	4	41071104	1	0.05	0.95	1	0.2527	0.7473	1	0.0074	0.9926
rs7669018	C/T	4	47949813	1	0.4545	0.5455	1	0.1984	0.8016	1	0.4532	0.5468
rs17089059	C/G	4	58598226	1	0.0591	0.9409	1	0.0027	0.9973	1	0.1749	0.8251
rs10028900	G/T	4	59606229	1	0.4545	0.5455	1	0.2364	0.7636	1	0.3571	0.6429
rs10022017	C/T	4	73694535	1	0.1864	0.8136	1	0.0353	0.9647	1	0.1724	0.8276
rs11735775	C/T	4	77868398	1	0.0909	0.9091	1	0.0245	0.9755	1	0.0099	0.9901
rs6854417	C/T	4	82535886	1	0.0545	0.9455	1	0.0082	0.9918	1	0.0837	0.9163
rs388401	C/G	4	88193439	1	0.2273	0.7727	1	0.1875	0.8125	1	0.0468	0.9532
rs6848616	A/G	4	91390813	1	0.0455	0.9545	1	0.087	0.913	1	0.2192	0.7808
rs12502827	A/G	4	101394150	1	0.1182	0.8818	1	0.1658	0.8342	1	0.0049	0.9951
rs4235448	C/T	4	101410700	1	0.1182	0.8818	1	0.1658	0.8342	1	0.0049	0.9951
rs4699030	C/G	4	103722862	1	0.4773	0.5227	1	0.231	0.769	1	0.3867	0.6133
rs17042596	A/G	4	112122515	1	0.1227	0.8773	1	0.0245	0.9755	1	0.0985	0.9015
rs17048953	C/T	4	118113265	1	0.1909	0.8091	1	0.2147	0.7853	1	0.335	0.665
rs6854489	C/T	4	139983499	1	0.1045	0.8955	1	0.2092	0.7908	1	0.0271	0.9729
rs544870	A/G	4	172978044	1	0.0682	0.9318	1	0.019	0.981	1	0.1429	0.8571
rs1459157	C/T	4	173975819	1	0.0136	0.9864	1	0.2554	0.7446	1	0.0123	0.9877
rs10461322	G/T	4	183001607	1	0.2	0.8	1	0.0326	0.9674	1	0.1847	0.8153
rs11943281	G/T	4	190094728	1	0.1182	0.8818	1	0.0109	0.9891	1	0.1576	0.8424
rs316598	C/T	5	2417626	1	0.0091	0.9909	1	0.2228	0.7772	1	0	1
rs852619	C/T	5	11064206	1	0.0864	0.9136	1	0.1957	0.8043	1	0.1478	0.8522
rs7730689	A/C	5	16585973	1	0.3	0.7	1	0.2908	0.7092	1	0.1897	0.8103
rs2388044	C/T	5	19987094	1	0.0591	0.9409	1	0.0435	0.9565	1	0.1798	0.8202
rs17595719	C/T	5	30924764	1	0.0136	0.9864	1	0.2228	0.7772	1	0.0419	0.9581
rs16901558	C/T	5	31819702	1	0.0227	0.9773	1	0.0408	0.9592	1	0.0887	0.9113
rs6882064	C/T	5	53729928	1	0.3182	0.6818	1	0.4239	0.5761	1	0.2562	0.7438
rs2913276	G/T	5	68134895	1	0.0227	0.9773	1	0.2663	0.7337	1	0.0468	0.9532
rs17301591	C/T	5	71497821	1	0.0227	0.9773	1	0.106	0.894	1	0	1
rs4513668	G/T	5	80879484	1	0.0364	0.9636	1	0.2582	0.7418	1	0.0123	0.9877
rs7700264	C/G	5	84438708	1	0.3318	0.6682	1	0.3913	0.6087	1	0.4261	0.5739
rs6595775	A/G	5	100537140	1	0.0818	0.9182	1	0.2364	0.7636	1	0.1552	0.8448
rs6594563	A/G	5	111477176	1	0.1273	0.8727	1	0.0462	0.9538	1	0.2414	0.7586
rs10075371	C/T	5	116032900	1	0.0636	0.9364	1	0.0027	0.9973	1	0.064	0.936
rs7446054	C/T	5	117768444	1	0.3591	0.6409	1	0.269	0.731	1	0.3719	0.6281
rs2227282	C/G	5	132041078	1	0.0136	0.9864	1	0.3125	0.6875	1	0.0074	0.9926
rs2237059	C/T	5	132061511	1	0.0455	0.9545	1	0.3587	0.6413	1	0.0394	0.9606
rs803137	A/G	5	132160546	1	0.0409	0.9591	1	0.3071	0.6929	1	0.0567	0.9433
rs17646556	C/T	5	136387395	1	0.1773	0.8227	1	0.1549	0.8451	1	0.0074	0.9926
rs17171218	C/T	5	136622701	1	0.0409	0.9591	1	0.0163	0.9837	1	0.1798	0.8202
rs9324886	A/G	5	141970434	1	0.0955	0.9045	1	0.1522	0.8478	1	0.0862	0.9138
rs7728894	A/G	5	142142817	1	0.0091	0.9909	1	0.2609	0.7391	1	0.0148	0.9852
rs309331	C/T	5	143406310	1	0.3727	0.6273	1	0.4348	0.5652	1	0.3941	0.6059
rs17108678	A/G	5	148086622	1	0.1818	0.8182	1	0.0326	0.9674	1	0.2167	0.7833
rs418040	C/G	6	5430182	1	0.1636	0.8364	1	0.106	0.894	1	0.1552	0.8448
rs17450822	A/G	6	14748578	1	0.1682	0.8318	1	0.2228	0.7772	1	0.0172	0.9828
rs7739132	C/G	6	17955438	1	0.2773	0.7227	1	0.3913	0.6087	1	0.2118	0.7882
rs793654	A/G	6	24512313	1	0.0136	0.9864	1	0.0788	0.9212	1	0.1108	0.8892
rs6456890	C/T	6	29123105	1	0.1409	0.8591	1	0.0897	0.9103	1	0.0172	0.9828
rs1264308	C/T	6	30987966	1	0.1045	0.8955	1	0.0435	0.9565	1	0.0099	0.9901
rs1793891	C/T	6	31329677	1	0.1909	0.8091	1	0.163	0.837	1	0.0172	0.9828
rs12191877	C/T	6	31360904	1	0.1773	0.8227	1	0.1984	0.8016	1	0.0123	0.9877
rs367645	A/G	6	33132477	1	0.4773	0.5227	1	0.1495	0.8505	1	0.3399	0.6601
rs2819853	A/G	6	45520635	1	0.1091	0.8909	1	0.1332	0.8668	1	0.0739	0.9261
rs12191891	C/T	6	69688132	1	0.3136	0.6864	1	0.4212	0.5788	1	0.4089	0.5911
rs6932992	A/G	6	76630463	1	0.2409	0.7591	1	0.4891	0.5109	1	0.0764	0.9236
rs11963526	A/G	6	79860546	1	0.1182	0.8818	1	0.0353	0.9647	1	0.0074	0.9926
rs12204275	G/T	6	99245596	1	0.0364	0.9636	1	0.3071	0.6929	1	0.0148	0.9852
rs7741503	A/G	6	101146406	1	0.1182	0.8818	1	0.0054	0.9946	1	0.0813	0.9187
rs9486141	G/T	6	106081563	1	0.1273	0.8727	1	0.0136	0.9864	1	0.1798	0.8202
rs4245542	C/T	6	110338691	1	0.2409	0.7591	1	0.2772	0.7228	1	0.0961	0.9039
rs12191383	A/C	6	113654254	1	0.0773	0.9227	1	0.1549	0.8451	1	0.0099	0.9901
rs4946158	A/G	6	116766464	1	0.1682	0.8318	1	0.0761	0.9239	1	0.0172	0.9828
rs9400909	A/G	6	116791972	1	0.1318	0.8682	1	0.0571	0.9429	1	0	1
rs7753502	C/T	6	127247425	1	0.2136	0.7864	1	0.2065	0.7935	1	0.2167	0.7833
rs10872503	A/G	6	139443565	1	0.3636	0.6364	1	0.462	0.538	1	0.1158	0.8842
rs9376452	C/T	6	140058102	1	0.2273	0.7727	1	0.3071	0.6929	1	0.436	0.564
rs16900601	A/G	6	158457674	1	0.1636	0.8364	1	0.0408	0.9592	1	0.1502	0.8498
rs12701555	A/G	7	4339181	1	0.2	0.8	1	0.2092	0.7908	1	0.0443	0.9557
rs2356053	C/T	7	12122787	1	0.3182	0.6818	1	0.4348	0.5652	1	0.3202	0.6798
rs699486	A/G	7	42006683	1	0.0864	0.9136	1	0.4484	0.5516	1	0.0837	0.9163
rs1409968	A/G	7	49479931	1	0.0955	0.9045	1	0.0897	0.9103	1	0	1
rs10237182	C/G	7	68045273	1	0.3136	0.6864	1	0.106	0.894	1	0.1773	0.8227
rs17144015	A/G	7	70929652	1	0.0773	0.9227	1	0.0109	0.9891	1	0.1404	0.8596
rs4732511	C/T	7	75434687	1	0.0409	0.9591	1	0.019	0.981	1	0.2192	0.7808
rs11980955	A/G	7	79340570	1	0.0318	0.9682	1	0.0516	0.9484	1	0.2635	0.7365
rs6466823	C/T	7	79342234	1	0.0955	0.9045	1	0.144	0.856	1	0.3941	0.6059
rs6967965	C/T	7	79404014	1	0.0864	0.9136	1	0.0924	0.9076	1	0.3916	0.6084
rs11975980	C/T	7	79626661	1	0.0318	0.9682	1	0.0408	0.9592	1	0.3079	0.6921
rs7783639	A/G	7	79687377	1	0.0682	0.9318	1	0.0734	0.9266	1	0.3596	0.6404
rs6944302	C/T	7	79942827	1	0.1136	0.8864	1	0.2038	0.7962	1	0.4951	0.5049
rs10487094	A/G	7	89473200	1	0.3182	0.6818	1	0.1821	0.8179	1	0.2389	0.7611
rs6972328	A/G	7	116793257	1	0.0909	0.9091	1	0.0054	0.9946	1	0.101	0.899
rs1523794	C/T	7	118154347	1	0.3182	0.6818	1	0.4375	0.5625	1	0.2217	0.7783
rs11769723	C/T	7	122025899	1	0.0682	0.9318	1	0.1685	0.8315	1	0	1
rs4987672	C/T	7	142281249	1	0.4	0.6	1	0.3207	0.6793	1	0.3522	0.6478
rs13236792	C/T	7	152025041	1	0.0682	0.9318	1	0	1	1	0.1379	0.8621
rs1364519	A/G	7	154999055	1	0.2273	0.7727	1	0.0679	0.9321	1	0.234	0.766
rs4909055	A/G	7	157568104	1	0.0591	0.9409	1	0.3315	0.6685	1	0.0419	0.9581
rs532885	A/T	8	9814830	1	0.1136	0.8864	1	0.0082	0.9918	1	0.064	0.936
rs4841471	A/G	8	10889574	1	0.0455	0.9545	1	0.2908	0.7092	1	0.0025	0.9975
rs1356946	C/T	8	13833679	1	0.0545	0.9455	1	0.1712	0.8288	1	0	1
rs748596	G/T	8	15791692	1	0.0727	0.9273	1	0.1304	0.8696	1	0	1
rs1077052	C/T	8	21286556	1	0.1182	0.8818	1	0.1984	0.8016	1	0	1
rs7010861	A/G	8	22399020	1	0.2773	0.7227	1	0.0707	0.9293	1	0.2463	0.7537
rs568610	C/T	8	27583914	1	0.1091	0.8909	1	0.1848	0.8152	1	0.0616	0.9384
rs6558059	C/T	8	28350358	1	0.1	0.9	1	0.0299	0.9701	1	0.1823	0.8177
rs7017705	C/T	8	65145397	1	0.2182	0.7818	1	0.2527	0.7473	1	0.3498	0.6502
rs17786140	A/G	8	72454494	1	0.4318	0.5682	1	0.4755	0.5245	1	0.3892	0.6108
rs1404756	G/T	8	83852689	1	0.1	0.9	1	0.0652	0.9348	1	0.0542	0.9458
rs218892	C/T	8	90766932	1	0.0136	0.9864	1	0.1332	0.8668	1	0	1
rs3039743	C/T	8	105405556	1	0.0591	0.9409	1	0.1087	0.8913	1	0	1
rs7010482	A/G	8	133599622	1	0.0955	0.9045	1	0.0163	0.9837	1	0.1256	0.8744
rs34065840	G/T	8	138151420	1	0.2773	0.7227	1	0.0842	0.9158	1	0.2414	0.7586
rs2272634	C/T	8	144471464	1	0.1091	0.8909	1	0.1984	0.8016	1	0.0074	0.9926
rs6477310	C/T	9	8446247	1	0.0045	0.9955	1	0.1304	0.8696	1	0.0369	0.9631
rs10429529	C/T	9	9714816	1	0.0864	0.9136	1	0.0788	0.9212	1	0.0099	0.9901
rs2025319	A/G	9	14412868	1	0.1727	0.8273	1	0.2391	0.7609	1	0.3645	0.6355
rs10971164	C/T	9	32844057	1	0.0364	0.9636	1	0.0815	0.9185	1	0	1
rs17210010	A/G	9	76125674	1	0.2409	0.7591	1	0.4864	0.5136	1	0.2143	0.7857
rs2377917	A/G	9	79302205	1	0.2818	0.7182	1	0.4429	0.5571	1	0.3695	0.6305
rs10867230	A/C	9	80462434	1	0.1318	0.8682	1	0.1549	0.8451	1	0.0049	0.9951
rs4878051	C/T	9	89095362	1	0.0636	0.9364	1	0.269	0.731	1	0.0394	0.9606
rs4242609	A/G	9	90409123	1	0.1591	0.8409	1	0.2799	0.7201	1	0.0099	0.9901
rs10992623	C/T	9	94870469	1	0.1	0.9	1	0.2745	0.7255	1	0.0148	0.9852
rs10818338	A/G	9	121394321	1	0.05	0.95	1	0.1793	0.8207	1	0	1
rs12005198	A/G	9	122754216	1	0.0227	0.9773	1	0.0299	0.9701	1	0.2241	0.7759
rs10819101	C/T	9	127808484	1	0.3364	0.6636	1	0.4918	0.5082	1	0.335	0.665
rs11564096	C/T	9	130886778	1	0.05	0.95	1	0.2826	0.7174	1	0.0074	0.9926
rs7039873	C/T	9	131961158	1	0.3318	0.6682	1	0.0761	0.9239	1	0.2389	0.7611
rs7390989	A/G	9	139858127	1	0.1455	0.8545	1	0.3098	0.6902	1	0.0369	0.9631
rs11257434	A/G	10	12017306	1	0.0727	0.9273	1	0.0978	0.9022	1	0.0049	0.9951
rs2815617	C/T	10	12644337	1	0.4818	0.5182	1	0.4647	0.5353	1	0.2783	0.7217
rs950220	A/C	10	16092790	1	0.1318	0.8682	1	0.2011	0.7989	1	0.0172	0.9828
rs1416801	C/T	10	20844159	1	0.0545	0.9455	1	0.0761	0.9239	1	0.0074	0.9926
rs9988744	C/T	10	21549211	1	0.3682	0.6318	1	0.4266	0.5734	1	0.1305	0.8695
rs10828213	G/T	10	21550846	1	0.3909	0.6091	1	0.4266	0.5734	1	0.1601	0.8399
rs824602	C/T	10	25739199	1	0.2045	0.7955	1	0.2717	0.7283	1	0.0714	0.9286
rs2370791	G/T	10	32918051	1	0.2	0.8	1	0.0516	0.9484	1	0.2586	0.7414
rs1935648	C/G	10	33292269	1	0.0045	0.9955	1	0.0435	0.9565	1	0	1
rs9421731	A/G	10	48043081	1	0.0318	0.9682	1	0.2147	0.7853	1	0	1
rs9415758	A/G	10	52600167	1	0.1182	0.8818	1	0.0217	0.9783	1	0.197	0.803
rs10825916	G/T	10	58301310	1	0.1773	0.8227	1	0.4212	0.5788	1	0.0493	0.9507
rs2182160	C/G	10	68343091	1	0.1273	0.8727	1	0.1168	0.8832	1	0.3177	0.6823
rs7917841	C/G	10	88240232	1	0.2636	0.7364	1	0.1005	0.8995	1	0.1995	0.8005
rs10748582	A/T	10	94467199	1	0.0909	0.9091	1	0.1522	0.8478	1	0	1
rs2476949	A/G	10	105867450	1	0.3273	0.6727	1	0.375	0.625	1	0.3103	0.6897
rs2672609	C/T	10	124251403	1	0.2682	0.7318	1	0.1467	0.8533	1	0.0419	0.9581
rs11018181	C/T	10	129227128	1	0.3909	0.6091	1	0.5	0.5	1	0.3645	0.6355
rs10764918	C/T	10	131518680	1	0.0955	0.9045	1	0.1739	0.8261	1	0.0049	0.9951
rs7914354	A/G	10	134184466	1	0.0545	0.9455	1	0.2337	0.7663	1	0	1
rs10832430	A/G	11	2611249	1	0.1318	0.8682	1	0.1005	0.8995	1	0.0025	0.9975
rs7946936	C/T	11	40032639	1	0.0864	0.9136	1	0.2554	0.7446	1	0.0099	0.9901
rs11828501	G/T	11	62682303	1	0.0682	0.9318	1	0.0462	0.9538	1	0.1355	0.8645
rs11823218	A/C	11	66457084	1	0.1364	0.8636	1	0.0679	0.9321	1	0.1379	0.8621
rs8191431	C/T	11	67106630	1	0.1364	0.8636	1	0.0109	0.9891	1	0.1527	0.8473
rs12276848	A/G	11	83876556	1	0.4318	0.5682	1	0.2663	0.7337	1	0.3276	0.6724
rs11603486	C/T	11	101919153	1	0.4682	0.5318	1	0.4158	0.5842	1	0.4138	0.5862
rs10895512	A/C	11	103058405	1	0.2227	0.7773	1	0.1902	0.8098	1	0.0517	0.9483
rs6591090	A/G	11	104038046	1	0.0409	0.9591	1	0.2853	0.7147	1	0	1
rs1942518	A/C	11	104045499	1	0.0364	0.9636	1	0.2473	0.7527	1	0	1
rs542650	A/C	11	106968088	1	0.1545	0.8455	1	0.2092	0.7908	1	0.0714	0.9286
rs10501858	A/G	11	125535825	1	0.0727	0.9273	1	0.1168	0.8832	1	0.0025	0.9975
rs4366501	C/T	11	132885535	1	0.1182	0.8818	1	0.0707	0.9293	1	0.0074	0.9926
rs10492377	A/G	12	29511714	1	0.1409	0.8591	1	0.2609	0.7391	1	0.0074	0.9926
rs1601745	A/G	12	36934095	1	0.4727	0.5273	1	0.3315	0.6685	1	0.468	0.532
rs1958563	G/T	12	39492787	1	0.0909	0.9091	1	0.2065	0.7935	1	0.0369	0.9631
rs10785426	C/T	12	41990125	1	0.3773	0.6227	1	0.4837	0.5163	1	0.4064	0.5936
rs4344559	A/G	12	46635766	1	0.15	0.85	1	0.2283	0.7717	1	0.0074	0.9926
rs10748260	C/T	12	73346099	1	0.1364	0.8636	1	0.3315	0.6685	1	0.1158	0.8842
rs7295341	A/G	12	128025486	1	0.1727	0.8273	1	0.1739	0.8261	1	0.0296	0.9704
rs10847881	A/G	12	128512101	1	0.3	0.7	1	0.1522	0.8478	1	0.1921	0.8079
rs11060955	C/T	12	129550075	1	0.1136	0.8864	1	0.0815	0.9185	1	0.0148	0.9852
rs9575364	C/T	13	35600525	1	0.2727	0.7273	1	0.4538	0.5462	1	0.2635	0.7365
rs2951787	A/G	13	40059770	1	0.0091	0.9909	1	0.1549	0.8451	1	0	1
rs12561320	A/C	13	51074196	1	0.0227	0.9773	1	0.0245	0.9755	1	0	1
rs9597104	A/G	13	54545026	1	0.0545	0.9455	1	0.0054	0.9946	1	0.197	0.803
rs9583470	A/G	13	88104241	1	0.1727	0.8273	1	0.0245	0.9755	1	0.2217	0.7783
rs1407893	A/G	13	94255204	1	0.1864	0.8136	1	0.4158	0.5842	1	0.1502	0.8498
rs9302064	A/C	13	94764852	1	0.3818	0.6182	1	0.4837	0.5163	1	0.3153	0.6847
rs1956593	C/T	14	28480576	1	0.0091	0.9909	1	0.1712	0.8288	1	0.064	0.936
rs10140504	C/G	14	32606647	1	0.1091	0.8909	1	0.163	0.837	1	0.0123	0.9877
rs7155859	C/T	14	33003080	1	0.0591	0.9409	1	0.0897	0.9103	1	0	1
rs1051388	A/G	14	60815170	1	0.0364	0.9636	1	0.2908	0.7092	1	0	1
rs12897140	C/G	14	61031163	1	0.1727	0.8273	1	0.4918	0.5082	1	0.0714	0.9286
rs12885391	A/G	14	62168184	1	0.2	0.8	1	0.4375	0.5625	1	0.2118	0.7882
rs10137272	A/T	14	81043055	1	0.0636	0.9364	1	0	1	1	0.1084	0.8916
rs10498587	A/G	14	84879774	1	0.0727	0.9273	1	0.2065	0.7935	1	0	1
rs10873649	A/G	15	21798095	1	0.3636	0.6364	1	0.4321	0.5679	1	0.4778	0.5222
rs1679012	C/T	15	40315968	1	0.0455	0.9545	1	0.2799	0.7201	1	0	1
rs10454039	C/T	15	40619826	1	0.0409	0.9591	1	0.2554	0.7446	1	0	1
rs199138	A/G	15	43174842	1	0.1955	0.8045	1	0.4049	0.5951	1	0.0222	0.9778
rs1834640	A/G	15	46179457	1	0.0682	0.9318	1	0.3342	0.6658	1	0.0148	0.9852
rs16963874	G/T	15	48832654	1	0.3818	0.6182	1	0.1359	0.8641	1	0.4433	0.5567
rs7177754	A/G	15	51038624	1	0.2045	0.7955	1	0.0272	0.9728	1	0.1576	0.8424
rs1037041	A/G	15	56400337	1	0.3	0.7	1	0.2391	0.7609	1	0.2833	0.7167
rs8035628	A/G	15	56964692	1	0.3727	0.6273	1	0.3777	0.6223	1	0.4852	0.5148
rs8027920	A/G	15	69515583	1	0.3545	0.6455	1	0.3533	0.6467	1	0.4039	0.5961
rs8028686	C/T	15	75469423	1	0.0455	0.9545	1	0.0299	0.9701	1	0.1478	0.8522
rs8041403	G/T	15	81472081	1	0.1227	0.8773	1	0.0054	0.9946	1	0.1527	0.8473
rs4887382	C/T	15	86555933	1	0.4818	0.5182	1	0.2962	0.7038	1	0.399	0.601
rs9788651	C/T	15	86843135	1	0.0136	0.9864	1	0.019	0.981	1	0.0714	0.9286
rs8042942	C/T	15	94084703	1	0.1364	0.8636	1	0.1467	0.8533	1	0.0985	0.9015
rs4787040	A/T	16	7500981	1	0.0682	0.9318	1	0.3098	0.6902	1	0.0123	0.9877
rs2287198	A/G	16	11770587	1	0.0545	0.9455	1	0.1332	0.8668	1	0.0025	0.9975
rs1420676	C/T	16	48224064	1	0.0682	0.9318	1	0.2989	0.7011	1	0.0074	0.9926
rs1982394	C/T	16	56194969	1	0.0818	0.9182	1	0	1	1	0.0837	0.9163
rs7206635	A/G	16	69700601	1	0.0227	0.9773	1	0.0082	0.9918	1	0.2118	0.7882
rs16972211	A/G	16	72199156	1	0.0727	0.9273	1	0.0109	0.9891	1	0.165	0.835
rs8052388	C/T	16	74168386	1	0.0773	0.9227	1	0.0489	0.9511	1	0.3645	0.6355
rs8051251	A/G	16	74180502	1	0.0818	0.9182	1	0.0516	0.9484	1	0.3547	0.6453
rs17796342	C/T	16	77797365	1	0.3955	0.6045	1	0.3234	0.6766	1	0.1995	0.8005
rs7185017	C/T	16	78977373	1	0.2909	0.7091	1	0.4946	0.5054	1	0.3399	0.6601
rs17741623	C/T	16	83012264	1	0.1409	0.8591	1	0.3207	0.6793	1	0.1429	0.8571
rs11654128	A/G	17	16760562	1	0.0364	0.9636	1	0.1087	0.8913	1	0.0049	0.9951
rs2240099	G/T	17	19228867	1	0.3227	0.6773	1	0.0625	0.9375	1	0.4236	0.5764
rs34052864	C/T	17	45705424	1	0.0864	0.9136	1	0.0788	0.9212	1	0.0025	0.9975
rs8075137	C/G	17	59516863	1	0.1091	0.8909	1	0.3533	0.6467	1	0.0246	0.9754
rs8892	A/G	17	76817060	1	0.2409	0.7591	1	0.1141	0.8859	1	0.1429	0.8571
rs1241988	C/T	18	6860585	1	0.0955	0.9045	1	0.0054	0.9946	1	0.1355	0.8645
rs9953932	A/G	18	24344996	1	0.0455	0.9545	1	0.3098	0.6902	1	0.0099	0.9901
rs28464695	C/T	18	25852915	1	0.1591	0.8409	1	0.0217	0.9783	1	0.1502	0.8498
rs16949551	A/G	18	44362794	1	0.0955	0.9045	1	0	1	1	0.1084	0.8916
rs7506111	A/G	18	63792342	1	0.3091	0.6909	1	0.3152	0.6848	1	0.3153	0.6847
rs9958746	C/T	18	65051556	1	0.2773	0.7227	1	0.0408	0.9592	1	0.3276	0.6724
rs618397	C/T	18	65107684	1	0.2318	0.7682	1	0.2364	0.7636	1	0.2956	0.7044
rs3106146	A/G	18	66493794	1	0.2364	0.7636	1	0.038	0.962	1	0.1798	0.8202
rs6422427	C/T	19	8464242	1	0.0136	0.9864	1	0.0082	0.9918	1	0.0862	0.9138
rs1725501	C/T	19	43183831	1	0.0227	0.9773	1	0.2283	0.7717	1	0.0567	0.9433
rs123187	A/G	19	50522787	1	0.1773	0.8227	1	0.4647	0.5353	1	0.0665	0.9335
rs11084467	C/T	19	61982292	1	0.0091	0.9909	1	0.106	0.894	1	0	1
rs4815694	G/T	20	4299046	1	0.1318	0.8682	1	0.0598	0.9402	1	0.1502	0.8498
rs3790221	A/G	20	19402491	1	0.1273	0.8727	1	0.1875	0.8125	1	0.0025	0.9975
rs6120140	C/T	20	31231086	1	0.1909	0.8091	1	0.0299	0.9701	1	0.3399	0.6601
rs6067491	A/G	20	35807549	1	0.4909	0.5091	1	0.3587	0.6413	1	0.3399	0.6601
rs2180698	C/T	20	54693053	1	0.1182	0.8818	1	0.1739	0.8261	1	0.0074	0.9926
rs354742	A/G	20	58349025	1	0.1273	0.8727	1	0.0109	0.9891	1	0.1921	0.8079
rs218336	C/T	21	20007361	1	0.1909	0.8091	1	0.0761	0.9239	1	0.1502	0.8498
rs11702338	C/T	21	31791324	1	0.4136	0.5864	1	0.2337	0.7663	1	0.3054	0.6946
rs3761364	C/T	21	38870024	1	0.0727	0.9273	1	0.0924	0.9076	1	0.0123	0.9877
rs965494	C/T	21	41431693	1	0.1	0.9	1	0.144	0.856	1	0.0099	0.9901
rs9975332	C/T	21	42432971	1	0.0273	0.9727	1	0.144	0.856	1	0.1305	0.8695
rs2839509	A/G	21	42719798	1	0.1318	0.8682	1	0.0571	0.9429	1	0	1
rs875060	A/G	21	42817300	1	0.4227	0.5773	1	0.3397	0.6603	1	0.3621	0.6379
rs417252	C/T	21	42877322	1	0.4636	0.5364	1	0.4864	0.5136	1	0.436	0.564
rs2023637	C/T	22	17666470	1	0.3136	0.6864	1	0.4266	0.5734	1	0.1675	0.8325
rs4819836	A/G	22	18097620	1	0.4682	0.5318	1	0.481	0.519	1	0.3522	0.6478
rs2270013	A/G	22	29372352	1	0.0773	0.9227	1	0.2772	0.7228	1	0.0099	0.9901
rs2040435	C/T	22	31593431	1	0.3182	0.6818	1	0.4375	0.5625	1	0.4852	0.5148
rs7284910	C/T	22	34145485	1	0.2455	0.7545	1	0.0435	0.9565	1	0.2857	0.7143
rs5999984	C/G	22	34450456	1	0.3545	0.6455	1	0.1386	0.8614	1	0.4581	0.5419
rs9619574	A/G	22	34589506	1	0.4045	0.5955	1	0.1603	0.8397	1	0.2537	0.7463
rs2227914	C/T	22	37264552	1	0.0318	0.9682	1	0.0027	0.9973	1	0.2315	0.7685
rs6007462	A/G	22	43897297	1	0.2182	0.7818	1	0.3696	0.6304	1	0.2167	0.7833
rs5770567	C/T	22	48370971	1	0.1818	0.8182	1	0.4538	0.5462	1	0.1675	0.8325

## Sheet: North American-242
dbSNP RS ID	Reference Alleles	Chromosome	Position	Descriptive Information of ASW Population			Descriptive Information of CEU Population			Descriptive Information of CHD Population			Descriptive Information of GIH Population			Descriptive Information of MXL Population
				Call Rate	Minor Allele Frequency	Hardy-Weinberg Equilibrium P	Call Rate	Minor Allele Frequency	Hardy-Weinberg Equilibrium P	Call Rate	Minor Allele Frequency	Hardy-Weinberg Equilibrium P	Call Rate	Minor Allele Frequency	Hardy-Weinberg Equilibrium P	Call Rate	Minor Allele Frequency	Hardy-Weinberg Equilibrium P
rs3131972	A/G	1	742584	1	0.3966	0.6034	1	0.1576	0.8424	1	0.1972	0.8028	1	0.2178	0.7822	1	0.2558	0.7442
rs4245756	C/T	1	789326	1	0.0575	0.9425	1	0	1	1	0	1	1	0	1	1	0.0058	0.9942
rs4970383	A/C	1	828418	1	0.3563	0.6437	1	0.2	0.8	1	0.4128	0.5872	1	0.401	0.599	1	0.2326	0.7674
rs4475691	C/T	1	836671	1	0.3851	0.6149	1	0.1485	0.8515	1	0.1147	0.8853	1	0.2772	0.7228	1	0.3023	0.6977
rs13302982	A/G	1	851671	1	0.408	0.592	1	0.0212	0.9788	1	0.4862	0.5138	1	0.099	0.901	1	0.1047	0.8953
rs4040604	G/T	1	852987	1	0.408	0.592	1	0.0212	0.9788	1	0.4954	0.5046	1	0.099	0.901	1	0.1047	0.8953
rs3748592	A/G	1	870101	1	0.0862	0.9138	1	0.0697	0.9303	1	0.0826	0.9174	1	0.1188	0.8812	1	0.0756	0.9244
rs3748593	A/C	1	870253	1	0.1322	0.8678	1	0.0061	0.9939	1	0.055	0.945	1	0.0099	0.9901	1	0.0349	0.9651
rs28570376	A/G	1	892388	1	0.0287	0.9713	1	0	1	1	0	1	1	0	1	1	0	1
rs6696281	C/T	1	892967	1	0.4138	0.5862	1	0.0273	0.9727	1	0.1743	0.8257	1	0.0297	0.9703	1	0.1105	0.8895
rs9803031	C/T	1	977063	1	0.477	0.523	1	0.0788	0.9212	1	0.0092	0.9908	1	0.0594	0.9406	1	0.0465	0.9535
rs6667248	A/G	1	1007079	1	0.2069	0.7931	1	0	1	1	0	1	1	0	1	1	0.0058	0.9942
rs4314833	C/T	1	1111887	1	0.0517	0.9483	1	0.1303	0.8697	1	0.5	0.5	1	0.2921	0.7079	1	0.3256	0.6744
rs9729550	A/C	1	1125105	1	0.4713	0.5287	1	0.2485	0.7515	1	0.1789	0.8211	1	0.4158	0.5842	1	0.4419	0.5581
rs11466691	C/T	1	1129725	1	0.0172	0.9828	1	0.0182	0.9818	1	0	1	1	0.0594	0.9406	1	0.0233	0.9767
rs6603781	A/G	1	1148494	1	0	1	1	0.1455	0.8545	1	0	1	1	0.0594	0.9406	1	0.0581	0.9419
rs6685064	C/T	1	1201155	1	0.4195	0.5805	1	0.0758	0.9242	1	0.3807	0.6193	1	0.4158	0.5842	1	0.3895	0.6105
rs3737721	A/G	1	1217760	1	0.1207	0.8793	1	0	1	1	0.4037	0.5963	1	0.2525	0.7475	1	0.1047	0.8953
rs3737718	A/G	1	1231827	1	0.3851	0.6149	1	0	1	1	0.4128	0.5872	1	0.2772	0.7228	1	0.1105	0.8895
rs2274264	A/G	1	1232331	1	0.092	0.908	1	0	1	1	0.422	0.578	1	0.2673	0.7327	1	0.1105	0.8895
rs12142199	A/G	1	1239050	1	0.2241	0.7759	1	0.1848	0.8152	1	0.0229	0.9771	1	0.3564	0.6436	1	0.4709	0.5291
rs3855955	A/G	1	1265940	1	0.046	0.954	1	0.3545	0.6455	1	0	1	1	0.0545	0.9455	1	0.1802	0.8198
rs17160669	C/T	1	1295424	1	0.1609	0.8391	1	0.097	0.903	1	0.1881	0.8119	1	0.4901	0.5099	1	0.3081	0.6919
rs35242196	A/C	1	1323461	1	0.0805	0.9195	1	0.0818	0.9182	1	0.1055	0.8945	1	0.4901	0.5099	1	0.2674	0.7326
rs1240708	A/G	1	1325653	1	0.3563	0.6437	1	0.1576	0.8424	1	0.0229	0.9771	1	0.3515	0.6485	1	0.4884	0.5116
rs873927	A/G	1	1356693	1	0.2931	0.7069	1	0.197	0.803	1	0	1	1	0.3069	0.6931	1	0.4709	0.5291
rs7290	C/T	1	1467107	1	0.2184	0.7816	1	0.297	0.703	1	0.1147	0.8853	1	0.3218	0.6782	1	0.4884	0.5116
rs3766178	C/T	1	1468043	1	0.2184	0.7816	1	0.297	0.703	1	0.1193	0.8807	1	0.3119	0.6881	1	0.5	0.5
rs3128342	A/C	1	1476697	1	0.1782	0.8218	1	0.3879	0.6121	1	0	1	1	0.203	0.797	1	0.2558	0.7442
rs7407	C/T	1	1674332	1	0.1552	0.8448	1	0.4909	0.5091	1	0.3303	0.6697	1	0.4604	0.5396	1	0.4244	0.5756
rs2281173	A/G	1	1678052	1	0.4023	0.5977	1	0.0667	0.9333	1	0.3899	0.6101	1	0.2376	0.7624	1	0.1628	0.8372
rs2235536	C/T	1	1679024	1	0.1264	0.8736	1	0.4364	0.5636	1	0.2752	0.7248	1	0.3317	0.6683	1	0.2616	0.7384
rs2254669	A/G	1	1995968	1	0.1724	0.8276	1	0.2394	0.7606	1	0.055	0.945	1	0.3713	0.6287	1	0.343	0.657
rs4648808	C/T	1	2030796	1	0.4598	0.5402	1	0.0939	0.9061	1	0.2202	0.7798	1	0.1139	0.8861	1	0.0581	0.9419
rs425277	C/T	1	2059032	1	0.1034	0.8966	1	0.2394	0.7606	1	0.1881	0.8119	1	0.2525	0.7475	1	0.3721	0.6279
rs9442619	C/T	1	2072365	1	0.1264	0.8736	1	0.1121	0.8879	1	0.078	0.922	1	0.1238	0.8762	1	0.0233	0.9767
rs2292857	A/G	1	2096298	1	0	1	1	0	1	1	0.0872	0.9128	1	0	1	1	0	1
rs262680	C/T	1	2157009	1	0.2816	0.7184	1	0.3697	0.6303	1	0.3624	0.6376	1	0.4257	0.5743	1	0.4419	0.5581
rs10910034	C/T	1	2165898	1	0.3563	0.6437	1	0.4121	0.5879	1	0.2431	0.7569	1	0.4653	0.5347	1	0.436	0.564
rs4310388	G/T	1	2497275	1	0.4483	0.5517	1	0.3727	0.6273	1	0.4679	0.5321	1	0.4257	0.5743	1	0.4244	0.5756
rs10752748	A/G	1	2534500	1	0.4828	0.5172	1	0.3333	0.6667	1	0.4587	0.5413	1	0.4455	0.5545	1	0.3895	0.6105
rs2606411	C/T	1	2837348	1	0.1034	0.8966	1	0.4515	0.5485	1	0.3899	0.6101	1	0.3812	0.6188	1	0.3605	0.6395
rs6681741	C/T	1	2888820	1	0.2644	0.7356	1	0.1364	0.8636	1	0.2569	0.7431	1	0.0297	0.9703	1	0.2558	0.7442
rs2817185	A/G	1	3052221	1	0.2586	0.7414	1	0.2636	0.7364	1	0	1	1	0.1931	0.8069	1	0.1105	0.8895
rs1798246	A/C	1	3070715	1	0.4368	0.5632	1	0.4303	0.5697	1	0.4771	0.5229	1	0.3218	0.6782	1	0.5	0.5
rs2651927	A/C	1	3091622	1	0.4368	0.5632	1	0.2212	0.7788	1	0.344	0.656	1	0.1832	0.8168	1	0.2209	0.7791
rs2651912	C/T	1	3100595	1	0.0977	0.9023	1	0.3727	0.6273	1	0.422	0.578	1	0.3366	0.6634	1	0.4477	0.5523
rs2500283	C/G	1	3208783	1	0.1667	0.8333	1	0.1727	0.8273	1	0	1	1	0.2921	0.7079	1	0.1686	0.8314
rs2483275	C/T	1	3239102	1	0.0977	0.9023	1	0.2455	0.7545	1	0	1	1	0.3663	0.6337	1	0.1512	0.8488
rs2493292	C/T	1	3318519	1	0.1782	0.8218	1	0.1697	0.8303	1	0.0046	0.9954	1	0.0594	0.9406	1	0.093	0.907
rs2244013	A/G	1	3332390	1	0.2759	0.7241	1	0.2394	0.7606	1	0.1789	0.8211	1	0.1337	0.8663	1	0.3198	0.6802
rs6669870	C/T	1	3411446	1	0.4253	0.5747	1	0.1545	0.8455	1	0.422	0.578	1	0.1139	0.8861	1	0.2267	0.7733
rs7367066	C/T	1	3793615	1	0.3103	0.6897	1	0.2485	0.7515	1	0.4037	0.5963	1	0.4406	0.5594	1	0.4709	0.5291
rs7541544	C/T	1	4191702	1	0.3621	0.6379	1	0.2848	0.7152	1	0.4954	0.5046	1	0.1782	0.8218	1	0.2035	0.7965
rs12132422	A/G	1	4195164	1	0.4195	0.5805	1	0.2455	0.7545	1	0.1055	0.8945	1	0.3366	0.6634	1	0.2267	0.7733
rs351619	A/G	1	4268679	1	0.2356	0.7644	1	0.4758	0.5242	1	0.1972	0.8028	1	0.3911	0.6089	1	0.4651	0.5349
rs3947662	G/T	1	4618411	1	0.1667	0.8333	1	0.2394	0.7606	1	0.211	0.789	1	0.1634	0.8366	1	0.2791	0.7209
rs367673	C/G	1	4703125	1	0.2529	0.7471	1	0.3364	0.6636	1	0.0872	0.9128	1	0.3515	0.6485	1	0.3256	0.6744
rs13376100	C/T	1	5578656	1	0.1552	0.8448	1	0.2061	0.7939	1	0.1239	0.8761	1	0.2624	0.7376	1	0.1163	0.8837
rs9329417	C/T	1	5602959	1	0.4655	0.5345	1	0.4879	0.5121	1	0.2294	0.7706	1	0.2079	0.7921	1	0.4884	0.5116
rs6577401	C/T	1	6993776	1	0.1552	0.8448	1	0.4303	0.5697	1	0.4954	0.5046	1	0.4703	0.5297	1	0.4826	0.5174
rs7517585	C/T	1	7021853	1	0.1092	0.8908	1	0.3273	0.6727	1	0.3211	0.6789	1	0.4703	0.5297	1	0.4477	0.5523
rs4908455	A/G	1	7300110	1	0	1	1	0	1	1	0.0046	0.9954	1	0	1	1	0.0814	0.9186
rs17031150	G/T	1	7563206	1	0.1437	0.8563	1	0	1	1	0	1	1	0	1	1	0.0174	0.9826
rs1922983	A/G	1	8453913	1	0.3448	0.6552	1	0.3697	0.6303	1	0.1651	0.8349	1	0.4208	0.5792	1	0.3953	0.6047
rs11582339	G/T	1	8821394	1	0.2126	0.7874	1	0.2818	0.7182	1	0.1606	0.8394	1	0.1881	0.8119	1	0.3372	0.6628
rs706007	A/G	1	10703314	1	0.3966	0.6034	1	0.0667	0.9333	1	0.2569	0.7431	1	0.2574	0.7426	1	0.186	0.814
rs11121722	A/G	1	11336759	1	0.1552	0.8448	1	0.397	0.603	1	0.2202	0.7798	1	0.302	0.698	1	0.3547	0.6453
rs7522358	C/T	1	14096310	1	0.3218	0.6782	1	0.0788	0.9212	1	0.1743	0.8257	1	0.0545	0.9455	1	0.4186	0.5814
rs1569635	C/T	1	14915604	1	0.2816	0.7184	1	0.4697	0.5303	1	0.445	0.555	1	0.4307	0.5693	1	0.2965	0.7035
rs41388954	C/G	1	18479120	1	0	1	1	0	1	1	0.1193	0.8807	1	0	1	1	0.2849	0.7151
rs11261025	A/G	1	18699297	1	0.3161	0.6839	1	0.0939	0.9061	1	0.0092	0.9908	1	0.1931	0.8069	1	0.0058	0.9942
rs841370	C/T	1	19415704	1	0.1264	0.8736	1	0	1	1	0	1	1	0.0248	0.9752	1	0	1
rs10917234	A/G	1	22655189	1	0.3736	0.6264	1	0.2394	0.7606	1	0.4908	0.5092	1	0.2178	0.7822	1	0.3314	0.6686
rs12410046	A/G	1	22971569	1	0.0747	0.9253	1	0.0788	0.9212	1	0.4817	0.5183	1	0.0693	0.9307	1	0.1512	0.8488
rs12075715	A/C	1	24427982	1	0.477	0.523	1	0.0152	0.9848	1	0	1	1	0.0149	0.9851	1	0.0233	0.9767
rs3767908	A/G	1	25841277	1	0.3621	0.6379	1	0	1	1	0.2339	0.7661	1	0.0842	0.9158	1	0.2093	0.7907
rs1335762	C/T	1	26357878	1	0.1609	0.8391	1	0.4242	0.5758	1	0.0734	0.9266	1	0.495	0.505	1	0.2616	0.7384
rs12097368	C/T	1	30015784	1	0.2184	0.7816	1	0.0121	0.9879	1	0.2615	0.7385	1	0.2772	0.7228	1	0.0291	0.9709
rs655801	C/T	1	30677728	1	0.3448	0.6552	1	0.0121	0.9879	1	0.1009	0.8991	1	0	1	1	0.0872	0.9128
rs10493067	A/G	1	35424550	1	0.4368	0.5632	1	0.0394	0.9606	1	0.3761	0.6239	1	0.1634	0.8366	1	0.3721	0.6279
rs522821	A/G	1	35514250	1	0.3678	0.6322	1	0.0606	0.9394	1	0.2477	0.7523	1	0.203	0.797	1	0.3779	0.6221
rs3795501	C/T	1	35953559	1	0.0747	0.9253	1	0.0242	0.9758	1	0.2706	0.7294	1	0.0644	0.9356	1	0.3372	0.6628
rs274751	C/T	1	36334665	1	0.4023	0.5977	1	0.003	0.997	1	0.4312	0.5688	1	0.0248	0.9752	1	0.343	0.657
rs11264025	C/T	1	37552949	1	0	1	1	0.0121	0.9879	1	0.1376	0.8624	1	0	1	1	0.25	0.75
rs1861	A/C	1	43463026	1	0.0057	0.9943	1	0.0424	0.9576	1	0	1	1	0	1	1	0.0349	0.9651
rs3768046	A/G	1	43539013	1	0.2241	0.7759	1	0.3879	0.6121	1	0.1055	0.8945	1	0.0891	0.9109	1	0.3605	0.6395
rs12038297	A/C	1	51805710	1	0.4598	0.5402	1	0.0818	0.9182	1	0.1284	0.8716	1	0.1238	0.8762	1	0.0756	0.9244
rs3737829	A/G	1	54975723	1	0.2184	0.7816	1	0.0727	0.9273	1	0.1697	0.8303	1	0.2921	0.7079	1	0.0174	0.9826
rs11206510	C/T	1	55268627	1	0.1207	0.8793	1	0.1636	0.8364	1	0.0321	0.9679	1	0.0396	0.9604	1	0.0814	0.9186
rs2793661	C/T	1	56496993	1	0.1322	0.8678	1	0.1667	0.8333	1	0.1743	0.8257	1	0.3366	0.6634	1	0.1105	0.8895
rs10889634	A/G	1	66838499	1	0.3851	0.6149	1	0.4636	0.5364	1	0	1	1	0.0941	0.9059	1	0.2326	0.7674
rs754054	A/G	1	82072159	1	0.3966	0.6034	1	0.3545	0.6455	1	0	1	1	0.2277	0.7723	1	0.2151	0.7849
rs10430066	C/T	1	84314254	1	0.0287	0.9713	1	0	1	1	0.0917	0.9083	1	0.0347	0.9653	1	0.0349	0.9651
rs12411125	C/T	1	98624871	1	0.0172	0.9828	1	0	1	1	0.4404	0.5596	1	0.0198	0.9802	1	0.25	0.75
rs1618973	C/T	1	108388290	1	0.1897	0.8103	1	0.3879	0.6121	1	0.3303	0.6697	1	0.3267	0.6733	1	0.4767	0.5233
rs11204853	C/T	1	149823755	1	0	1	1	0	1	1	0.3486	0.6514	1	0.3515	0.6485	1	0.1047	0.8953
rs16841094	A/G	1	157013471	1	0.2989	0.7011	1	0.0758	0.9242	1	0.1789	0.8211	1	0.4505	0.5495	1	0.0291	0.9709
rs2814778	C/T	1	157441307	1	0.2126	0.7874	1	0	1	1	0	1	1	0	1	1	0.0407	0.9593
rs7552141	A/G	1	157578483	1	0.3908	0.6092	1	0	1	1	0	1	1	0	1	1	0.0174	0.9826
rs4644548	C/T	1	168991788	1	0.408	0.592	1	0.403	0.597	1	0.4266	0.5734	1	0.2129	0.7871	1	0.3256	0.6744
rs1246828	A/G	1	189511481	1	0.2644	0.7356	1	0.0606	0.9394	1	0.1009	0.8991	1	0.1931	0.8069	1	0.0058	0.9942
rs2802774	A/C	1	201794435	1	0.1264	0.8736	1	0.4848	0.5152	1	0.4633	0.5367	1	0.4752	0.5248	1	0.3837	0.6163
rs910032	A/G	1	208678505	1	0.0862	0.9138	1	0.2333	0.7667	1	0.1193	0.8807	1	0.1782	0.8218	1	0.407	0.593
rs11119881	A/C	1	210446364	1	0.1092	0.8908	1	0.1939	0.8061	1	0.1514	0.8486	1	0.3515	0.6485	1	0.2093	0.7907
rs1439464	A/G	1	211712467	1	0.0172	0.9828	1	0.0182	0.9818	1	0.2477	0.7523	1	0	1	1	0.1047	0.8953
rs17742354	A/C	1	216213577	1	0.1264	0.8736	1	0.2636	0.7364	1	0.0046	0.9954	1	0.099	0.901	1	0.0698	0.9302
rs6541124	C/T	1	218285089	1	0.0747	0.9253	1	0	1	1	0.0642	0.9358	1	0.0792	0.9208	1	0.0349	0.9651
rs16846854	C/T	1	225289240	1	0.0287	0.9713	1	0.0697	0.9303	1	0.211	0.789	1	0.005	0.995	1	0.186	0.814
rs12467317	A/G	2	4066706	1	0.1897	0.8103	1	0	1	1	0.1835	0.8165	1	0.0099	0.9901	1	0.2849	0.7151
rs672463	C/T	2	6742730	1	0.4425	0.5575	1	0.4152	0.5848	1	0.0826	0.9174	1	0.4307	0.5693	1	0.4535	0.5465
rs7577460	A/G	2	7130592	1	0.3851	0.6149	1	0.1545	0.8455	1	0.4954	0.5046	1	0.2822	0.7178	1	0.157	0.843
rs4669937	A/G	2	13615588	1	0.1954	0.8046	1	0.0273	0.9727	1	0.4358	0.5642	1	0.4505	0.5495	1	0.2384	0.7616
rs1524007	C/T	2	13616938	1	0.2759	0.7241	1	0.0273	0.9727	1	0.4312	0.5688	1	0.4455	0.5545	1	0.2558	0.7442
rs10165208	C/G	2	20122951	1	0.0977	0.9023	1	0.3636	0.6364	1	0.133	0.867	1	0.1584	0.8416	1	0.3547	0.6453
rs7588439	A/G	2	59585074	1	0.3966	0.6034	1	0	1	1	0	1	1	0	1	1	0.0174	0.9826
rs1396795	A/G	2	69726066	1	0.2241	0.7759	1	0.003	0.997	1	0.3716	0.6284	1	0.1584	0.8416	1	0.3895	0.6105
rs1396797	C/G	2	69726161	1	0.2011	0.7989	1	0.003	0.997	1	0.3716	0.6284	1	0.1584	0.8416	1	0.3895	0.6105
rs17018091	A/G	2	79968912	1	0	1	1	0	1	1	0.0367	0.9633	1	0	1	1	0.1802	0.8198
rs6732285	A/C	2	100307191	1	0.092	0.908	1	0	1	1	0.0046	0.9954	1	0.1733	0.8267	1	0.0465	0.9535
rs4851370	C/T	2	100704941	1	0.069	0.931	1	0.3606	0.6394	1	0.1697	0.8303	1	0.2772	0.7228	1	0.4535	0.5465
rs2123694	A/G	2	108223937	1	0.2414	0.7586	1	0.1909	0.8091	1	0.2936	0.7064	1	0.1287	0.8713	1	0.4884	0.5116
rs13397666	A/G	2	108910484	1	0.3793	0.6207	1	0.2061	0.7939	1	0.0183	0.9817	1	0.2673	0.7327	1	0.3895	0.6105
rs260714	C/T	2	108928927	1	0.2874	0.7126	1	0.1	0.9	1	0.055	0.945	1	0.2525	0.7475	1	0.4419	0.5581
rs17654299	A/G	2	137129911	1	0.0345	0.9655	1	0.3152	0.6848	1	0	1	1	0.0149	0.9851	1	0.0698	0.9302
rs934706	C/T	2	139627842	1	0.3046	0.6954	1	0.4606	0.5394	1	0.1284	0.8716	1	0.2129	0.7871	1	0.4419	0.5581
rs164736	A/C	2	143427346	1	0.2529	0.7471	1	0	1	1	0.0413	0.9587	1	0.0149	0.9851	1	0.2442	0.7558
rs2059696	A/G	2	160381772	1	0.0805	0.9195	1	0.3242	0.6758	1	0.1422	0.8578	1	0.1139	0.8861	1	0.4477	0.5523
rs10173594	A/G	2	160900539	1	0.1149	0.8851	1	0.2455	0.7545	1	0.0046	0.9954	1	0.2178	0.7822	1	0.4477	0.5523
rs6717424	A/G	2	162506827	1	0.1552	0.8448	1	0.4273	0.5727	1	0	1	1	0.4802	0.5198	1	0.4942	0.5058
rs6731591	C/T	2	166606495	1	0.1667	0.8333	1	0.2333	0.7667	1	0.2615	0.7385	1	0.2772	0.7228	1	0.0116	0.9884
rs4668272	A/G	2	171107282	1	0.0517	0.9483	1	0.0061	0.9939	1	0.3991	0.6009	1	0.0396	0.9604	1	0.0465	0.9535
rs17027638	A/G	3	3172918	1	0.0115	0.9885	1	0.003	0.997	1	0.3073	0.6927	1	0.3218	0.6782	1	0.2442	0.7558
rs4073664	A/T	3	4657456	1	0.4598	0.5402	1	0.0576	0.9424	1	0.422	0.578	1	0.4554	0.5446	1	0.3198	0.6802
rs6445254	A/G	3	62023697	1	0.4713	0.5287	1	0.2667	0.7333	1	0.2064	0.7936	1	0.0594	0.9406	1	0.3837	0.6163
rs2083838	C/G	3	64453247	1	0.1724	0.8276	1	0	1	1	0.1881	0.8119	1	0.1634	0.8366	1	0.0174	0.9826
rs1374821	C/T	3	109957197	1	0.3103	0.6897	1	0.1576	0.8424	1	0.0367	0.9633	1	0.3168	0.6832	1	0.3779	0.6221
rs4678073	A/C	3	125150214	1	0.3276	0.6724	1	0.003	0.997	1	0.4679	0.5321	1	0.0693	0.9307	1	0.4186	0.5814
rs4588357	G/T	3	135355792	1	0.069	0.931	1	0	1	1	0.2661	0.7339	1	0.2624	0.7376	1	0.157	0.843
rs6439472	G/T	3	135479558	1	0.1552	0.8448	1	0.0061	0.9939	1	0.0963	0.9037	1	0.3465	0.6535	1	0.0349	0.9651
rs210780	C/T	4	27056364	1	0.3103	0.6897	1	0.4152	0.5848	1	0.0046	0.9954	1	0.4802	0.5198	1	0.4477	0.5523
rs12108234	A/G	4	27129144	1	0.477	0.523	1	0.1273	0.8727	1	0.3716	0.6284	1	0.0446	0.9554	1	0.4593	0.5407
rs10008032	C/T	4	38421877	1	0.0805	0.9195	1	0.4848	0.5152	1	0.0046	0.9954	1	0.0842	0.9158	1	0.1105	0.8895
rs5743567	A/G	4	38482235	1	0.2299	0.7701	1	0	1	1	0.0505	0.9495	1	0.099	0.901	1	0.2849	0.7151
rs4833103	A/C	4	38491897	1	0.1264	0.8736	1	0.4485	0.5515	1	0	1	1	0.0198	0.9802	1	0.1919	0.8081
rs4624679	A/C	4	77276846	1	0.1322	0.8678	1	0.4939	0.5061	1	0.0229	0.9771	1	0.3515	0.6485	1	0.1221	0.8779
rs17007466	G/T	4	84991863	1	0.3908	0.6092	1	0.003	0.997	1	0.0092	0.9908	1	0	1	1	0	1
rs4129117	A/G	4	118035438	1	0.0862	0.9138	1	0.2091	0.7909	1	0.3073	0.6927	1	0.3267	0.6733	1	0.0291	0.9709
rs11748410	C/T	5	542199	1	0.2529	0.7471	1	0.0485	0.9515	1	0.4862	0.5138	1	0.2772	0.7228	1	0.2733	0.7267
rs609096	A/G	5	4991130	1	0.2356	0.7644	1	0.1848	0.8152	1	0.0138	0.9862	1	0.4208	0.5792	1	0.3198	0.6802
rs2303170	C/T	5	32433011	1	0	1	1	0	1	1	0.2431	0.7569	1	0	1	1	0.1919	0.8081
rs35389	A/G	5	33990637	1	0.3448	0.6552	1	0.0182	0.9818	1	0.1284	0.8716	1	0.2525	0.7475	1	0.4593	0.5407
rs35391	C/T	5	33991430	1	0.3333	0.6667	1	0.0061	0.9939	1	0.3853	0.6147	1	0.4554	0.5446	1	0.4884	0.5116
rs28117	A/G	5	33998527	1	0.3851	0.6149	1	0.0061	0.9939	1	0.3624	0.6376	1	0.4554	0.5446	1	0.4826	0.5174
rs35411	A/G	5	34001890	1	0.2241	0.7759	1	0	1	1	0.422	0.578	1	0.198	0.802	1	0.3023	0.6977
rs331728	A/G	5	124904934	1	0.2414	0.7586	1	0.2455	0.7545	1	0.0183	0.9817	1	0.0099	0.9901	1	0.1163	0.8837
rs2270068	G/T	5	142401608	1	0	1	1	0	1	1	0.4587	0.5413	1	0.005	0.995	1	0.0233	0.9767
rs3776334	A/G	5	142421615	1	0.1034	0.8966	1	0	1	1	0.4174	0.5826	1	0.005	0.995	1	0.0233	0.9767
rs3776329	C/G	5	142424791	1	0.2759	0.7241	1	0	1	1	0.4174	0.5826	1	0.005	0.995	1	0.0233	0.9767
rs4958561	A/G	5	151910424	1	0.0345	0.9655	1	0.2909	0.7091	1	0.0367	0.9633	1	0.2624	0.7376	1	0.3256	0.6744
rs6555755	A/G	5	166846418	1	0.2184	0.7816	1	0	1	1	0.1376	0.8624	1	0.0792	0.9208	1	0.1279	0.8721
rs2051548	C/T	6	33149567	1	0.023	0.977	1	0	1	1	0.0183	0.9817	1	0	1	1	0.2907	0.7093
rs9442996	A/G	6	74765595	1	0.3161	0.6839	1	0.1848	0.8152	1	0.0596	0.9404	1	0.1238	0.8762	1	0.0116	0.9884
rs7759248	C/T	6	97556469	1	0.1897	0.8103	1	0.0212	0.9788	1	0.1284	0.8716	1	0.0347	0.9653	1	0.3198	0.6802
rs1016101	A/G	6	116342264	1	0.0345	0.9655	1	0.2606	0.7394	1	0.133	0.867	1	0.0446	0.9554	1	0.4884	0.5116
rs1338839	G/T	6	126749221	1	0.2069	0.7931	1	0.2333	0.7667	1	0	1	1	0.0099	0.9901	1	0.1047	0.8953
rs4870227	C/G	6	154161621	1	0.1782	0.8218	1	0.1636	0.8364	1	0.0092	0.9908	1	0.0297	0.9703	1	0.4709	0.5291
rs41459546	C/T	6	154168027	1	0.1782	0.8218	1	0.1667	0.8333	1	0.0092	0.9908	1	0.0297	0.9703	1	0.4709	0.5291
rs11965097	C/T	6	167351580	1	0.0057	0.9943	1	0	1	1	0.0367	0.9633	1	0.005	0.995	1	0.1628	0.8372
rs10253752	A/G	7	19222808	1	0.0517	0.9483	1	0	1	1	0.2064	0.7936	1	0.099	0.901	1	0.0465	0.9535
rs7782345	G/T	7	30877413	1	0.2069	0.7931	1	0.1242	0.8758	1	0.3991	0.6009	1	0.3713	0.6287	1	0.1628	0.8372
rs1465221	A/G	7	77602189	1	0.2989	0.7011	1	0.403	0.597	1	0.2064	0.7936	1	0.2079	0.7921	1	0.3198	0.6802
rs10245220	A/G	7	103461579	1	0.4023	0.5977	1	0.0273	0.9727	1	0.422	0.578	1	0.2525	0.7475	1	0.4535	0.5465
rs2904664	C/T	8	17067744	1	0.3046	0.6954	1	0.003	0.997	1	0.4587	0.5413	1	0.2772	0.7228	1	0.1628	0.8372
rs310373	C/T	8	60111145	1	0.0517	0.9483	1	0.0091	0.9909	1	0.5	0.5	1	0.2673	0.7327	1	0.2907	0.7093
rs1384182	C/G	8	122575486	1	0.4253	0.5747	1	0.0848	0.9152	1	0	1	1	0	1	1	0.0988	0.9012
rs1445168	C/G	8	123929652	1	0.2701	0.7299	1	0.3121	0.6879	1	0.3486	0.6514	1	0.3762	0.6238	1	0.1628	0.8372
rs4871389	C/T	8	124650394	1	0.0575	0.9425	1	0.1727	0.8273	1	0.0046	0.9954	1	0.0198	0.9802	1	0.2791	0.7209
rs10969597	G/T	9	3024259	1	0.2126	0.7874	1	0	1	1	0.1651	0.8349	1	0	1	1	0.157	0.843
rs10961635	G/T	9	14637361	1	0.1207	0.8793	1	0.1606	0.8394	1	0.3394	0.6606	1	0.5	0.5	1	0.1686	0.8314
rs7860104	A/G	9	16651210	1	0.1149	0.8851	1	0.0364	0.9636	1	0.4495	0.5505	1	0.4653	0.5347	1	0.3023	0.6977
rs10962599	C/T	9	16785286	1	0.1207	0.8793	1	0.2	0.8	1	0	1	1	0.2079	0.7921	1	0.3023	0.6977
rs2891125	C/G	9	18250419	1	0.2184	0.7816	1	0.103	0.897	1	0.3303	0.6697	1	0.2079	0.7921	1	0.4826	0.5174
rs12685829	A/G	9	70991212	1	0.0747	0.9253	1	0.0515	0.9485	1	0.2339	0.7661	1	0.1287	0.8713	1	0.0058	0.9942
rs2377982	C/T	10	50021890	1	0.3736	0.6264	1	0.2818	0.7182	1	0.0505	0.9495	1	0.4158	0.5842	1	0.1337	0.8663
rs10749549	A/G	10	82006206	1	0.3448	0.6552	1	0.3788	0.6212	1	0.0183	0.9817	1	0.4653	0.5347	1	0.4302	0.5698
rs17111275	G/T	10	97807640	1	0	1	1	0.0121	0.9879	1	0.5	0.5	1	0.1337	0.8663	1	0	1
rs11192637	A/G	10	107608038	1	0.408	0.592	1	0	1	1	0.156	0.844	1	0.1139	0.8861	1	0.2035	0.7965
rs10510040	A/G	10	119753764	1	0.1379	0.8621	1	0	1	1	0.1284	0.8716	1	0.0743	0.9257	1	0.25	0.75
rs3213221	C/G	11	2113620	1	0.4943	0.5057	1	0.4485	0.5515	1	0.2248	0.7752	1	0.396	0.604	1	0.1105	0.8895
rs7123242	A/G	11	28281123	1	0.1724	0.8276	1	0.0212	0.9788	1	0.3991	0.6009	1	0.1485	0.8515	1	0	1
rs12294859	C/T	11	44659504	1	0.0977	0.9023	1	0.0242	0.9758	1	0.1376	0.8624	1	0	1	1	0.1744	0.8256
rs4930431	C/T	11	67050884	1	0.2241	0.7759	1	0.4848	0.5152	1	0.1789	0.8211	1	0.302	0.698	1	0.3605	0.6395
rs7964970	C/T	12	9212534	1	0.4483	0.5517	1	0.3091	0.6909	1	0.0917	0.9083	1	0.198	0.802	1	0.4186	0.5814
rs7134749	C/T	12	48523904	1	0.1724	0.8276	1	0.0394	0.9606	1	0.3991	0.6009	1	0.1436	0.8564	1	0.4477	0.5523
rs2519	C/T	12	50031957	1	0.1322	0.8678	1	0	1	1	0.1881	0.8119	1	0.0792	0.9208	1	0.1802	0.8198
rs12425842	A/G	12	90999825	1	0.1609	0.8391	1	0.1455	0.8545	1	0.0642	0.9358	1	0.4851	0.5149	1	0.1279	0.8721
rs10777469	A/G	12	91987869	1	0.1437	0.8563	1	0.0061	0.9939	1	0.4679	0.5321	1	0.1337	0.8663	1	0.3721	0.6279
rs1007916	C/T	12	100389190	1	0.1379	0.8621	1	0.4606	0.5394	1	0	1	1	0.4505	0.5495	1	0.2965	0.7035
rs16941717	A/C	12	110810149	1	0.0115	0.9885	1	0	1	1	0.4679	0.5321	1	0.005	0.995	1	0.0523	0.9477
rs13378757	A/G	13	20021302	1	0.046	0.954	1	0.1242	0.8758	1	0	1	1	0	1	1	0.0233	0.9767
rs11147417	C/T	13	29811012	1	0.0862	0.9138	1	0.003	0.997	1	0.3486	0.6514	1	0.0198	0.9802	1	0.2907	0.7093
rs17640978	C/T	13	42632690	1	0.1149	0.8851	1	0	1	1	0.2752	0.7248	1	0	1	1	0.3314	0.6686
rs12875618	A/G	13	55085618	1	0.2989	0.7011	1	0.0545	0.9455	1	0.0138	0.9862	1	0	1	1	0.064	0.936
rs9573246	C/T	13	73024535	1	0.0115	0.9885	1	0.0091	0.9909	1	0.367	0.633	1	0.1832	0.8168	1	0	1
rs9557355	C/T	13	99444614	1	0.1954	0.8046	1	0.3485	0.6515	1	0.1835	0.8165	1	0.2129	0.7871	1	0.4826	0.5174
rs7154864	A/G	14	65732587	1	0.1494	0.8506	1	0	1	1	0.3761	0.6239	1	0.297	0.703	1	0.25	0.75
rs8007618	G/T	14	66946945	1	0.1207	0.8793	1	0	1	1	0.3945	0.6055	1	0.2871	0.7129	1	0.1686	0.8314
rs12590812	A/G	14	76166373	1	0.0402	0.9598	1	0.0273	0.9727	1	0.1009	0.8991	1	0.1089	0.8911	1	0.3953	0.6047
rs926144	A/G	14	93883155	1	0.0517	0.9483	1	0.1848	0.8152	1	0.4817	0.5183	1	0.0446	0.9554	1	0.4942	0.5058
rs4906743	A/G	15	23473746	1	0.2586	0.7414	1	0.1545	0.8455	1	0.1697	0.8303	1	0.3416	0.6584	1	0.0523	0.9477
rs1800414	C/T	15	25870632	1	0	1	1	0	1	1	0.4312	0.5688	1	0.005	0.995	1	0	1
rs11636232	C/T	15	26060221	1	0.1034	0.8966	1	0.4091	0.5909	1	0.0046	0.9954	1	0.0149	0.9851	1	0.0872	0.9128
rs12595731	A/G	15	29875174	1	0.023	0.977	1	0.1606	0.8394	1	0.0872	0.9128	1	0.4505	0.5495	1	0.0407	0.9593
rs3848147	A/G	15	62423807	1	0.1034	0.8966	1	0	1	1	0	1	1	0.401	0.599	1	0.0291	0.9709
rs11637114	C/T	15	62785645	1	0.092	0.908	1	0.0061	0.9939	1	0	1	1	0.3663	0.6337	1	0.0174	0.9826
rs4436808	A/G	16	10870067	1	0.0057	0.9943	1	0.003	0.997	1	0.2339	0.7661	1	0.0644	0.9356	1	0.4651	0.5349
rs8053650	C/T	16	11450946	1	0.3448	0.6552	1	0	1	1	0.3257	0.6743	1	0.2723	0.7277	1	0.3837	0.6163
rs1133238	A/G	16	30362959	1	0.023	0.977	1	0.0485	0.9515	1	0.1055	0.8945	1	0.5	0.5	1	0.0174	0.9826
rs2032915	C/T	16	31024914	1	0.069	0.931	1	0.4	0.6	1	0.0917	0.9083	1	0.1683	0.8317	1	0.4593	0.5407
rs6500380	A/G	16	46933278	1	0.0517	0.9483	1	0.1091	0.8909	1	0.0688	0.9312	1	0.396	0.604	1	0.1628	0.8372
rs4790359	C/T	17	2578735	1	0.2759	0.7241	1	0	1	1	0	1	1	0	1	1	0.0465	0.9535
rs7214357	A/G	17	3446942	1	0.408	0.592	1	0	1	1	0.0275	0.9725	1	0	1	1	0.0058	0.9942
rs8081204	A/G	17	19404277	1	0.2644	0.7356	1	0	1	1	0	1	1	0.1832	0.8168	1	0.0058	0.9942
rs9907225	C/T	17	26344082	1	0.3218	0.6782	1	0.0091	0.9909	1	0	1	1	0.0149	0.9851	1	0.0407	0.9593
rs4968239	C/T	17	42157958	1	0.1839	0.8161	1	0.0091	0.9909	1	0.3899	0.6101	1	0.0446	0.9554	1	0.3081	0.6919
rs9893667	C/T	17	55876335	1	0.3621	0.6379	1	0	1	1	0	1	1	0	1	1	0.0116	0.9884
rs9896466	A/G	17	55908147	1	0.3333	0.6667	1	0.003	0.997	1	0	1	1	0	1	1	0.0174	0.9826
rs8078633	C/G	17	55928647	1	0.3218	0.6782	1	0.003	0.997	1	0	1	1	0	1	1	0.0174	0.9826
rs911445	G/T	20	495749	1	0.2126	0.7874	1	0.0848	0.9152	1	0.4495	0.5505	1	0.3564	0.6436	1	0.2733	0.7267
rs6053122	A/G	20	512110	1	0.1322	0.8678	1	0.0515	0.9485	1	0.4312	0.5688	1	0.4604	0.5396	1	0.0814	0.9186
rs1934887	A/G	20	17210999	1	0.069	0.931	1	0.2545	0.7455	1	0	1	1	0.104	0.896	1	0.2791	0.7209
rs2039242	A/G	21	16781529	1	0.1897	0.8103	1	0	1	1	0.0275	0.9725	1	0.0743	0.9257	1	0	1
rs2829003	A/C	21	24634717	1	0.3736	0.6264	1	0	1	1	0	1	1	0	1	1	0.0233	0.9767
rs4819094	G/T	21	45636619	1	0.2184	0.7816	1	0.2909	0.7091	1	0.2844	0.7156	1	0.0891	0.9109	1	0.3837	0.6163
rs917408	G/T	22	19192149	1	0.0115	0.9885	1	0	1	1	0.0183	0.9817	1	0	1	1	0.343	0.657
rs738989	A/C	22	32619115	1	0.1782	0.8218	1	0.4455	0.5545	1	0.0046	0.9954	1	0.3416	0.6584	1	0.4419	0.5581
rs17425081	A/G	22	39145818	1	0.0057	0.9943	1	0.0364	0.9636	1	0.0046	0.9954	1	0.0099	0.9901	1	0.4244	0.5756
rs12484869	A/G	22	39552719	1	0.0115	0.9885	1	0	1	1	0.0046	0.9954	1	0	1	1	0.3895	0.6105
rs1960182	A/G	22	40248558	1	0	1	1	0	1	1	0.4954	0.5046	1	0	1	1	0.0174	0.9826
rs5751131	A/G	22	40355003	1	0	1	1	0	1	1	0.4908	0.5092	1	0	1	1	0.0174	0.9826
rs5758402	C/T	22	40396993	1	0	1	1	0	1	1	0.4908	0.5092	1	0	1	1	0.0174	0.9826

## Sheet: Kenyan-271
dbSNP RS ID	Reference Alleles	Chromosome	Position	Descriptive Information of LWK Population			Descriptive Information of MKK Population
				Call Rate	Minor Allele Frequency	Hardy-Weinberg Equilibrium P	Call Rate	Minor Allele Frequency	Hardy-Weinberg Equilibrium P
rs6694982	A/G	1	847691	1	0.0409	0.9591	1	0.0136	0.9864
rs1110052	G/T	1	863421	1	0.2545	0.7455	1	0.3967	0.6033
rs17160698	C/T	1	877025	1	0.1136	0.8864	1	0.0842	0.9158
rs13303106	A/G	1	881808	1	0.0727	0.9273	1	0.2174	0.7826
rs13303010	A/G	1	884436	1	0.15	0.85	1	0.2826	0.7174
rs28504611	C/T	1	898277	1	0.4318	0.5682	1	0.2038	0.7962
rs13303118	G/T	1	908247	1	0.1045	0.8955	1	0.1603	0.8397
rs2341362	C/T	1	917172	1	0.3364	0.6636	1	0.3505	0.6495
rs6667248	A/G	1	1007079	1	0.1955	0.8045	1	0.1196	0.8804
rs3766191	C/T	1	1007450	1	0.2136	0.7864	1	0.1467	0.8533
rs11260595	A/C	1	1028961	1	0.0364	0.9636	1	0.0408	0.9592
rs2298217	C/T	1	1054842	1	0.0318	0.9682	1	0.0516	0.9484
rs1320565	C/T	1	1109721	1	0.3045	0.6955	1	0.4674	0.5326
rs4314833	C/T	1	1111887	1	0.0091	0.9909	1	0.0272	0.9728
rs3813199	A/G	1	1148140	1	0.0636	0.9364	1	0.0734	0.9266
rs6685064	C/T	1	1201155	1	0.3727	0.6273	1	0.4239	0.5761
rs3737721	A/G	1	1217760	1	0.2227	0.7773	1	0.125	0.875
rs2274264	A/G	1	1232331	1	0.2045	0.7955	1	0.1196	0.8804
rs28635343	A/G	1	1549966	1	0.1682	0.8318	1	0.1793	0.8207
rs28707307	C/T	1	1600672	1	0.1182	0.8818	1	0.0163	0.9837
rs4648764	C/T	1	1655473	1	0.0909	0.9091	1	0.1114	0.8886
rs12069909	A/G	1	1717251	1	0.0545	0.9455	1	0.0489	0.9511
rs12742323	G/T	1	1736554	1	0	1	1	0.019	0.981
rs16824500	A/G	1	1783072	1	0.0682	0.9318	1	0.0462	0.9538
rs2803310	C/T	1	2007157	1	0.4364	0.5636	1	0.4918	0.5082
rs262656	A/C	1	2078614	1	0.0591	0.9409	1	0.1141	0.8859
rs7553178	A/G	1	2194615	1	0.0909	0.9091	1	0.1087	0.8913
rs4648819	A/G	1	2194650	1	0.0045	0.9955	1	0.038	0.962
rs12404555	C/G	1	2298084	1	0.1636	0.8364	1	0.1223	0.8777
rs12117343	C/T	1	2541645	1	0.0727	0.9273	1	0.1658	0.8342
rs12752801	C/T	1	2876326	1	0.0045	0.9955	1	0.087	0.913
rs2376821	C/T	1	2964712	1	0.4455	0.5545	1	0.4158	0.5842
rs2651906	C/T	1	3125035	1	0.2045	0.7955	1	0.1168	0.8832
rs6673393	C/T	1	3209961	1	0.4091	0.5909	1	0.4701	0.5299
rs11808276	C/T	1	3212330	1	0.1636	0.8364	1	0.0734	0.9266
rs947347	A/G	1	3447155	1	0.0864	0.9136	1	0.2391	0.7609
rs4431782	C/T	1	3480967	1	0.3864	0.6136	1	0.2935	0.7065
rs2181484	A/G	1	3562634	1	0.3864	0.6136	1	0.4266	0.5734
rs7523732	C/T	1	3574901	1	0.1909	0.8091	1	0.0842	0.9158
rs1175549	A/C	1	3681587	1	0.4273	0.5727	1	0.4429	0.5571
rs12031557	A/G	1	3933957	1	0.15	0.85	1	0.0897	0.9103
rs10915360	C/T	1	4017414	1	0.1773	0.8227	1	0.1576	0.8424
rs349400	G/T	1	4362320	1	0.3818	0.6182	1	0.4728	0.5272
rs392630	A/G	1	4696418	1	0.0318	0.9682	1	0.1739	0.8261
rs11799924	A/G	1	4842724	1	0.1864	0.8136	1	0.0707	0.9293
rs6671889	A/C	1	5092563	1	0.2045	0.7955	1	0.2092	0.7908
rs648378	A/G	1	5225784	1	0.4545	0.5455	1	0.4239	0.5761
rs12095221	C/T	1	5652556	1	0.0591	0.9409	1	0.0272	0.9728
rs11805516	C/T	1	6208425	1	0.1273	0.8727	1	0.0462	0.9538
rs4908925	A/C	1	6537694	1	0.1909	0.8091	1	0.1739	0.8261
rs11120876	C/T	1	7174953	1	0.0182	0.9818	1	0	1
rs12119558	A/G	1	7427324	1	0	1	1	0.0571	0.9429
rs6676442	C/T	1	7592845	1	0.1773	0.8227	1	0.0598	0.9402
rs67746	A/G	1	8185100	1	0.2955	0.7045	1	0.1495	0.8505
rs12022654	A/G	1	9391701	1	0.0455	0.9545	1	0.1848	0.8152
rs2744677	G/T	1	14027310	1	0.2818	0.7182	1	0.1386	0.8614
rs6429800	A/G	1	14100664	1	0.0318	0.9682	1	0.1467	0.8533
rs495937	C/G	1	14381136	1	0.3909	0.6091	1	0.1848	0.8152
rs7548984	C/G	1	14566845	1	0.0818	0.9182	1	0.2826	0.7174
rs9943244	A/C	1	15268468	1	0.0045	0.9955	1	0.0435	0.9565
rs7539166	G/T	1	15368492	1	0.1182	0.8818	1	0.0136	0.9864
rs4661748	G/T	1	16612622	1	0.2773	0.7227	1	0.2582	0.7418
rs4912106	A/G	1	19681415	1	0.0864	0.9136	1	0.0109	0.9891
rs897469	C/T	1	22076376	1	0.1455	0.8545	1	0.0353	0.9647
rs672138	A/T	1	24509394	1	0.2682	0.7318	1	0.1332	0.8668
rs4631721	A/G	1	27340606	1	0.4455	0.5545	1	0.4022	0.5978
rs17263039	C/T	1	30217566	1	0.0045	0.9955	1	0.0353	0.9647
rs7523842	G/T	1	34538467	1	0.2	0.8	1	0.1685	0.8315
rs477882	A/G	1	38319884	1	0.0864	0.9136	1	0.0978	0.9022
rs10890041	C/T	1	41714186	1	0.0045	0.9955	1	0.1033	0.8967
rs11210640	C/T	1	42655738	1	0.0682	0.9318	1	0.1766	0.8234
rs12145658	G/T	1	44750771	1	0	1	1	0.019	0.981
rs12085768	C/T	1	58339010	1	0.0364	0.9636	1	0	1
rs7527194	C/T	1	63106257	1	0.2045	0.7955	1	0.1386	0.8614
rs11208579	A/G	1	65307079	1	0.1182	0.8818	1	0.1766	0.8234
rs6424639	C/T	1	79374186	1	0.2636	0.7364	1	0.4185	0.5815
rs7415927	C/G	1	82826101	1	0.1091	0.8909	1	0.0842	0.9158
rs17369470	A/G	1	85090964	1	0.0182	0.9818	1	0.1576	0.8424
rs11583332	C/T	1	90892087	1	0.0227	0.9773	1	0.1929	0.8071
rs12064015	G/T	1	92501478	1	0.1364	0.8636	1	0	1
rs1772890	C/T	1	94881119	1	0.2682	0.7318	1	0.0571	0.9429
rs1844959	A/G	1	101885483	1	0.0545	0.9455	1	0.0054	0.9946
rs1597178	A/G	1	104798707	1	0.3136	0.6864	1	0.3886	0.6114
rs3125677	A/G	1	107616418	1	0.3955	0.6045	1	0.4918	0.5082
rs12059640	C/T	1	116231938	1	0.3955	0.6045	1	0.1386	0.8614
rs10908849	G/T	1	152790212	1	0.4864	0.5136	1	0.3641	0.6359
rs12739022	C/T	1	157926055	1	0	1	1	0.0652	0.9348
rs12069196	C/T	1	158665940	1	0.1045	0.8955	1	0	1
rs12135523	A/G	1	159944878	1	0.1	0.9	1	0.3804	0.6196
rs11586404	A/G	1	160572552	1	0.0045	0.9955	1	0.1223	0.8777
rs2284767	A/G	1	166530782	1	0.0045	0.9955	1	0.0707	0.9293
rs16863858	A/C	1	169187101	1	0.0091	0.9909	1	0.0625	0.9375
rs6424976	C/T	1	183583980	1	0.0136	0.9864	1	0.1929	0.8071
rs2488479	C/T	1	188410889	1	0.2273	0.7727	1	0.0978	0.9022
rs1125954	A/G	1	196259932	1	0.0273	0.9727	1	0.1685	0.8315
rs875044	C/T	1	206469881	1	0.0182	0.9818	1	0.2418	0.7582
rs12239056	C/T	1	238276364	1	0.0682	0.9318	1	0	1
rs1891231	A/G	1	238382138	1	0.0364	0.9636	1	0.1793	0.8207
rs445633	C/T	1	240430345	1	0.0545	0.9455	1	0.0027	0.9973
rs4658560	A/G	1	241585314	1	0.0455	0.9545	1	0.1875	0.8125
rs6677662	A/G	1	243557314	1	0.0227	0.9773	1	0.2147	0.7853
rs2551320	C/T	2	23823669	1	0.1273	0.8727	1	0.0082	0.9918
rs11884415	C/T	2	45900230	1	0.05	0.95	1	0.0082	0.9918
rs12994558	C/T	2	47284489	1	0.2364	0.7636	1	0.0734	0.9266
rs2061517	A/G	2	57767125	1	0.1545	0.8455	1	0.4891	0.5109
rs6731365	A/G	2	57789377	1	0.1455	0.8545	1	0.4891	0.5109
rs1005608	C/T	2	59824690	1	0.0136	0.9864	1	0.1685	0.8315
rs11125815	A/G	2	59844907	1	0.0091	0.9909	1	0.1685	0.8315
rs17030159	A/G	2	60148781	1	0.0909	0.9091	1	0	1
rs4233931	C/T	2	64448346	1	0.1455	0.8545	1	0.2962	0.7038
rs9309464	A/G	2	72387471	1	0.0318	0.9682	1	0.2201	0.7799
rs2190355	G/T	2	75864484	1	0.1955	0.8045	1	0.0815	0.9185
rs17754897	A/G	2	76363372	1	0.3364	0.6636	1	0.1168	0.8832
rs1595422	A/G	2	78288338	1	0.25	0.75	1	0.3071	0.6929
rs1545223	A/G	2	88204625	1	0.0909	0.9091	1	0.4321	0.5679
rs2241883	C/T	2	88205181	1	0.0955	0.9045	1	0.4375	0.5625
rs17044602	A/G	2	115990135	1	0.2045	0.7955	1	0.019	0.981
rs17047458	A/G	2	118299787	1	0.0818	0.9182	1	0.0272	0.9728
rs2315523	C/T	2	133085026	1	0.05	0.95	1	0.2554	0.7446
rs6735149	C/T	2	133249795	1	0.0091	0.9909	1	0.1223	0.8777
rs16855615	A/G	2	135430626	1	0.0864	0.9136	1	0.4457	0.5543
rs6742013	C/T	2	135886269	1	0.2864	0.7136	1	0.2772	0.7228
rs7605229	C/T	2	135945357	1	0.2864	0.7136	1	0.2772	0.7228
rs1050115	A/G	2	136228287	1	0.2318	0.7682	1	0.3071	0.6929
rs6724569	A/G	2	136233440	1	0.2364	0.7636	1	0.2962	0.7038
rs2015532	G/T	2	136271995	1	0.2591	0.7409	1	0.2853	0.7147
rs3769012	A/G	2	136272950	1	0.2682	0.7318	1	0.2935	0.7065
rs7581814	C/G	2	136358063	1	0.2273	0.7727	1	0.3043	0.6957
rs12472293	C/T	2	136364547	1	0.2364	0.7636	1	0.3043	0.6957
rs309172	A/G	2	136390498	1	0.3273	0.6727	1	0.2255	0.7745
rs7573555	C/T	2	136411375	1	0.2091	0.7909	1	0.3071	0.6929
rs309143	A/G	2	136430648	1	0.3273	0.6727	1	0.2255	0.7745
rs6430594	A/G	2	136435643	1	0.2136	0.7864	1	0.3071	0.6929
rs309154	C/T	2	136443037	1	0.3273	0.6727	1	0.2364	0.7636
rs10497029	A/G	2	148634676	1	0.0182	0.9818	1	0.1114	0.8886
rs4972277	C/T	2	148755849	1	0.0727	0.9273	1	0.2337	0.7663
rs6737636	C/T	2	149698333	1	0.0273	0.9727	1	0.1522	0.8478
rs6736379	G/T	2	158226851	1	0.2682	0.7318	1	0.0951	0.9049
rs1440463	C/T	2	164103355	1	0.45	0.55	1	0.087	0.913
rs13404079	A/C	2	192191692	1	0.3182	0.6818	1	0.1168	0.8832
rs7561423	C/T	2	197589602	1	0.2955	0.7045	1	0.3533	0.6467
rs17202778	C/T	2	207943031	1	0.0045	0.9955	1	0.0652	0.9348
rs4142221	C/T	2	208043755	1	0.0045	0.9955	1	0.1141	0.8859
rs2058061	A/G	2	241620501	1	0.1091	0.8909	1	0.2038	0.7962
rs13319626	A/T	3	29130985	1	0.1136	0.8864	1	0.0054	0.9946
rs17298420	G/T	3	78553369	1	0.1364	0.8636	1	0.3261	0.6739
rs11916051	C/T	3	116786408	1	0.0409	0.9591	1	0.2255	0.7745
rs17226259	A/G	3	125785078	1	0.0045	0.9955	1	0.0842	0.9158
rs6794557	A/G	3	128411765	1	0.2955	0.7045	1	0.0353	0.9647
rs201729	C/T	3	138980063	1	0.4591	0.5409	1	0.2853	0.7147
rs936663	C/G	3	140131749	1	0.0455	0.9545	1	0.2554	0.7446
rs11915247	A/G	3	161516329	1	0.0591	0.9409	1	0.0027	0.9973
rs9874060	A/G	3	185278775	1	0.4455	0.5545	1	0.1821	0.8179
rs7653308	C/T	3	193645745	1	0.2318	0.7682	1	0.4511	0.5489
rs4269034	C/T	3	195464552	1	0.0045	0.9955	1	0.0815	0.9185
rs3935821	C/T	4	16194716	1	0.0227	0.9773	1	0.1929	0.8071
rs10001947	C/G	4	35981042	1	0.4773	0.5227	1	0.2554	0.7446
rs5743612	A/G	4	38476496	1	0.1955	0.8045	1	0.0245	0.9755
rs992133	A/G	4	42655425	1	0	1	1	0.106	0.894
rs9992661	A/C	4	98015673	1	0.1182	0.8818	1	0.019	0.981
rs17028457	C/T	4	100198567	1	0.2045	0.7955	1	0.0272	0.9728
rs12645079	C/T	4	120413960	1	0.0591	0.9409	1	0.1658	0.8342
rs1567049	C/T	4	126666932	1	0.4955	0.5045	1	0.1957	0.8043
rs13142580	G/T	4	133606584	1	0	1	1	0.1848	0.8152
rs1379602	G/T	4	160997399	1	0.0545	0.9455	1	0.0082	0.9918
rs2188301	A/C	5	8609852	1	0.0682	0.9318	1	0.0027	0.9973
rs770308	C/T	5	19492524	1	0.1636	0.8364	1	0.4728	0.5272
rs9292857	C/T	5	20105890	1	0.1136	0.8864	1	0.0082	0.9918
rs10520997	A/G	5	32546708	1	0.1045	0.8955	1	0.3342	0.6658
rs16870510	A/C	5	72856918	1	0.0909	0.9091	1	0.0109	0.9891
rs6880683	G/T	5	90141299	1	0.2727	0.7273	1	0.0598	0.9402
rs10072084	C/T	5	90574959	1	0.1727	0.8273	1	0.462	0.538
rs973332	C/T	5	90590885	1	0.0773	0.9227	1	0.4293	0.5707
rs10474381	G/T	5	91320929	1	0.3318	0.6682	1	0.3723	0.6277
rs12188101	A/G	5	103688792	1	0.0318	0.9682	1	0.2935	0.7065
rs7710375	A/G	5	115887629	1	0.1727	0.8273	1	0.0082	0.9918
rs6862681	A/G	5	115956522	1	0.2864	0.7136	1	0.0408	0.9592
rs10075371	C/T	5	116032900	1	0.0636	0.9364	1	0.0027	0.9973
rs1366457	G/T	5	118183561	1	0.1	0.9	1	0.0027	0.9973
rs2227282	C/G	5	132041078	1	0.0136	0.9864	1	0.3125	0.6875
rs30534	C/T	5	132121548	1	0.0455	0.9545	1	0.3397	0.6603
rs17286578	C/T	5	139412077	1	0	1	1	0.1549	0.8451
rs312557	A/C	5	143313087	1	0.4091	0.5909	1	0.2609	0.7391
rs10075720	G/T	5	155532866	1	0.2364	0.7636	1	0.0761	0.9239
rs13162048	A/G	5	165480430	1	0.0227	0.9773	1	0.212	0.788
rs6458997	C/T	6	13758950	1	0.4727	0.5273	1	0.413	0.587
rs683966	G/T	6	20139777	1	0.2455	0.7545	1	0.4185	0.5815
rs6927023	A/G	6	28562200	1	0.2455	0.7545	1	0.0543	0.9457
rs364950	A/G	6	33083874	1	0.4045	0.5955	1	0.0788	0.9212
rs404557	A/G	6	33084905	1	0.4045	0.5955	1	0.0788	0.9212
rs9470872	C/T	6	38480503	1	0.1227	0.8773	1	0.0027	0.9973
rs7770679	A/G	6	39978317	1	0.1182	0.8818	1	0.0054	0.9946
rs11759220	A/G	6	53829820	1	0.1591	0.8409	1	0.019	0.981
rs1206088	C/T	6	97555889	1	0.0045	0.9955	1	0.1114	0.8886
rs12204275	G/T	6	99245596	1	0.0364	0.9636	1	0.3071	0.6929
rs6938518	C/T	6	100950030	1	0.0864	0.9136	1	0.0054	0.9946
rs7741503	A/G	6	101146406	1	0.1182	0.8818	1	0.0054	0.9946
rs7760662	G/T	6	101695068	1	0.0727	0.9273	1	0	1
rs9485572	A/G	6	102524406	1	0.0636	0.9364	1	0.0109	0.9891
rs7745739	C/T	6	128677359	1	0.1455	0.8545	1	0.0897	0.9103
rs17055737	A/G	6	128698584	1	0.0273	0.9727	1	0.0054	0.9946
rs4721216	C/T	7	1939907	1	0.0909	0.9091	1	0.0054	0.9946
rs699486	A/G	7	42006683	1	0.0864	0.9136	1	0.4484	0.5516
rs595541	A/G	7	42894486	1	0.4091	0.5909	1	0.2609	0.7391
rs6975220	C/G	7	46220233	1	0.1182	0.8818	1	0.4864	0.5136
rs1005032	C/T	7	51843906	1	0.3409	0.6591	1	0.1413	0.8587
rs1990796	A/C	7	53658627	1	0.2591	0.7409	1	0.0408	0.9592
rs10242455	A/G	7	99078115	1	0.1	0.9	1	0.4674	0.5326
rs4646457	A/C	7	99083016	1	0.1273	0.8727	1	0.4918	0.5082
rs2740566	A/G	7	99253341	1	0.1682	0.8318	1	0.4755	0.5245
rs800672	A/G	7	99274134	1	0.0773	0.9227	1	0.3668	0.6332
rs6963345	A/G	7	99456542	1	0.0136	0.9864	1	0.1821	0.8179
rs17685410	A/G	8	2101183	1	0.0409	0.9591	1	0.1766	0.8234
rs2515542	C/T	8	6445626	1	0.2727	0.7273	1	0.0788	0.9212
rs532885	A/T	8	9814830	1	0.1136	0.8864	1	0.0082	0.9918
rs2237835	A/G	8	17525896	1	0.1727	0.8273	1	0.3451	0.6549
rs16937924	A/G	8	73079074	1	0.0773	0.9227	1	0.0027	0.9973
rs28399555	A/G	8	95975662	1	0.1045	0.8955	1	0.0054	0.9946
rs16886536	A/G	8	115952778	1	0.2409	0.7591	1	0.0435	0.9565
rs12541188	A/G	8	124568084	1	0.0182	0.9818	1	0.1196	0.8804
rs2720710	A/T	8	129127842	1	0.0909	0.9091	1	0.0082	0.9918
rs2944776	C/T	8	141611063	1	0.2727	0.7273	1	0.0353	0.9647
rs2721202	C/T	8	145673901	1	0.2045	0.7955	1	0.0217	0.9783
rs869939	A/C	9	1043465	1	0.3909	0.6091	1	0.1712	0.8288
rs16934647	C/T	9	16417694	1	0.0136	0.9864	1	0.1168	0.8832
rs7874475	A/G	9	38667300	1	0.4136	0.5864	1	0.1413	0.8587
rs13288508	C/T	9	109772147	1	0.0727	0.9273	1	0.2826	0.7174
rs4310281	A/G	9	114125027	1	0	1	1	0.1549	0.8451
rs4750058	A/G	10	11508447	1	0.0182	0.9818	1	0.144	0.856
rs17095806	A/G	10	47987127	1	0.2409	0.7591	1	0.0462	0.9538
rs1347957	C/T	10	80260324	1	0.1227	0.8773	1	0.0082	0.9918
rs809825	C/T	10	105866577	1	0.3227	0.6773	1	0.375	0.625
rs6584646	C/T	10	106699229	1	0.0182	0.9818	1	0.2092	0.7908
rs790660	A/T	10	106754887	1	0.0136	0.9864	1	0.1957	0.8043
rs2067022	C/T	11	6716101	1	0.0227	0.9773	1	0.0897	0.9103
rs11547493	C/T	11	45909774	1	0.0864	0.9136	1	0.0027	0.9973
rs1792959	A/G	11	61724948	1	0.1227	0.8773	1	0.0136	0.9864
rs10792608	A/G	11	81731064	1	0.0864	0.9136	1	0.3587	0.6413
rs1399357	C/T	11	81757658	1	0.0909	0.9091	1	0.3641	0.6359
rs10897976	A/C	11	81875345	1	0.1727	0.8273	1	0.4348	0.5652
rs16923264	A/C	11	95578066	1	0.1545	0.8455	1	0.0109	0.9891
rs16905958	A/T	12	30297135	1	0.1636	0.8364	1	0.0272	0.9728
rs3103736	C/T	12	51486447	1	0.0091	0.9909	1	0.1413	0.8587
rs7136627	C/G	12	56811549	1	0.2636	0.7364	1	0.3832	0.6168
rs9576822	A/C	13	38960329	1	0.4955	0.5045	1	0.356	0.644
rs9516890	C/T	13	96736650	1	0.0273	0.9727	1	0.2228	0.7772
rs1956593	C/T	14	28480576	1	0.0091	0.9909	1	0.1712	0.8288
rs2415306	G/T	14	35400967	1	0.2	0.8	1	0.4891	0.5109
rs6572913	A/G	14	53072346	1	0.1909	0.8091	1	0.3315	0.6685
rs10137272	A/T	14	81043055	1	0.0636	0.9364	1	0	1
rs12885270	C/G	14	86242583	1	0.0273	0.9727	1	0.2527	0.7473
rs2430341	C/T	14	91413517	1	0.3136	0.6864	1	0.1033	0.8967
rs12438284	A/G	15	27121583	1	0.0364	0.9636	1	0.2391	0.7609
rs9745005	A/G	15	64493758	1	0.0818	0.9182	1	0	1
rs4402506	C/T	15	91931362	1	0.0409	0.9591	1	0.1984	0.8016
rs7168199	C/G	15	92665747	1	0.1864	0.8136	1	0.0326	0.9674
rs17241648	C/T	16	58917412	1	0	1	1	0.1522	0.8478
rs8057684	A/G	16	74141009	1	0.0909	0.9091	1	0	1
rs12601516	A/G	17	1067140	1	0.3318	0.6682	1	0.231	0.769
rs7216396	C/T	17	9046739	1	0.3909	0.6091	1	0.3587	0.6413
rs12943500	C/T	17	17731313	1	0.0091	0.9909	1	0.0897	0.9103
rs35487582	A/C	17	35589396	1	0.2818	0.7182	1	0.0516	0.9484
rs8070885	C/T	17	62355326	1	0.2227	0.7773	1	0.0163	0.9837
rs17823777	A/G	17	66408150	1	0.0409	0.9591	1	0.1495	0.8505
rs11660396	A/G	18	2468268	1	0.0591	0.9409	1	0.2935	0.7065
rs17086113	A/G	18	68295908	1	0.0909	0.9091	1	0.0027	0.9973
rs2423334	C/T	20	7853947	1	0.0182	0.9818	1	0.3043	0.6957
rs1206810	C/T	20	45128769	1	0	1	1	0.125	0.875
rs6096853	A/G	20	50335460	1	0.45	0.55	1	0.1685	0.8315
rs8140370	G/T	22	34109635	1	0.2273	0.7727	1	0.0217	0.9783
rs5770567	C/T	22	48370971	1	0.1818	0.8182	1	0.4538	0.5462
