# Supplementary material for: ETHNOPRED: a novel machine learning method for accurate continental and sub-continental ancestry identification and population stratification correction
Source: BMC Bioinformatics. 2013 Feb 22;14:61. doi: 10.1186/1471-2105-14-61 (PMC3618021; doi:10.1186/1471-2105-14-61)
Supplement: Additional file 5 — Appendix E. Summary statistics of SNPs used by ETHNOPRED method to tackle different continental and sub-continental population classification problems under robustness to missing values satisfaction condition; in this excel file, you can find the relevant summary statistics on SNPs used by our method for each problem on a separate sheet. [file 1471-2105-14-61-S5.xlsx]

## Sheet: Continental-149
dbSNP RS ID	Reference Alleles	Chromosome	Position	Associated gene	Cytoband	Descriptive Information of CEU Population			Descriptive Information of CHB/JPT Population			Descriptive Information of YRI Population
						Call Rate	Minor Allele Frequency	Hardy-Weinberg Equilibrium P	Call Rate	Minor Allele Frequency	Hardy-Weinberg Equilibrium P	Call Rate	Minor Allele Frequency	Hardy-Weinberg Equilibrium P
rs4835141	C/G	4	149618517	NR3C2	q31.23	1	0.255556	0.744444	1	0.05	0.95	1	0.255556	0.744444
rs735480	C/T	15	45152371	SORD	q21.1	1	0.0611111	0.938889	1	0.422222	0.577778	1	0	1
rs6437783	C/T	3	108172817	MYH15	q13.13	1	0.172222	0.827778	1	0	1	1	0.305556	0.694444
rs4847428	C/T	1	93942442	FNBP1L	p22.1	1	0.327778	0.672222	1	0.355556	0.644444	1	0.0444444	0.955556
rs1726254	A/G	12	125141715	NCOR2	q24.31	1	0.0666667	0.933333	1	0.45	0.55	1	0.244444	0.755556
rs35389	C/T	5	33954880	SLC45A2	p13.2	1	0.0111111	0.988889	1	0.105556	0.894444	1	0.205556	0.794444
rs4787645	C/T	16	30457350	SEPHS2	p11.2	1	0.355556	0.644444	1	0.1	0.9	1	0	1
rs1679012	C/T	15	42528676	TMEM87A	q15.1	1	0.177778	0.822222	1	0.161111	0.838889	1	0	1
rs1986420	C/T	10	119756846	EMX2	q26.11	1	0.0222222	0.977778	1	0.2	0.8	1	0.0777778	0.922222
rs12135904	A/G	1	24568804	GRHL3	p36.11	1	0.361111	0.638889	1	0	1	1	0.0722222	0.927778
rs9931378	C/G	16	5783022	FAM86A	p13.3	1	0.138889	0.861111	1	0.172222	0.827778	1	0.15	0.85
rs6546753	G/T	2	72490319	EXOC6B	p13.2	1	0.4	0.6	1	0.0222222	0.977778	1	0	1
rs2675345	A/G	15	48400199	SLC24A5	q21.1	1	0	1	1	0.244444	0.755556	1	0.0222222	0.977778
rs17671597	C/G	16	7381106	FAM86A	p13.3	1	0.466667	0.533333	1	0.333333	0.666667	1	0	1
rs1924381	A/G	13	72321856	DACH1	q21.33	1	0.0666667	0.933333	1	0.194444	0.805556	1	0.0833333	0.916667
rs747094	C/T	2	43305391	HAAO	p21	1	0.366667	0.633333	1	0.144444	0.855556	1	0	1
rs2700392	A/C	3	123638272	CCDC14	q21.1	1	0.0111111	0.988889	1	0.155556	0.844444	1	0.305556	0.694444
rs987435	C/G	7	78599583	MAGI2	q21.11	1	0.422222	0.577778	1	0.455556	0.544444	1	0.1	0.9
rs4242682	C/T	9	30520322	LINGO2	p21.1	1	0.327778	0.672222	1	0.338889	0.661111	1	0.05	0.95
rs16953500	A/G	16	54442878	IRX3	q12.2	1	0.0777778	0.922222	1	0.3	0.7	1	0.233333	0.766667
rs12204275	A/C	6	99138875	KLHL32	q16.1	1	0.427778	0.572222	1	0.211111	0.788889	1	0.0111111	0.988889
rs6451268	C/T	5	36255364	RANBP3L	p13.2	1	0.00555556	0.994444	1	0.338889	0.661111	1	0.161111	0.838889
rs260700	C/T	2	109567925	EDAR	q12.3	1	0.122222	0.877778	1	0.0166667	0.983333	1	0.383333	0.616667
rs7974633	G/T	12	64416284	SRGAP1	q14.2	1	0.394444	0.605556	1	0.177778	0.822222	1	0.272222	0.727778
rs1588040	A/G	4	117084740	NDST4	q26	1	0.444444	0.555556	1	0.233333	0.766667	1	0.0388889	0.961111
rs11130791	A/C	3	60874077	FHIT	p14.2	1	0.288889	0.711111	1	0	1	1	0.05	0.95
rs6897135	A/T	5	36272564	RANBP3L	p13.2	1	0.00555556	0.994444	1	0.35	0.65	1	0.222222	0.777778
rs260699	C/T	2	109567445	EDAR	q12.3	1	0.122222	0.877778	1	0.0166667	0.983333	1	0.2	0.8
rs2204738	C/T	4	172494233	AADAT	q34.1	1	0.255556	0.744444	1	0.0111111	0.988889	1	0.183333	0.816667
rs4791868	C/G	17	9698244	DHRS7C	p13.1	1	0.0777778	0.922222	1	0.372222	0.627778	1	0.0555556	0.944444
rs11649653	C/G	16	30918487	CTF1	p11.2	1	0.388889	0.611111	1	0.0722222	0.927778	1	0	1
rs2433354	A/G	15	48414969	SLC24A5	q21.1	1	0	1	1	0.455556	0.544444	1	0.327778	0.672222
rs260705	A/G	2	109571440	EDAR	q12.3	1	0.122222	0.877778	1	0.0166667	0.983333	1	0.277778	0.722222
rs10187056	A/G	2	126172076	CNTNAP5	q14.3	1	0.0888889	0.911111	1	0.144444	0.855556	1	0.15	0.85
rs1814538	C/T	15	43759774	TP53BP1	q15.3	1	0.0722222	0.927778	1	0.477778	0.522222	1	0.177778	0.822222
rs864386	C/G	3	71425370	FOXP1	p13	1	0.372222	0.627778	1	0	1	1	0.216667	0.783333
rs282162	A/C	20	586955	TCF15	p13	1	0.277778	0.722222	1	0.0111111	0.988889	1	0.2	0.8
rs4825	A/C	12	53434105	EIF4B	q13.13	1	0.155556	0.844444	1	0.305556	0.694444	1	0.0222222	0.977778
rs12921822	A/G	16	7052774	FAM86A	p13.3	1	0.388889	0.611111	1	0.188889	0.811111	1	0.0222222	0.977778
rs7111521	A/G	11	38675327	RAG2	p12	1	0.105556	0.894444	1	0.372222	0.627778	1	0.205556	0.794444
rs12120383	C/T	1	54065523	GLIS1	p32.3	1	0	1	1	0.422222	0.577778	1	0.233333	0.766667
rs2000743	A/C	11	101069234	PGR	q22.1	1	0.122222	0.877778	1	0.127778	0.872222	1	0.0777778	0.922222
rs2002739	C/T	15	91452106	MAN2A2	q26.1	1	0.233333	0.766667	1	0.0111111	0.988889	1	0.222222	0.777778
rs7215008	A/G	17	50074662	CA10	q21.33	1	0.322222	0.677778	1	0.316667	0.683333	1	0.0666667	0.933333
rs7676617	C/T	4	25969494	C4orf52	p15.2	1	0.344444	0.655556	1	0.483333	0.516667	1	0.188889	0.811111
rs6698919	C/T	1	224015397	TP53BP2	q41	1	0.122222	0.877778	1	0.305556	0.694444	1	0.216667	0.783333
rs13086858	G/T	3	46026699	FYCO1	p21.31	1	0.372222	0.627778	1	0	1	1	0.255556	0.744444
rs1320385	A/G	1	54064469	GLIS1	p32.3	1	0	1	1	0.422222	0.577778	1	0.233333	0.766667
rs4722760	C/T	7	28172183	JAZF1	p15.1	1	0.183333	0.816667	1	0.0111111	0.988889	1	0.483333	0.516667
rs2463383	C/T	15	46236198	SQRDL	q21.1	1	0.183333	0.816667	1	0.0111111	0.988889	1	0.122222	0.877778
rs1484213	C/T	15	74583403	CCDC33	q24.1	1	0.177778	0.822222	1	0.333333	0.666667	1	0.177778	0.822222
rs10814993	A/C	9	4497428	SLC1A1	p24.2	1	0.338889	0.661111	1	0	1	1	0.205556	0.794444
rs12036675	C/T	1	54066318	GLIS1	p32.3	1	0	1	1	0.422222	0.577778	1	0.233333	0.766667
rs2907599	A/G	10	119807319	RAB11FIP2	q26.11	1	0.0277778	0.972222	1	0.227778	0.772222	1	0.222222	0.777778
rs2578669	A/G	3	45573541	LARS2	p21.31	1	0.322222	0.677778	1	0.261111	0.738889	1	0.0555556	0.944444
rs519381	C/T	3	74296476	PDZRN3	p12.3	1	0.238889	0.761111	1	0.333333	0.666667	1	0.0777778	0.922222
rs9595066	C/T	13	44706268	C13orf31	q14.11	1	0.144444	0.855556	1	0.305556	0.694444	1	0.438889	0.561111
rs868622	A/T	2	9283168	MBOAT2	p25.1	1	0.35	0.65	1	0	1	1	0.283333	0.716667
rs2893312	C/T	7	28170403	JAZF1	p15.1	1	0.183333	0.816667	1	0.0111111	0.988889	1	0.488889	0.511111
rs12062528	A/G	1	54070831	GLIS1	p32.3	1	0	1	1	0.422222	0.577778	1	0.233333	0.766667
rs1909338	C/T	16	51605142	SALL1	q12.1	1	0.3	0.7	1	0.311111	0.688889	1	0.15	0.85
rs10758940	C/G	9	8134599	KDM4C	p24.1	1	0.366667	0.633333	1	0.427778	0.572222	1	0.0666667	0.933333
rs590616	A/C	11	100848475	CNTN5	q22.1	1	0.272222	0.727778	1	0.0277778	0.972222	1	0.1	0.9
rs2605419	A/G	3	123414429	MYLK	q21.1	1	0.111111	0.888889	1	0.0555556	0.944444	1	0.4	0.6
rs12895262	A/T	14	54441319	CDKN3	q22.2	1	0.0222222	0.977778	1	0.472222	0.527778	1	0.127778	0.872222
rs2029623	C/T	7	128507297	ATP6V1F	q32.1	1	0.0777778	0.922222	1	0.416667	0.583333	1	0.361111	0.638889
rs11098948	C/G	4	80856622	ANTXR2	q21.21	1	0.388889	0.611111	1	0.0277778	0.972222	1	0.116667	0.883333
rs4577845	A/G	7	71647996	CALN1	q11.22	1	0.238889	0.761111	1	0.0333333	0.966667	1	0.283333	0.716667
rs533571	C/T	11	100850202	CNTN5	q22.1	1	0.272222	0.727778	1	0.0277778	0.972222	1	0.1	0.9
rs6468344	A/G	8	35782278	UNC5D	p12	1	0	1	1	0.255556	0.744444	1	0.138889	0.861111
rs7158108	A/G	14	56502952	KTN1	q22.3	1	0.0666667	0.933333	1	0.305556	0.694444	1	0.216667	0.783333
rs2214965	A/T	14	72816393	RGS6	q24.2	1	0.305556	0.694444	1	0.238889	0.761111	1	0.0333333	0.966667
rs4705115	A/G	5	149593085	SLC6A7	q32	1	0.494444	0.505556	1	0.377778	0.622222	1	0.0666667	0.933333
rs1437724	A/C	2	177674739	MTX2	q31.1	1	0.394444	0.605556	1	0.0833333	0.916667	1	0.0277778	0.972222
rs11691947	A/C	2	74920823	HK2	p13.1	1	0.127778	0.872222	1	0.172222	0.827778	1	0.0166667	0.983333
rs260709	C/G	2	109556667	EDAR	q12.3	1	0.122222	0.877778	1	0.0333333	0.966667	1	0.455556	0.544444
rs1450428	C/T	18	44086682	RNF165	q21.1	1	0.477778	0.522222	1	0.377778	0.622222	1	0.133333	0.866667
rs7551132	C/G	1	229074010	RHOU	q42.13	1	0.25	0.75	1	0.444444	0.555556	1	0.0888889	0.911111
rs12542990	C/G	8	82034451	PAG1	q21.13	1	0.455556	0.544444	1	0	1	1	0.1	0.9
rs7689609	A/G	4	72083374	SLC4A4	q13.3	1	0.0777778	0.922222	1	0.444444	0.555556	1	0	1
rs6534999	C/G	4	135093116	PABPC4L	q28.3	1	0.205556	0.794444	1	0.00555556	0.994444	1	0.416667	0.583333
rs8091955	A/G	18	46358907	KIAA0427	q21.1	1	0.433333	0.566667	1	0.00555556	0.994444	1	0.238889	0.761111
rs7921545	A/C	10	14143636	FRMD4A	p13	1	0.433333	0.566667	1	0.266667	0.733333	1	0.211111	0.788889
rs1099968	G/T	14	72826595	RGS6	q24.2	1	0.288889	0.711111	1	0.238889	0.761111	1	0.122222	0.877778
rs2546001	C/T	19	35420841	ZNF30	q13.11	1	0.472222	0.527778	1	0.377778	0.622222	1	0	1
rs931410	C/T	8	111906864	KCNV1	q23.2	1	0.205556	0.794444	1	0.338889	0.661111	1	0	1
rs2200402	C/T	12	25279274	CASC1	p12.1	1	0.244444	0.755556	1	0	1	1	0.183333	0.816667
rs4832501	C/T	2	18002890	SMC6	p24.2	1	0.261111	0.738889	1	0.00555556	0.994444	1	0.4	0.6
rs12511245	C/T	4	105250110	TACR3	q24	1	0.477778	0.522222	1	0.222222	0.777778	1	0.122222	0.877778
rs2422098	C/G	2	75322455	TACR1	p12	1	0.1	0.9	1	0.427778	0.572222	1	0.311111	0.688889
rs9821525	C/T	3	60898109	FHIT	p14.2	1	0.4	0.6	1	0.138889	0.861111	1	0.05	0.95
rs1437787	C/T	2	216318237	FN1	q35	1	0.222222	0.777778	1	0.05	0.95	1	0.144444	0.855556
rs11170991	C/T	12	55008813	PPP1R1A	q13.2	1	0.433333	0.566667	1	0.0555556	0.944444	1	0.3	0.7
rs1805972	A/G	5	9203914	SEMA5A	p15.31	1	0.00555556	0.994444	1	0.361111	0.638889	1	0.138889	0.861111
rs1932366	A/C	1	147802277	FAM108A1	q21.2	1	0.233333	0.766667	1	0.411111	0.588889	1	0.166667	0.833333
rs4877791	C/T	9	86282341	UBQLN1	q21.32	1	0.233333	0.766667	1	0.211111	0.788889	1	0.0333333	0.966667
rs2631899	A/G	8	21125374	LZTS1	p21.3	1	0.25	0.75	1	0.133333	0.866667	1	0.0166667	0.983333
rs4749305	C/T	10	28391596	MPP7	p12.1	1	0.111111	0.888889	1	0.0333333	0.966667	1	0.394444	0.605556
rs7956796	C/T	12	80316098	PPP1R12A	q21.31	1	0.122222	0.877778	1	0.227778	0.772222	1	0.0166667	0.983333
rs2040704	A/G	5	131973177	RAD50	q31.1	1	0.227778	0.772222	1	0.177778	0.822222	1	0.261111	0.738889
rs11563620	C/T	7	127059236	ZNF800	q31.33	1	0.427778	0.572222	1	0.233333	0.766667	1	0	1
rs2305858	A/G	12	101761561	UTP20	q23.2	1	0	1	1	0.433333	0.566667	1	0.283333	0.716667
rs542405	A/T	1	37552612	GRIK3	p34.3	1	0.0166667	0.983333	1	0.294444	0.705556	1	0.355556	0.644444
rs6977118	A/G	7	112161869	TMEM168	q31.1	1	0.211111	0.788889	1	0.105556	0.894444	1	0	1
rs2324520	A/G	11	131475035	NTM	q25	1	0.438889	0.561111	1	0.355556	0.644444	1	0.1	0.9
rs12681671	C/G	8	29846366	DUSP4	p12	1	0.311111	0.688889	1	0.0444444	0.955556	1	0.194444	0.805556
rs3181372	C/T	9	117665435	TNFSF15	q32	1	0.438889	0.561111	1	0.472222	0.527778	1	0.105556	0.894444
rs6035761	A/G	20	20993413	RALGAPA2	p11.23	1	0.05	0.95	1	0.45	0.55	1	0.372222	0.627778
rs4615248	A/G	4	109814926	COL25A1	q25	1	0.477778	0.522222	1	0	1	1	0.35	0.65
rs738276	A/G	22	43510219	BIK	q13.2	1	0.305556	0.694444	1	0.0111111	0.988889	1	0.305556	0.694444
rs7983489	A/G	13	62696041	PCDH20	q21.31	1	0.433333	0.566667	1	0.0777778	0.922222	1	0.266667	0.733333
rs2490385	C/T	1	237282971	RYR2	q43	1	0.316667	0.683333	1	0.444444	0.555556	1	0.0444444	0.955556
rs6926482	A/G	6	54701685	TINAG	p12.1	1	0.394444	0.605556	1	0.305556	0.694444	1	0.0944444	0.905556
rs4789182	C/T	17	73374945	GRB2	q25.1	1	0.277778	0.722222	1	0.0888889	0.911111	1	0.0277778	0.972222
rs702032	A/G	3	123371973	MYLK	q21.1	1	0.0277778	0.972222	1	0.311111	0.688889	1	0.0833333	0.916667
rs943773	C/T	13	27581534	USP12	q12.13	1	0.166667	0.833333	1	0.0333333	0.966667	1	0.327778	0.672222
rs271626	C/T	19	18627067	ELL	p13.11	1	0.327778	0.672222	1	0.216667	0.783333	1	0.144444	0.855556
rs9866028	C/T	3	110836281	PVRL3	q13.13	1	0.0666667	0.933333	1	0.455556	0.544444	1	0.172222	0.827778
rs4713659	A/G	6	33667839	ITPR3	p21.31	1	0.405556	0.594444	1	0.177778	0.822222	1	0.0944444	0.905556
rs12641411	A/G	4	109811003	COL25A1	q25	1	0.477778	0.522222	1	0	1	1	0.35	0.65
rs39639	C/G	3	123378534	MYLK	q21.1	1	0.0277778	0.972222	1	0.305556	0.694444	1	0.2	0.8
rs8097206	A/G	18	38024931	RPL7A	q12.3	1	0.227778	0.772222	1	0.0444444	0.955556	1	0.183333	0.816667
rs7677859	C/G	4	117795820	NDST4	q26	1	0.422222	0.577778	1	0.383333	0.616667	1	0.244444	0.755556
rs277639	C/G	3	100087334	TOMM70A	q12.2	1	0.0888889	0.911111	1	0.333333	0.666667	1	0.183333	0.816667
rs10851731	A/T	15	63922752	HERC1	q22.31	1	0.0333333	0.966667	1	0.0833333	0.916667	1	0.183333	0.816667
rs11085023	C/T	19	3571446	C19orf28	p13.3	1	0.472222	0.527778	1	0.00555556	0.994444	1	0.0555556	0.944444
rs6560084	C/T	9	90998377	CDK20	q22.1	1	0.116667	0.883333	1	0.0944444	0.905556	1	0	1
rs560767	C/T	9	15217918	TTC39B	p22.3	1	0.472222	0.527778	1	0.138889	0.861111	1	0.322222	0.677778
rs2967391	G/T	16	82230392	MPHOSPH6	q23.3	1	0.122222	0.877778	1	0.427778	0.572222	1	0.144444	0.855556
rs738987	A/G	22	34288977	LARGE	q12.3	1	0.45	0.55	1	0	1	1	0.15	0.85
rs2228511	C/T	15	63954029	HERC1	q22.31	1	0.0333333	0.966667	1	0.0833333	0.916667	1	0.183333	0.816667
rs2500090	A/C	6	14787728	JARID2	p23	1	0.0944444	0.905556	1	0.0388889	0.961111	1	0.0333333	0.966667
rs6679430	A/G	1	225576058	DNAH14	q42.12	1	0.333333	0.666667	1	0.211111	0.788889	1	0.127778	0.872222
rs2035247	A/C	16	7069056	FAM86A	p13.3	1	0.238889	0.761111	1	0.422222	0.577778	1	0.144444	0.855556
rs2849372	C/T	18	61013905	KDSR	q21.33	1	0.233333	0.766667	1	0.427778	0.572222	1	0.211111	0.788889
rs1942885	A/G	11	78813053	ODZ4	q14.1	1	0.266667	0.733333	1	0.0111111	0.988889	1	0.366667	0.633333
rs11903376	C/T	2	226683986	KIAA1486	q36.3	1	0.0111111	0.988889	1	0.255556	0.744444	1	0.133333	0.866667
rs12677218	C/T	8	82036542	PAG1	q21.13	1	0.494444	0.505556	1	0	1	1	0.116667	0.883333
rs12446781	C/G	16	81773026	GAN	q23.3	1	0.405556	0.594444	1	0.188889	0.811111	1	0.222222	0.777778
rs10998087	C/G	10	53316743	PRKG1	q21.1	1	0.327778	0.672222	1	0.111111	0.888889	1	0.0444444	0.955556
rs1117382	C/G	2	138469035	THSD7B	q22.1	1	0.183333	0.816667	1	0.411111	0.588889	1	0	1
rs7376483	C/T	4	7804265	AFAP1	p16.1	1	0.233333	0.766667	1	0.3	0.7	1	0.188889	0.811111
rs260711	C/T	2	109557099	EDAR	q12.3	1	0.122222	0.877778	1	0.0333333	0.966667	1	0.266667	0.733333
rs2506898	A/G	1	10604539	PEX14	p36.22	1	0.105556	0.894444	1	0.394444	0.605556	1	0.366667	0.633333
rs158512	C/T	15	95757428	MCTP2	q26.2	1	0.35	0.65	1	0.327778	0.672222	1	0.0333333	0.966667
rs2673884	A/T	3	145473020	C3orf58	q24	1	0.338889	0.661111	1	0.216667	0.783333	1	0.0555556	0.944444
rs6763648	C/T	3	70807661	MITF	p13	1	0.472222	0.527778	1	0.0111111	0.988889	1	0.244444	0.755556
rs1478446	C/T	5	127571899	SLC12A2	q23.3	1	0.0277778	0.972222	1	0.422222	0.577778	1	0.2	0.8
rs1250253	C/T	2	216313693	MREG	q35	1	0.222222	0.777778	1	0.05	0.95	1	0.183333	0.816667

## Sheet: European-180
dbSNP RS ID	Reference Alleles	Chromosome	Position	Descriptive Information of CEU Population			Descriptive Information of TSI Population
				Call Rate	Minor Allele Frequency	Hardy-Weinberg Equilibrium P	Call Rate	Minor Allele Frequency	Hardy-Weinberg Equilibrium P
rs3131972	A/G	1	742584	1	0.1576	0.8424	1	0.152	0.848
rs3748592	A/G	1	870101	1	0.0697	0.9303	1	0.0441	0.9559
rs13303010	A/G	1	884436	1	0.0758	0.9242	1	0.1127	0.8873
rs9697457	A/G	1	924208	1	0.003	0.997	1	0	1
rs35940137	A/G	1	930066	1	0.0545	0.9455	1	0.0147	0.9853
rs2710875	C/T	1	967643	1	0.0758	0.9242	1	0.1225	0.8775
rs9442380	C/T	1	1077546	1	0.0636	0.9364	1	0.0686	0.9314
rs10907175	A/C	1	1120590	1	0.0727	0.9273	1	0.0686	0.9314
rs11721	A/C	1	1142494	1	0.0818	0.9182	1	0.049	0.951
rs35134975	A/G	1	1219306	1	0	1	1	0.0049	0.9951
rs873927	A/G	1	1356693	1	0.197	0.803	1	0.2304	0.7696
rs28456011	C/T	1	1557069	1	0.1333	0.8667	1	0.2206	0.7794
rs752965	C/T	1	1845958	1	0.3061	0.6939	1	0.2108	0.7892
rs6663158	A/G	1	1993958	1	0.1485	0.8515	1	0.2206	0.7794
rs1878752	A/G	1	2029579	1	0.0939	0.9061	1	0.1127	0.8873
rs4648843	C/T	1	2356176	1	0.1818	0.8182	1	0.1225	0.8775
rs11590198	A/G	1	2541760	1	0.1727	0.8273	1	0.1324	0.8676
rs4648451	A/C	1	2984577	1	0.1848	0.8152	1	0.152	0.848
rs16824089	C/T	1	3220404	1	0.1333	0.8667	1	0.0196	0.9804
rs12756705	C/T	1	3779712	1	0.1606	0.8394	1	0.1618	0.8382
rs12411035	A/G	1	4634374	1	0.0939	0.9061	1	0.0686	0.9314
rs4654598	A/G	1	4704202	1	0.197	0.803	1	0.0931	0.9069
rs11591221	C/T	1	4717368	1	0.0061	0.9939	1	0.0245	0.9755
rs7537345	A/G	1	4718223	1	0.3061	0.6939	1	0.1225	0.8775
rs10915671	A/G	1	4883077	1	0.0848	0.9152	1	0.1373	0.8627
rs2649071	A/G	1	5675937	1	0.303	0.697	1	0.2745	0.7255
rs12061902	C/T	1	5736311	1	0	1	1	0.0392	0.9608
rs12084067	C/T	1	5857689	1	0.0061	0.9939	1	0	1
rs7540503	C/T	1	6285213	1	0	1	1	0.0147	0.9853
rs4243830	C/T	1	6500458	1	0.0758	0.9242	1	0.1422	0.8578
rs12754538	C/T	1	8396400	1	0.2879	0.7121	1	0.1324	0.8676
rs11121374	A/G	1	9319247	1	0.0758	0.9242	1	0.1029	0.8971
rs4129341	G/T	1	9627512	1	0.1273	0.8727	1	0.1863	0.8137
rs2924863	G/T	1	13670298	1	0.003	0.997	1	0.0392	0.9608
rs16853148	C/T	1	14115359	1	0.0576	0.9424	1	0.0147	0.9853
rs1737352	A/G	1	14993113	1	0.4364	0.5636	1	0.4363	0.5637
rs11582182	A/T	1	15555996	1	0	1	1	0.0098	0.9902
rs1192579	C/T	1	18156444	1	0.2182	0.7818	1	0.2549	0.7451
rs2744705	C/T	1	22376254	1	0.2788	0.7212	1	0.1667	0.8333
rs9426362	A/G	1	29667420	1	0.0667	0.9333	1	0.1765	0.8235
rs6425820	C/T	1	33708934	1	0.4485	0.5515	1	0.4314	0.5686
rs2492301	C/T	1	37711760	1	0.4909	0.5091	1	0.3333	0.6667
rs2788031	C/T	1	53550327	1	0.0394	0.9606	1	0.1078	0.8922
rs17123422	C/T	1	62542475	1	0	1	1	0.0294	0.9706
rs1772618	A/G	1	64312721	1	0.1727	0.8273	1	0.201	0.799
rs11208566	A/G	1	65231794	1	0.0333	0.9667	1	0.0147	0.9853
rs9729825	A/G	1	81987668	1	0.1697	0.8303	1	0.2794	0.7206
rs17099679	A/G	1	85780986	1	0.103	0.897	1	0.2304	0.7696
rs1333717	A/G	1	98037166	1	0.2242	0.7758	1	0.2108	0.7892
rs41453452	C/G	1	111096573	1	0.0091	0.9909	1	0.0343	0.9657
rs10494252	A/C	1	145483560	1	0.0879	0.9121	1	0.0196	0.9804
rs1027423	C/G	1	145485153	1	0.0818	0.9182	1	0.0196	0.9804
rs164151	C/T	1	160605586	1	0.1152	0.8848	1	0.2059	0.7941
rs2015330	A/T	1	166881890	1	0.397	0.603	1	0.4853	0.5147
rs16865298	A/G	1	173279788	1	0.1788	0.8212	1	0.2402	0.7598
rs1496092	C/G	1	185613291	1	0.1242	0.8758	1	0.0882	0.9118
rs1772145	C/T	1	203962318	1	0.0788	0.9212	1	0.1569	0.8431
rs17048875	A/C	1	217183026	1	0.0061	0.9939	1	0.0441	0.9559
rs3890758	A/G	1	221864857	1	0.3061	0.6939	1	0.1863	0.8137
rs2671264	G/T	1	224096269	1	0.1	0.9	1	0.0196	0.9804
rs7419176	C/T	1	247078307	1	0.1182	0.8818	1	0.1373	0.8627
rs4853793	C/T	2	2562524	1	0.1697	0.8303	1	0.2598	0.7402
rs4952541	A/C	2	41998612	1	0.4636	0.5364	1	0.4314	0.5686
rs13396777	A/G	2	74163266	1	0.003	0.997	1	0.0294	0.9706
rs12466764	C/G	2	79759574	1	0.1576	0.8424	1	0.1961	0.8039
rs11694681	A/G	2	105411517	1	0.1061	0.8939	1	0.2402	0.7598
rs1031466	G/T	2	122831612	1	0.0788	0.9212	1	0.1324	0.8676
rs3791298	C/T	2	134880229	1	0.3485	0.6515	1	0.0735	0.9265
rs1942055	C/G	2	135215394	1	0.4879	0.5121	1	0.0735	0.9265
rs7599054	A/G	2	135257016	1	0.3788	0.6212	1	0.2549	0.7451
rs6430545	A/T	2	135319071	1	0.3879	0.6121	1	0.201	0.799
rs1446523	A/G	2	135333091	1	0.3879	0.6121	1	0.201	0.799
rs1530559	A/G	2	135472099	1	0.3939	0.6061	1	0.1618	0.8382
rs4954218	G/T	2	135519895	1	0.2788	0.7212	1	0.0539	0.9461
rs7570971	A/C	2	135554376	1	0.297	0.703	1	0.0882	0.9118
rs12988076	A/C	2	136286318	1	0.2091	0.7909	1	0.2794	0.7206
rs6719488	G/T	2	136291669	1	0.2091	0.7909	1	0.2794	0.7206
rs4988235	A/G	2	136325116	1	0.2697	0.7303	1	0.0931	0.9069
rs309180	A/G	2	136330725	1	0.2152	0.7848	1	0.2598	0.7402
rs218174	A/G	2	136374815	1	0.2061	0.7939	1	0.2549	0.7451
rs309160	C/T	2	136401698	1	0.2061	0.7939	1	0.2549	0.7451
rs309164	C/T	2	136408295	1	0.1939	0.8061	1	0.3137	0.6863
rs12615624	A/G	2	136438073	1	0.1939	0.8061	1	0.3137	0.6863
rs687670	C/T	2	136457370	1	0.2061	0.7939	1	0.2549	0.7451
rs309134	A/G	2	136472154	1	0.1939	0.8061	1	0.3137	0.6863
rs309137	C/T	2	136482421	1	0.2121	0.7879	1	0.2598	0.7402
rs4954557	C/T	2	136521871	1	0.2273	0.7727	1	0.3382	0.6618
rs11693502	C/T	2	136525419	1	0.2909	0.7091	1	0.2353	0.7647
rs749873	C/T	2	136533558	1	0.303	0.697	1	0.2108	0.7892
rs932206	C/T	2	136541742	1	0.397	0.603	1	0.1078	0.8922
rs4954573	G/T	2	136643564	1	0.2667	0.7333	1	0.3824	0.6176
rs7568884	C/T	2	136644790	1	0.2667	0.7333	1	0.3824	0.6176
rs11692725	A/G	2	136646353	1	0.4939	0.5061	1	0.1569	0.8431
rs10204606	A/G	2	136881967	1	0.2636	0.7364	1	0.4902	0.5098
rs11687599	A/G	2	136895241	1	0.2636	0.7364	1	0.4902	0.5098
rs10803574	A/G	2	139427333	1	0.4121	0.5879	1	0.3284	0.6716
rs2890917	A/T	2	148732174	1	0.4212	0.5788	1	0.1961	0.8039
rs13005337	A/G	2	159946538	1	0.2	0.8	1	0.3235	0.6765
rs1485973	A/G	2	163129525	1	0	1	1	0.0098	0.9902
rs1453406	C/T	2	169031786	1	0.303	0.697	1	0.1863	0.8137
rs10172873	A/G	2	169976718	1	0.003	0.997	1	0.0392	0.9608
rs12053389	A/C	2	173577036	1	0.4879	0.5121	1	0.3922	0.6078
rs17255817	A/G	2	174997560	1	0.0697	0.9303	1	0.152	0.848
rs3828267	C/T	2	190239860	1	0.0667	0.9333	1	0.0147	0.9853
rs4666782	A/G	2	190296571	1	0.0636	0.9364	1	0.0147	0.9853
rs13431857	C/T	2	196800258	1	0.0455	0.9545	1	0.1029	0.8971
rs1016569	C/T	2	199794997	1	0.003	0.997	1	0.0392	0.9608
rs16827500	A/C	2	231249252	1	0.1485	0.8515	1	0.0539	0.9461
rs10510366	A/G	3	7390452	1	0.1545	0.8455	1	0.1814	0.8186
rs1126098	A/G	3	13567478	1	0.1485	0.8515	1	0.2794	0.7206
rs615861	C/T	3	20492027	1	0.3909	0.6091	1	0.4461	0.5539
rs4292253	C/T	3	20580306	1	0.3879	0.6121	1	0.1961	0.8039
rs3773540	A/G	3	55071968	1	0.003	0.997	1	0.0441	0.9559
rs17404744	C/T	3	64250952	1	0.0818	0.9182	1	0.1422	0.8578
rs16849564	C/T	3	105249011	1	0.1212	0.8788	1	0.1078	0.8922
rs1356359	A/G	3	196174151	1	0.0939	0.9061	1	0.1863	0.8137
rs17786823	G/T	4	67028156	1	0.1212	0.8788	1	0.0147	0.9853
rs35936034	C/T	4	71500816	1	0.2455	0.7545	1	0.0784	0.9216
rs17018796	C/G	4	92983823	1	0.0727	0.9273	1	0.1814	0.8186
rs17040162	C/T	4	110377895	1	0	1	1	0.0441	0.9559
rs17040164	C/T	4	110378885	1	0	1	1	0.0441	0.9559
rs6846249	A/C	4	125751237	1	0.097	0.903	1	0.1814	0.8186
rs13143297	C/T	4	131506698	1	0.0061	0.9939	1	0.0882	0.9118
rs1565469	C/T	4	172789534	1	0.4333	0.5667	1	0.3676	0.6324
rs13150320	A/G	4	174385686	1	0.1636	0.8364	1	0.2157	0.7843
rs6552970	C/T	4	187475220	1	0.1758	0.8242	1	0.2157	0.7843
rs154160	C/G	5	14408962	1	0.0909	0.9091	1	0.0147	0.9853
rs17602783	A/G	5	15824244	1	0.1091	0.8909	1	0.2059	0.7941
rs12109110	A/T	5	23881638	1	0.3697	0.6303	1	0.2892	0.7108
rs12654448	C/T	5	168414349	1	0.0939	0.9061	1	0.0294	0.9706
rs1419644	A/T	6	29596616	1	0.0121	0.9879	1	0.0637	0.9363
rs439812	C/T	6	29724586	1	0.3212	0.6788	1	0.1863	0.8137
rs1318631	A/G	6	29743487	1	0.3152	0.6848	1	0.1863	0.8137
rs2395634	A/G	6	35675738	1	0.2515	0.7485	1	0.3578	0.6422
rs6904956	C/T	6	162865529	1	0.1182	0.8818	1	0.0392	0.9608
rs7740421	A/G	6	162890461	1	0.1182	0.8818	1	0.0392	0.9608
rs10245230	C/T	7	31549489	1	0.4788	0.5212	1	0.3088	0.6912
rs12690925	G/T	7	96809088	1	0.4182	0.5818	1	0.2157	0.7843
rs10096219	C/T	8	1315162	1	0.0091	0.9909	1	0.0833	0.9167
rs10113325	C/G	8	5522871	1	0.1636	0.8364	1	0.0539	0.9461
rs10888101	C/T	8	14947165	1	0.0061	0.9939	1	0.0686	0.9314
rs1481742	G/T	8	32140728	1	0.1848	0.8152	1	0.152	0.848
rs1401817	A/G	8	50468829	1	0.1545	0.8455	1	0.0196	0.9804
rs6998565	C/T	8	70568957	1	0.1576	0.8424	1	0.1863	0.8137
rs272613	A/G	8	81602830	1	0.0879	0.9121	1	0.0245	0.9755
rs1355640	A/G	9	2530690	1	0.0909	0.9091	1	0.0147	0.9853
rs2418249	C/T	9	115093861	1	0.0333	0.9667	1	0.1618	0.8382
rs4880987	C/T	10	2276134	1	0.3606	0.6394	1	0.4461	0.5539
rs11252318	C/T	10	4105502	1	0.4424	0.5576	1	0.3284	0.6716
rs12259741	A/G	10	20540716	1	0.3212	0.6788	1	0.402	0.598
rs1249402	A/T	10	28692523	1	0.0182	0.9818	1	0.0539	0.9461
rs11008809	A/G	10	32496645	1	0.0848	0.9152	1	0.1765	0.8235
rs760336	C/T	10	124228700	1	0.397	0.603	1	0.3529	0.6471
rs7911308	A/C	10	124535646	1	0.4667	0.5333	1	0.2549	0.7451
rs11602585	C/T	11	2057921	1	0.2485	0.7515	1	0.2353	0.7647
rs2595448	C/T	11	6861600	1	0.2303	0.7697	1	0.3775	0.6225
rs7395373	G/T	11	69405897	1	0.2939	0.7061	1	0.1716	0.8284
rs659944	A/G	11	78401371	1	0.3182	0.6818	1	0.0931	0.9069
rs721346	G/T	11	103242667	1	0.0727	0.9273	1	0.1667	0.8333
rs2283293	A/G	12	2290868	1	0.0061	0.9939	1	0.0931	0.9069
rs11831618	A/C	12	30142114	1	0.0424	0.9576	1	0.0049	0.9951
rs1871549	C/T	12	65330325	1	0.4152	0.5848	1	0.4951	0.5049
rs265638	C/T	12	128629267	1	0.1788	0.8212	1	0.3775	0.6225
rs7966178	C/T	12	131154365	1	0.0121	0.9879	1	0.0637	0.9363
rs7981968	C/T	13	34165574	1	0.1364	0.8636	1	0.2745	0.7255
rs540497	C/T	13	79803335	1	0.003	0.997	1	0.0686	0.9314
rs17091427	C/T	14	28695335	1	0.0061	0.9939	1	0.0735	0.9265
rs9788522	A/C	14	62752331	1	0.0636	0.9364	1	0.1275	0.8725
rs7168653	C/T	15	20516088	1	0.2182	0.7818	1	0.0931	0.9069
rs1002007	A/G	15	69369104	1	0.2909	0.7091	1	0.1618	0.8382
rs12905660	C/T	15	82384537	1	0.1212	0.8788	1	0.2745	0.7255
rs16973728	C/T	16	24443730	1	0.0697	0.9303	1	0.0196	0.9804
rs299955	A/G	16	85350652	1	0.1515	0.8485	1	0.0686	0.9314
rs4799085	C/T	18	75634710	1	0.0242	0.9758	1	0.098	0.902
rs6052070	A/G	20	44931	1	0.0606	0.9394	1	0.1863	0.8137
rs6029050	C/T	20	38403254	1	0	1	1	0.0294	0.9706
rs16980843	A/C	21	15568722	1	0	1	1	0.0539	0.9461
rs233253	A/G	21	44803683	1	0.0667	0.9333	1	0.0294	0.9706
rs461436	C/T	21	44812987	1	0.0697	0.9303	1	0.0294	0.9706
rs5754554	A/G	22	32173347	1	0.0818	0.9182	1	0.0294	0.9706

## Sheet: East Asian-877
dbSNP RS ID	Reference Alleles	Chromosome	Position	Descriptive Information of CHB Population			Descriptive Information of JPT Population
				Call Rate	Minor Allele Frequency	Hardy-Weinberg Equilibrium P	Call Rate	Minor Allele Frequency	Hardy-Weinberg Equilibrium P
rs12124819	A/G	1	766409	1	0.0073	0.9927	1	0	1
rs7537756	A/G	1	844113	1	0.0949	0.9051	1	0.2035	0.7965
rs4040604	G/T	1	852987	1	0.4745	0.5255	1	0.4469	0.5531
rs2340587	A/G	1	854801	1	0.4307	0.5693	1	0.4425	0.5575
rs7523549	C/T	1	869180	1	0.0693	0.9307	1	0.0929	0.9071
rs3935066	A/G	1	890593	1	0.2701	0.7299	1	0.3186	0.6814
rs6694632	A/G	1	906697	1	0.1934	0.8066	1	0.1681	0.8319
rs6665000	A/C	1	914761	1	0.0219	0.9781	1	0.0133	0.9867
rs2465126	A/G	1	936897	1	0.0438	0.9562	1	0.0177	0.9823
rs2341365	A/G	1	938555	1	0.0584	0.9416	1	0.0398	0.9602
rs2465136	C/T	1	980280	1	0.2117	0.7883	1	0.1726	0.8274
rs13129	C/T	1	980702	1	0.0073	0.9927	1	0.0265	0.9735
rs7526076	A/G	1	988258	1	0.1058	0.8942	1	0.0664	0.9336
rs9442372	A/G	1	1008567	1	0.219	0.781	1	0.1947	0.8053
rs10907177	A/G	1	1011209	1	0.1314	0.8686	1	0.1106	0.8894
rs3737728	A/G	1	1011278	1	0.1022	0.8978	1	0.0664	0.9336
rs9442398	A/G	1	1011558	1	0.1131	0.8869	1	0.0885	0.9115
rs2298217	C/T	1	1054842	1	0.4599	0.5401	1	0.4513	0.5487
rs4442317	C/T	1	1096647	1	0.1715	0.8285	1	0.2389	0.7611
rs4970421	A/G	1	1098500	1	0.073	0.927	1	0.0442	0.9558
rs11260542	A/G	1	1099882	1	0.1095	0.8905	1	0.1283	0.8717
rs9442387	C/T	1	1100449	1	0.1095	0.8905	1	0.0708	0.9292
rs12092254	A/G	1	1102984	1	0.1095	0.8905	1	0.1283	0.8717
rs1320565	C/T	1	1109721	1	0.2007	0.7993	1	0.1947	0.8053
rs1320571	A/G	1	1110294	1	0.1241	0.8759	1	0.1637	0.8363
rs9729550	A/C	1	1125105	1	0.1423	0.8577	1	0.1018	0.8982
rs11466691	C/T	1	1129725	1	0.0073	0.9927	1	0	1
rs6603781	A/G	1	1148494	1	0.0036	0.9964	1	0	1
rs11260562	A/G	1	1155173	1	0.0365	0.9635	1	0.0221	0.9779
rs12077700	C/T	1	1209638	1	0.0365	0.9635	1	0.0575	0.9425
rs6662635	A/G	1	1210288	1	0.0146	0.9854	1	0.0265	0.9735
rs1749951	A/G	1	1221519	1	0.0839	0.9161	1	0.1549	0.8451
rs17854636	C/T	1	1267396	1	0	1	1	0.0044	0.9956
rs182532	C/T	1	1276903	1	0.0803	0.9197	1	0.1681	0.8319
rs2765015	A/G	1	1298845	1	0.0876	0.9124	1	0.1681	0.8319
rs2291889	A/G	1	1325081	1	0.0766	0.9234	1	0.146	0.854
rs17160975	G/T	1	1328459	1	0.0109	0.9891	1	0.0133	0.9867
rs11488462	A/G	1	1343243	1	0.1095	0.8905	1	0.2035	0.7965
rs1153105	C/T	1	1404962	1	0.0182	0.9818	1	0.031	0.969
rs3118505	C/T	1	1461910	1	0.1022	0.8978	1	0.1593	0.8407
rs1571149	A/G	1	1464030	1	0.1277	0.8723	1	0.1681	0.8319
rs1887284	A/G	1	1476922	1	0.3066	0.6934	1	0.2434	0.7566
rs1926883	A/G	1	1482130	1	0.1022	0.8978	1	0.0841	0.9159
rs6687029	A/C	1	1508931	1	0.2409	0.7591	1	0.2035	0.7965
rs4648786	C/T	1	1511668	1	0.3504	0.6496	1	0.2212	0.7788
rs28414855	A/C	1	1516133	1	0.2664	0.7336	1	0.1283	0.8717
rs4648782	A/G	1	1532049	1	0.0328	0.9672	1	0.0088	0.9912
rs12748433	A/G	1	1549834	1	0.2263	0.7737	1	0.4027	0.5973
rs28464684	A/G	1	1556023	1	0.2117	0.7883	1	0.3938	0.6062
rs6699975	A/C	1	1593297	1	0.2628	0.7372	1	0.1018	0.8982
rs4074197	A/G	1	1601974	1	0.135	0.865	1	0.0487	0.9513
rs760925	A/G	1	1636434	1	0.1934	0.8066	1	0.1283	0.8717
rs1107910	C/T	1	1682181	1	0.3759	0.6241	1	0.3717	0.6283
rs2272907	A/G	1	1701558	1	0	1	1	0.0133	0.9867
rs7534617	G/T	1	1703729	1	0.2263	0.7737	1	0.2124	0.7876
rs2272908	C/T	1	1711339	1	0.4781	0.5219	1	0.5	0.5
rs9970652	C/T	1	1715486	1	0.1788	0.8212	1	0.1814	0.8186
rs12403351	A/G	1	1769090	1	0.0146	0.9854	1	0.0929	0.9071
rs28710181	C/T	1	1837391	1	0.1715	0.8285	1	0.1195	0.8805
rs4648745	C/T	1	1904125	1	0.3613	0.6387	1	0.3363	0.6637
rs6692648	C/T	1	1972257	1	0.1058	0.8942	1	0.1726	0.8274
rs10910029	A/G	1	2025239	1	0.3905	0.6095	1	0.2257	0.7743
rs10752741	A/G	1	2025659	1	0.3905	0.6095	1	0.2389	0.7611
rs4648805	A/G	1	2030623	1	0.3102	0.6898	1	0.2566	0.7434
rs4648807	C/T	1	2030758	1	0.4818	0.5182	1	0.3894	0.6106
rs11584491	A/G	1	2032403	1	0.4818	0.5182	1	0.3894	0.6106
rs16824860	G/T	1	2059677	1	0.073	0.927	1	0.0044	0.9956
rs2459984	A/G	1	2076172	1	0.4088	0.5912	1	0.2788	0.7212
rs12034613	A/G	1	2116240	1	0.0073	0.9927	1	0	1
rs7512482	C/T	1	2136826	1	0.135	0.865	1	0.115	0.885
rs16824948	C/T	1	2176080	1	0.1496	0.8504	1	0.1195	0.8805
rs2643885	A/C	1	2211082	1	0.3358	0.6642	1	0.2301	0.7699
rs12562937	C/T	1	2219338	1	0.3102	0.6898	1	0.4558	0.5442
rs2645065	A/C	1	2251082	1	0.1387	0.8613	1	0.0796	0.9204
rs2645072	A/C	1	2270283	1	0.1423	0.8577	1	0.1018	0.8982
rs2840531	C/T	1	2276268	1	0.2445	0.7555	1	0.208	0.792
rs10910061	A/G	1	2293372	1	0.1095	0.8905	1	0.0619	0.9381
rs1123571	A/G	1	2315869	1	0.2555	0.7445	1	0.2389	0.7611
rs2494437	G/T	1	2351500	1	0.3139	0.6861	1	0.1593	0.8407
rs2494640	C/G	1	2353187	1	0.4051	0.5949	1	0.2389	0.7611
rs4233033	C/T	1	2358092	1	0.0876	0.9124	1	0.0929	0.9071
rs1998759	A/G	1	2387034	1	0.2226	0.7774	1	0.2743	0.7257
rs11573979	A/G	1	2483358	1	0.0073	0.9927	1	0.0088	0.9912
rs11573970	A/C	1	2485251	1	0	1	1	0.0044	0.9956
rs10909872	G/T	1	2713412	1	0.0693	0.9307	1	0.0929	0.9071
rs1869972	A/G	1	2841098	1	0.4964	0.5036	1	0.3982	0.6018
rs2842909	C/T	1	2849584	1	0.135	0.865	1	0.1106	0.8894
rs2606414	C/T	1	2857008	1	0.4562	0.5438	1	0.4336	0.5664
rs12752801	C/T	1	2876326	1	0.0146	0.9854	1	0.0088	0.9912
rs16823350	A/G	1	2922306	1	0.2117	0.7883	1	0.1726	0.8274
rs2993486	A/G	1	2983498	1	0	1	1	0.0044	0.9956
rs6695131	C/T	1	2990784	1	0.3394	0.6606	1	0.2699	0.7301
rs926244	A/G	1	2996143	1	0.0985	0.9015	1	0.0708	0.9292
rs2817185	A/G	1	3052221	1	0.0073	0.9927	1	0	1
rs2651902	C/T	1	3064166	1	0.0474	0.9526	1	0.0442	0.9558
rs2651929	C/T	1	3091213	1	0.4635	0.5365	1	0.469	0.531
rs11577655	C/T	1	3109349	1	0.3832	0.6168	1	0.3363	0.6637
rs4648462	A/C	1	3155127	1	0.3431	0.6569	1	0.2611	0.7389
rs10797386	A/G	1	3158140	1	0.2336	0.7664	1	0.177	0.823
rs17398063	A/G	1	3162562	1	0.0073	0.9927	1	0	1
rs2455107	G/T	1	3170018	1	0.2701	0.7299	1	0.1858	0.8142
rs4648468	A/G	1	3200810	1	0.0109	0.9891	1	0	1
rs2483274	A/G	1	3237958	1	0.3321	0.6679	1	0.4248	0.5752
rs12073172	A/G	1	3266234	1	0.4051	0.5949	1	0.4912	0.5088
rs1537406	C/T	1	3342087	1	0.1679	0.8321	1	0.0929	0.9071
rs12119711	C/T	1	3440865	1	0.1058	0.8942	1	0.1327	0.8673
rs9970944	G/T	1	3444452	1	0.4416	0.5584	1	0.2611	0.7389
rs3765764	A/G	1	3623397	1	0.5	0.5	1	0.4071	0.5929
rs10910017	A/G	1	3633945	1	0.2044	0.7956	1	0.3407	0.6593
rs1885865	A/G	1	3636151	1	0.2555	0.7445	1	0.4735	0.5265
rs2275819	A/G	1	3679268	1	0.4745	0.5255	1	0.4867	0.5133
rs2298225	A/C	1	3745934	1	0.1387	0.8613	1	0.0885	0.9115
rs4131373	A/G	1	3797248	1	0.0036	0.9964	1	0.031	0.969
rs12097125	C/T	1	3807465	1	0.0036	0.9964	1	0.031	0.969
rs34684424	C/T	1	3813255	1	0.135	0.865	1	0.1239	0.8761
rs34835780	A/G	1	3831972	1	0.2336	0.7664	1	0.1549	0.8451
rs4654522	C/G	1	3899497	1	0.2226	0.7774	1	0.2345	0.7655
rs12023372	C/G	1	3972924	1	0.2044	0.7956	1	0.1681	0.8319
rs16840755	A/C	1	4067080	1	0.1715	0.8285	1	0.1372	0.8628
rs608210	A/G	1	4419772	1	0.2956	0.7044	1	0.2035	0.7965
rs12744374	C/T	1	4596231	1	0.2263	0.7737	1	0.4027	0.5973
rs6663166	A/G	1	4627103	1	0.0766	0.9234	1	0.1814	0.8186
rs10799255	A/G	1	4631537	1	0.4854	0.5146	1	0.3451	0.6549
rs16839450	C/T	1	4637391	1	0.2847	0.7153	1	0.2257	0.7743
rs4654468	C/T	1	4865491	1	0.3613	0.6387	1	0.3584	0.6416
rs1841241	A/G	1	4939240	1	0.1533	0.8467	1	0.1903	0.8097
rs11808607	A/G	1	4962048	1	0.0036	0.9964	1	0	1
rs10915307	A/G	1	4963153	1	0.4635	0.5365	1	0.385	0.615
rs2199215	C/T	1	5051336	1	0.1533	0.8467	1	0.2301	0.7699
rs2611423	A/C	1	5073664	1	0.0511	0.9489	1	0.0088	0.9912
rs4356099	A/G	1	5083785	1	0.0657	0.9343	1	0.0133	0.9867
rs10915396	C/T	1	5210440	1	0.3759	0.6241	1	0.385	0.615
rs7512133	A/G	1	5321464	1	0.0839	0.9161	1	0.177	0.823
rs12080410	C/G	1	5561260	1	0.2409	0.7591	1	0.2478	0.7522
rs950601	G/T	1	5582174	1	0.2664	0.7336	1	0.1947	0.8053
rs12036857	A/T	1	5630086	1	0.3759	0.6241	1	0.2611	0.7389
rs707590	A/G	1	5635418	1	0.1204	0.8796	1	0.1239	0.8761
rs770698	C/G	1	5695578	1	0.3905	0.6095	1	0.3097	0.6903
rs17028725	A/G	1	5734130	1	0.0255	0.9745	1	0.0796	0.9204
rs6698924	A/C	1	5762617	1	0.0036	0.9964	1	0.031	0.969
rs6577582	A/C	1	6535777	1	0.0219	0.9781	1	0.0044	0.9956
rs11588846	A/G	1	7010848	1	0.135	0.865	1	0.2035	0.7965
rs11120837	C/T	1	7064400	1	0.0182	0.9818	1	0.0044	0.9956
rs6656160	A/G	1	7103011	1	0.3759	0.6241	1	0.3319	0.6681
rs11120954	A/G	1	7488653	1	0.4635	0.5365	1	0.4336	0.5664
rs11120989	A/G	1	7599657	1	0.1606	0.8394	1	0.1504	0.8496
rs707457	A/C	1	7753651	1	0.0657	0.9343	1	0.0354	0.9646
rs178932	A/G	1	7952887	1	0.2956	0.7044	1	0.3451	0.6549
rs6663882	A/G	1	8166732	1	0.1496	0.8504	1	0.2301	0.7699
rs428180	A/C	1	8201486	1	0.4051	0.5949	1	0.4646	0.5354
rs12738365	C/T	1	8932293	1	0.2336	0.7664	1	0.2212	0.7788
rs6697763	C/T	1	8959860	1	0.2153	0.7847	1	0.2168	0.7832
rs17389948	C/T	1	8985539	1	0.135	0.865	1	0.1327	0.8673
rs7530465	A/G	1	8990973	1	0.1861	0.8139	1	0.1327	0.8673
rs1135426	C/T	1	9710095	1	0.0657	0.9343	1	0.0088	0.9912
rs284267	A/C	1	10578938	1	0.1022	0.8978	1	0.0841	0.9159
rs284243	A/G	1	10628467	1	0.1898	0.8102	1	0.1549	0.8451
rs710139	C/T	1	10767145	1	0.2372	0.7628	1	0.1903	0.8097
rs580547	A/G	1	10815520	1	0.2263	0.7737	1	0.2655	0.7345
rs12085319	G/T	1	10952065	1	0.427	0.573	1	0.3805	0.6195
rs17036706	G/T	1	11348286	1	0.0401	0.9599	1	0.1062	0.8938
rs2379143	C/T	1	11399779	1	0.2482	0.7518	1	0.2832	0.7168
rs12045158	A/G	1	11634072	1	0.438	0.562	1	0.4558	0.5442
rs11804222	A/G	1	11859101	1	0.0292	0.9708	1	0.0973	0.9027
rs12755560	A/G	1	12302568	1	0.1606	0.8394	1	0.2522	0.7478
rs10927559	G/T	1	13647613	1	0.2883	0.7117	1	0.2788	0.7212
rs164868	C/T	1	13693716	1	0.4526	0.5474	1	0.4779	0.5221
rs7521299	G/T	1	14077887	1	0.0584	0.9416	1	0.1239	0.8761
rs12127990	C/T	1	14124675	1	0	1	1	0.0177	0.9823
rs16850259	G/T	1	14650491	1	0.1715	0.8285	1	0.3584	0.6416
rs6685406	A/G	1	14783507	1	0.4672	0.5328	1	0.4071	0.5929
rs12134149	C/T	1	15027217	1	0.2774	0.7226	1	0.2168	0.7832
rs3115788	C/T	1	17415664	1	0.0876	0.9124	1	0.2168	0.7832
rs4920386	A/T	1	17996048	1	0.2555	0.7445	1	0.1681	0.8319
rs620950	C/G	1	18138561	1	0.0547	0.9453	1	0.0133	0.9867
rs2005010	C/T	1	18339740	1	0.4818	0.5182	1	0.4115	0.5885
rs12087645	C/T	1	18382254	1	0.0693	0.9307	1	0.0088	0.9912
rs6669544	C/G	1	18981623	1	0.0036	0.9964	1	0.0973	0.9027
rs17394376	A/G	1	19596687	1	0.0584	0.9416	1	0.0044	0.9956
rs4508039	A/C	1	19748612	1	0.365	0.635	1	0.2876	0.7124
rs1983602	A/G	1	19953651	1	0.292	0.708	1	0.2035	0.7965
rs1317209	A/G	1	20012623	1	0.4453	0.5547	1	0.3407	0.6593
rs3820330	A/C	1	20015000	1	0.2117	0.7883	1	0.354	0.646
rs11585587	A/G	1	20430129	1	0.281	0.719	1	0.3805	0.6195
rs904927	C/T	1	21688247	1	0.1204	0.8796	1	0.2124	0.7876
rs12073436	C/T	1	22843495	1	0.0255	0.9745	1	0.1416	0.8584
rs2119320	C/T	1	23011495	1	0.1423	0.8577	1	0.1681	0.8319
rs7540486	C/T	1	23856196	1	0.4562	0.5438	1	0.3451	0.6549
rs3893319	A/G	1	24378636	1	0.0073	0.9927	1	0.0796	0.9204
rs12090967	C/T	1	25784995	1	0.2117	0.7883	1	0.3009	0.6991
rs4654354	C/T	1	29666834	1	0.0036	0.9964	1	0.0619	0.9381
rs10914477	A/G	1	32012849	1	0.0109	0.9891	1	0.1195	0.8805
rs12136921	A/G	1	32843365	1	0.0109	0.9891	1	0.1593	0.8407
rs4652992	G/T	1	34394936	1	0.2956	0.7044	1	0.2743	0.7257
rs3768337	A/G	1	35644231	1	0.0292	0.9708	1	0.0929	0.9071
rs2660563	C/T	1	37702832	1	0.0182	0.9818	1	0.1062	0.8938
rs215207	A/C	1	37725111	1	0.3796	0.6204	1	0.1947	0.8053
rs1930564	A/G	1	39015992	1	0.2591	0.7409	1	0.1726	0.8274
rs2209477	C/T	1	39021473	1	0.0803	0.9197	1	0.0354	0.9646
rs11538784	G/T	1	39102287	1	0.3212	0.6788	1	0.3274	0.6726
rs11580074	A/G	1	43797071	1	0.1861	0.8139	1	0.3274	0.6726
rs6671527	A/G	1	46853266	1	0.0547	0.9453	1	0.0929	0.9071
rs11211612	A/C	1	48061998	1	0.1022	0.8978	1	0.2788	0.7212
rs10890510	A/C	1	48107077	1	0.3942	0.6058	1	0.1549	0.8451
rs10890511	A/G	1	48116977	1	0.0292	0.9708	1	0.0044	0.9956
rs12119021	C/T	1	48158585	1	0.1095	0.8905	1	0.2876	0.7124
rs4131141	C/T	1	51301285	1	0.0876	0.9124	1	0.0752	0.9248
rs6694834	C/T	1	53359767	1	0.4015	0.5985	1	0.5	0.5
rs7556421	C/T	1	53392070	1	0.427	0.573	1	0.385	0.615
rs1288503	C/T	1	53529458	1	0.1095	0.8905	1	0.0398	0.9602
rs2478979	A/G	1	53761394	1	0	1	1	0.0973	0.9027
rs17382220	A/T	1	53839187	1	0.0255	0.9745	1	0.1504	0.8496
rs797913	C/T	1	53971150	1	0.0255	0.9745	1	0.1106	0.8894
rs4926684	A/G	1	55625575	1	0.3029	0.6971	1	0.3142	0.6858
rs2092595	A/C	1	56917661	1	0.4343	0.5657	1	0.385	0.615
rs2272052	C/T	1	59792370	1	0.0036	0.9964	1	0.0752	0.9248
rs686543	C/T	1	61164121	1	0.2628	0.7372	1	0.1681	0.8319
rs3818513	C/T	1	65646625	1	0.1934	0.8066	1	0.1593	0.8407
rs12563550	A/G	1	66269176	1	0.2482	0.7518	1	0.2212	0.7788
rs12561942	A/T	1	77029963	1	0.2664	0.7336	1	0.2035	0.7965
rs12063386	G/T	1	78573431	1	0.0693	0.9307	1	0.0044	0.9956
rs12760071	C/G	1	82362588	1	0.4708	0.5292	1	0.4513	0.5487
rs10493770	C/T	1	85807452	1	0.135	0.865	1	0.2611	0.7389
rs3008465	A/C	1	88225891	1	0.0693	0.9307	1	0.1903	0.8097
rs4101233	C/T	1	91011361	1	0.2482	0.7518	1	0.2655	0.7345
rs814546	G/T	1	91011943	1	0.2847	0.7153	1	0.3009	0.6991
rs814543	A/G	1	91014297	1	0.2847	0.7153	1	0.3009	0.6991
rs712031	A/G	1	91015983	1	0.2847	0.7153	1	0.3009	0.6991
rs4658260	A/G	1	91957261	1	0.0109	0.9891	1	0.1327	0.8673
rs10159030	A/G	1	93146408	1	0	1	1	0.0088	0.9912
rs914958	A/G	1	94253656	1	0.0036	0.9964	1	0.115	0.885
rs6660167	G/T	1	94660609	1	0.2774	0.7226	1	0.4071	0.5929
rs2236390	C/T	1	95549376	1	0.2336	0.7664	1	0.0973	0.9027
rs7547028	A/G	1	95632233	1	0.0474	0.9526	1	0.0088	0.9912
rs662009	A/T	1	95862969	1	0.0109	0.9891	1	0.0664	0.9336
rs1074739	A/C	1	101134959	1	0.1533	0.8467	1	0.0221	0.9779
rs10494055	C/T	1	107251463	1	0.0365	0.9635	1	0.0088	0.9912
rs4244129	C/T	1	107659146	1	0.0255	0.9745	1	0.1903	0.8097
rs7542677	C/T	1	107663576	1	0.0292	0.9708	1	0.1903	0.8097
rs10494164	A/G	1	114348051	1	0.3175	0.6825	1	0.3363	0.6637
rs662353	A/G	1	114687164	1	0.1314	0.8686	1	0.146	0.854
rs17033865	A/T	1	115839917	1	0	1	1	0.0664	0.9336
rs17021936	A/G	1	118872944	1	0.1898	0.8102	1	0.1106	0.8894
rs4656248	C/T	1	158185042	1	0.0109	0.9891	1	0.0575	0.9425
rs2295615	C/G	1	158921382	1	0.0073	0.9927	1	0.1018	0.8982
rs41428447	A/G	1	159445922	1	0	1	1	0.0619	0.9381
rs2275603	A/G	1	159948404	1	0.427	0.573	1	0.4867	0.5133
rs4298709	A/G	1	160503206	1	0.208	0.792	1	0.0796	0.9204
rs17358956	A/C	1	161585558	1	0.0255	0.9745	1	0.0133	0.9867
rs863454	A/C	1	165755423	1	0.0876	0.9124	1	0.177	0.823
rs7516573	G/T	1	166618913	1	0.1423	0.8577	1	0.3363	0.6637
rs2268539	C/T	1	166678737	1	0.0182	0.9818	1	0.0885	0.9115
rs10913136	A/G	1	169730585	1	0.4635	0.5365	1	0.2434	0.7566
rs235856	C/T	1	169860904	1	0.2883	0.7117	1	0.4292	0.5708
rs235860	C/T	1	169864835	1	0.2883	0.7117	1	0.4513	0.5487
rs1883475	A/C	1	171153123	1	0.0985	0.9015	1	0.0265	0.9735
rs873525	A/G	1	173685824	1	0.0182	0.9818	1	0.1593	0.8407
rs7544659	A/G	1	173913664	1	0.3394	0.6606	1	0.3142	0.6858
rs12027396	C/T	1	176415823	1	0.0839	0.9161	1	0.0398	0.9602
rs6668819	C/T	1	176762864	1	0.3358	0.6642	1	0.3628	0.6372
rs16857259	A/C	1	179645545	1	0.1168	0.8832	1	0.2212	0.7788
rs6605005	C/T	1	186888179	1	0.1058	0.8942	1	0.0177	0.9823
rs16843306	A/G	1	196788630	1	0.1496	0.8504	1	0.0221	0.9779
rs4951354	A/G	1	202527333	1	0.4489	0.5511	1	0.3142	0.6858
rs2794860	C/T	1	203235015	1	0.2701	0.7299	1	0.1814	0.8186
rs11586974	C/T	1	209530738	1	0.1131	0.8869	1	0.1062	0.8938
rs10863308	A/C	1	215456770	1	0.1423	0.8577	1	0.0487	0.9513
rs2000319	A/G	1	221952466	1	0.4672	0.5328	1	0.3274	0.6726
rs1222144	A/G	1	221990962	1	0	1	1	0.0442	0.9558
rs2273939	C/T	1	226355731	1	0.0036	0.9964	1	0.0619	0.9381
rs487113	C/T	1	227209141	1	0.4672	0.5328	1	0.4469	0.5531
rs17140182	A/G	1	227318180	1	0.0146	0.9854	1	0.1593	0.8407
rs4846908	A/G	1	228351679	1	0.1934	0.8066	1	0.0929	0.9071
rs17599139	A/G	1	228697572	1	0	1	1	0.031	0.969
rs12117901	A/G	1	229260799	1	0.3832	0.6168	1	0.4425	0.5575
rs615625	A/C	1	231848777	1	0.0146	0.9854	1	0.1283	0.8717
rs16859588	C/T	1	231993803	1	0.4015	0.5985	1	0.3761	0.6239
rs12740262	A/G	1	232363606	1	0.1606	0.8394	1	0.177	0.823
rs10802244	C/T	1	234359291	1	0.0803	0.9197	1	0.2611	0.7389
rs7520258	C/T	1	234379750	1	0.2555	0.7445	1	0.2035	0.7965
rs7550596	C/T	1	236764115	1	0.2409	0.7591	1	0.2699	0.7301
rs6685285	C/T	1	243016513	1	0.135	0.865	1	0.0442	0.9558
rs10924366	C/T	1	244094033	1	0.4234	0.5766	1	0.4912	0.5088
rs4455137	A/G	2	5959304	1	0.2701	0.7299	1	0.4381	0.5619
rs953599	A/C	2	12672245	1	0	1	1	0.0265	0.9735
rs9287778	A/C	2	14354924	1	0	1	1	0.0354	0.9646
rs10179929	G/T	2	17852122	1	0.0036	0.9964	1	0.0885	0.9115
rs2345722	C/T	2	18543546	1	0.1131	0.8869	1	0.146	0.854
rs7606752	A/G	2	18556908	1	0.0839	0.9161	1	0.115	0.885
rs342136	C/T	2	20573470	1	0.1131	0.8869	1	0.2168	0.7832
rs2194758	A/G	2	21559610	1	0.0146	0.9854	1	0.115	0.885
rs7563543	A/G	2	26707569	1	0.0146	0.9854	1	0.115	0.885
rs17018699	A/C	2	36478063	1	0.4672	0.5328	1	0.469	0.531
rs711255	C/G	2	36533942	1	0.0036	0.9964	1	0.0265	0.9735
rs6732743	A/G	2	38621968	1	0	1	1	0.0487	0.9513
rs12615002	C/T	2	40474891	1	0.2409	0.7591	1	0.1106	0.8894
rs7587206	G/T	2	43166313	1	0.2409	0.7591	1	0.2257	0.7743
rs919688	A/G	2	43738264	1	0.1569	0.8431	1	0.0885	0.9115
rs10460504	C/T	2	45428614	1	0.3139	0.6861	1	0.4779	0.5221
rs17737466	C/T	2	46202382	1	0.0109	0.9891	1	0.0398	0.9602
rs1914778	A/G	2	49790368	1	0.4672	0.5328	1	0.3717	0.6283
rs1421617	A/G	2	54113636	1	0.1934	0.8066	1	0.4425	0.5575
rs13414393	C/T	2	54128666	1	0.2044	0.7956	1	0.4646	0.5354
rs10865278	A/G	2	54155543	1	0.219	0.781	1	0.4912	0.5088
rs41385746	C/T	2	54158534	1	0.2153	0.7847	1	0.4823	0.5177
rs1861143	A/C	2	59319022	1	0.2263	0.7737	1	0.3009	0.6991
rs11126130	A/T	2	67600945	1	0.0036	0.9964	1	0.0575	0.9425
rs13432159	G/T	2	67827391	1	0.0547	0.9453	1	0.0088	0.9912
rs41374247	A/G	2	70134270	1	0.1131	0.8869	1	0.0354	0.9646
rs3771848	G/T	2	75252938	1	0	1	1	0.0885	0.9115
rs1517782	A/C	2	76874734	1	0.0073	0.9927	1	0.0796	0.9204
rs10520170	A/G	2	77023709	1	0.0073	0.9927	1	0.1372	0.8628
rs12467106	A/G	2	79301209	1	0	1	1	0.0708	0.9292
rs12104625	G/T	2	79713327	1	0.0036	0.9964	1	0.0973	0.9027
rs1845017	A/G	2	80852717	1	0.1058	0.8942	1	0.146	0.854
rs11903374	C/T	2	81493423	1	0.0547	0.9453	1	0.1327	0.8673
rs11127018	C/T	2	86308425	1	0.0657	0.9343	1	0.146	0.854
rs4580387	A/G	2	88285077	1	0.2993	0.7007	1	0.4867	0.5133
rs1376444	C/T	2	99507460	1	0.0438	0.9562	1	0.0133	0.9867
rs7587470	C/T	2	100819164	1	0.073	0.927	1	0.177	0.823
rs6719553	C/T	2	102590996	1	0.2445	0.7555	1	0.4336	0.5664
rs13012632	A/G	2	105337082	1	0.062	0.938	1	0	1
rs11124029	A/G	2	105344193	1	0.062	0.938	1	0	1
rs10168169	C/T	2	112091896	1	0.208	0.792	1	0.469	0.531
rs13014047	C/G	2	115067903	1	0.0109	0.9891	1	0.0664	0.9336
rs333859	A/G	2	117676894	1	0	1	1	0.0796	0.9204
rs333851	A/G	2	117689167	1	0	1	1	0.0796	0.9204
rs333846	A/G	2	117695664	1	0	1	1	0.0796	0.9204
rs4662834	A/G	2	129195312	1	0.3905	0.6095	1	0.4027	0.5973
rs4547577	A/C	2	133110278	1	0.2153	0.7847	1	0.4602	0.5398
rs17744220	C/T	2	133720412	1	0	1	1	0.0221	0.9779
rs6737431	A/G	2	137637521	1	0.1496	0.8504	1	0.3894	0.6106
rs12104489	G/T	2	137641914	1	0.1496	0.8504	1	0.3894	0.6106
rs4646329	C/T	2	138481290	1	0	1	1	0.0619	0.9381
rs10803583	A/C	2	140870548	1	0.0036	0.9964	1	0.0885	0.9115
rs10496977	C/T	2	145799803	1	0	1	1	0.0531	0.9469
rs6726059	A/G	2	147542987	1	0.1679	0.8321	1	0.4204	0.5796
rs374722	A/G	2	147556300	1	0.1715	0.8285	1	0.4513	0.5487
rs4662280	A/C	2	147633073	1	0.1825	0.8175	1	0.4558	0.5442
rs7587849	C/T	2	147655027	1	0.1861	0.8139	1	0.4558	0.5442
rs10176837	A/T	2	165529514	1	0.0219	0.9781	1	0.1991	0.8009
rs4530328	C/T	2	180123158	1	0	1	1	0.0487	0.9513
rs11677624	A/G	2	183620683	1	0.1752	0.8248	1	0.2257	0.7743
rs16826345	C/T	2	185526531	1	0.0036	0.9964	1	0.0619	0.9381
rs6717406	G/T	2	187451473	1	0	1	1	0.0929	0.9071
rs6732937	C/T	2	187464057	1	0	1	1	0.0929	0.9071
rs41471147	A/G	2	198612144	1	0	1	1	0.115	0.885
rs2293529	C/T	2	201177999	1	0.0073	0.9927	1	0.0929	0.9071
rs10932401	A/T	2	212361674	1	0.1642	0.8358	1	0.2788	0.7212
rs17325821	C/T	2	213044934	1	0.062	0.938	1	0.0177	0.9823
rs3768788	A/G	2	213723990	1	0.4891	0.5109	1	0.354	0.646
rs10933005	A/G	2	223916545	1	0.2847	0.7153	1	0.1637	0.8363
rs9973480	A/C	2	231281628	1	0.0365	0.9635	1	0.2124	0.7876
rs6436971	C/T	2	231291041	1	0.0219	0.9781	1	0.1991	0.8009
rs11563201	C/T	2	234588693	1	0.0036	0.9964	1	0.0708	0.9292
rs13387193	C/T	2	235282373	1	0.3029	0.6971	1	0.469	0.531
rs13392175	G/T	2	237101143	1	0.0182	0.9818	1	0.115	0.885
rs13030338	C/T	2	241662060	1	0.0292	0.9708	1	0.0973	0.9027
rs2320378	C/T	3	2208338	1	0.1715	0.8285	1	0.3982	0.6018
rs717187	A/G	3	5837369	1	0.1241	0.8759	1	0.0442	0.9558
rs1369407	C/T	3	5859714	1	0.3358	0.6642	1	0.1947	0.8053
rs7626703	G/T	3	11906002	1	0.2737	0.7263	1	0.4956	0.5044
rs1687331	A/G	3	14859166	1	0.1168	0.8832	1	0.0841	0.9159
rs6786115	A/G	3	21796667	1	0.1423	0.8577	1	0.3673	0.6327
rs4525889	C/T	3	21798546	1	0.1277	0.8723	1	0.3717	0.6283
rs9846057	A/C	3	21801526	1	0.135	0.865	1	0.3761	0.6239
rs1349283	C/T	3	22623124	1	0.4562	0.5438	1	0.4159	0.5841
rs1496653	A/G	3	23429794	1	0.3066	0.6934	1	0.146	0.854
rs9849909	A/T	3	26032480	1	0	1	1	0.0664	0.9336
rs13085028	C/T	3	29382354	1	0.0839	0.9161	1	0.0133	0.9867
rs7640543	A/G	3	30437407	1	0.0584	0.9416	1	0.208	0.792
rs17029445	C/T	3	32438165	1	0.0036	0.9964	1	0.1106	0.8894
rs34136796	A/C	3	50312036	1	0.0109	0.9891	1	0.1637	0.8363
rs2306670	C/T	3	58569867	1	0.3686	0.6314	1	0.4071	0.5929
rs13084153	C/T	3	62030210	1	0.4818	0.5182	1	0.4381	0.5619
rs11707193	A/C	3	72268211	1	0	1	1	0.0619	0.9381
rs13322517	A/G	3	77238514	1	0.0036	0.9964	1	0.0929	0.9071
rs7633979	C/T	3	84137907	1	0.2664	0.7336	1	0.4956	0.5044
rs7642488	C/T	3	84771413	1	0.4088	0.5912	1	0.3451	0.6549
rs12496982	C/T	3	85053678	1	0.3285	0.6715	1	0.3097	0.6903
rs1011609	A/G	3	87483811	1	0.4453	0.5547	1	0.3496	0.6504
rs3806612	A/G	3	98967703	1	0.1496	0.8504	1	0.0664	0.9336
rs6779452	A/G	3	108881301	1	0.0292	0.9708	1	0.1549	0.8451
rs902854	C/T	3	113281967	1	0.3942	0.6058	1	0.2965	0.7035
rs12490963	C/G	3	131489420	1	0.2117	0.7883	1	0.0708	0.9292
rs16827628	C/T	3	131626888	1	0	1	1	0.0885	0.9115
rs1355781	C/T	3	133083145	1	0.4854	0.5146	1	0.3805	0.6195
rs1534167	A/G	3	135059959	1	0.0657	0.9343	1	0.2301	0.7699
rs4325917	A/G	3	135269407	1	0.1277	0.8723	1	0.1239	0.8761
rs13064974	C/T	3	140149612	1	0.0036	0.9964	1	0.146	0.854
rs931250	G/T	3	140150359	1	0.0036	0.9964	1	0.146	0.854
rs7626152	C/T	3	140157756	1	0.0036	0.9964	1	0.146	0.854
rs7644875	A/G	3	140165684	1	0.0036	0.9964	1	0.146	0.854
rs360710	A/G	3	140176161	1	0.0036	0.9964	1	0.1416	0.8584
rs191708	A/G	3	140180616	1	0	1	1	0.115	0.885
rs1511412	A/G	3	140196394	1	0	1	1	0.115	0.885
rs2348394	A/T	3	140199190	1	0	1	1	0.115	0.885
rs9860483	C/T	3	140213427	1	0	1	1	0.115	0.885
rs7640145	A/G	3	140216904	1	0	1	1	0.115	0.885
rs2133620	A/C	3	141854424	1	0.2226	0.7774	1	0.1195	0.8805
rs6807700	C/T	3	147798070	1	0.0219	0.9781	1	0	1
rs4680238	A/C	3	157355963	1	0.0803	0.9197	1	0.0177	0.9823
rs603638	A/G	3	170021687	1	0.0073	0.9927	1	0.1062	0.8938
rs3930233	C/T	3	185698890	1	0.0255	0.9745	1	0.0885	0.9115
rs1868150	C/T	3	187703319	1	0.0036	0.9964	1	0.0885	0.9115
rs822387	C/T	3	188038731	1	0.0146	0.9854	1	0.1106	0.8894
rs751396	C/T	3	188553994	1	0.4526	0.5474	1	0.4292	0.5708
rs2713721	A/G	3	189023921	1	0.1642	0.8358	1	0.3761	0.6239
rs16864358	C/T	3	190606871	1	0.0547	0.9453	1	0.1106	0.8894
rs10804925	A/G	3	191576718	1	0.4927	0.5073	1	0.4425	0.5575
rs13137782	C/T	4	1048358	1	0.4599	0.5401	1	0.3186	0.6814
rs3889723	C/T	4	6122796	1	0.2555	0.7445	1	0.1018	0.8982
rs1826705	C/T	4	14462435	1	0.2518	0.7482	1	0.354	0.646
rs7681738	G/T	4	15681404	1	0.3723	0.6277	1	0.2035	0.7965
rs10517011	A/G	4	22942239	1	0.1861	0.8139	1	0.2743	0.7257
rs4371605	C/T	4	23941813	1	0.219	0.781	1	0.2965	0.7035
rs6833864	C/T	4	38634799	1	0.0949	0.9051	1	0.0088	0.9912
rs7663335	C/T	4	38685081	1	0.2044	0.7956	1	0.1372	0.8628
rs4864803	C/T	4	54174694	1	0.365	0.635	1	0.3407	0.6593
rs4693005	A/G	4	82906547	1	0.3723	0.6277	1	0.3407	0.6593
rs7658552	C/T	4	84416606	1	0.1277	0.8723	1	0.1239	0.8761
rs7658173	C/T	4	89401542	1	0.0036	0.9964	1	0.0442	0.9558
rs10021524	A/G	4	91982007	1	0.4453	0.5547	1	0.4558	0.5442
rs2173201	A/C	4	100469993	1	0.2482	0.7518	1	0.1593	0.8407
rs243996	C/G	4	111484527	1	0.2956	0.7044	1	0.1195	0.8805
rs4490524	C/T	4	117471940	1	0.2555	0.7445	1	0.3097	0.6903
rs6844821	A/G	4	121721565	1	0.3905	0.6095	1	0.2699	0.7301
rs2390135	G/T	4	122456506	1	0.4818	0.5182	1	0.2876	0.7124
rs1498016	A/C	4	125882419	1	0.2993	0.7007	1	0.1504	0.8496
rs10017946	C/T	4	135102427	1	0.4124	0.5876	1	0.2832	0.7168
rs1113111	A/C	4	135137731	1	0.4818	0.5182	1	0.2611	0.7389
rs17033938	A/G	4	135345777	1	0.4927	0.5073	1	0.2788	0.7212
rs10013441	C/T	4	135994688	1	0.0438	0.9562	1	0.1903	0.8097
rs1354757	A/G	4	135996282	1	0.062	0.938	1	0.2124	0.7876
rs17040351	A/G	4	162018850	1	0.0803	0.9197	1	0.0177	0.9823
rs412763	C/T	4	173114221	1	0.0803	0.9197	1	0.0531	0.9469
rs6810768	C/T	4	178200310	1	0.281	0.719	1	0.3451	0.6549
rs7687912	C/T	4	184024848	1	0	1	1	0.0354	0.9646
rs11132192	A/T	4	184740486	1	0.4015	0.5985	1	0.4071	0.5929
rs11132199	C/T	4	184779056	1	0.3102	0.6898	1	0.2124	0.7876
rs938016	C/T	4	185389828	1	0.2409	0.7591	1	0.1726	0.8274
rs828316	A/G	5	3633400	1	0.2226	0.7774	1	0.2035	0.7965
rs6420051	C/T	5	7125467	1	0.2299	0.7701	1	0.208	0.792
rs31300	C/T	5	16647203	1	0.1679	0.8321	1	0.177	0.823
rs12697189	C/T	5	18603838	1	0.0657	0.9343	1	0.2699	0.7301
rs12658762	G/T	5	18615363	1	0.0693	0.9307	1	0.2699	0.7301
rs4866121	A/C	5	18715936	1	0.1934	0.8066	1	0.4381	0.5619
rs9283772	A/G	5	22859451	1	0.1715	0.8285	1	0.323	0.677
rs17783275	A/G	5	58722436	1	0.0036	0.9964	1	0.0575	0.9425
rs702552	G/T	5	59772501	1	0.438	0.562	1	0.3097	0.6903
rs2218517	A/G	5	74157402	1	0.2007	0.7993	1	0.0885	0.9115
rs10060821	C/T	5	83455752	1	0.3869	0.6131	1	0.2743	0.7257
rs379717	C/T	5	88675886	1	0.1022	0.8978	1	0.0044	0.9956
rs10514321	A/G	5	89503580	1	0.0365	0.9635	1	0.1858	0.8142
rs4336380	C/T	5	95640616	1	0.3942	0.6058	1	0.4292	0.5708
rs27433	G/T	5	96135691	1	0.427	0.573	1	0.2566	0.7434
rs257216	C/T	5	97424939	1	0.3796	0.6204	1	0.4956	0.5044
rs13160949	C/T	5	107060238	1	0.4745	0.5255	1	0.3142	0.6858
rs35540	G/T	5	107088649	1	0.3248	0.6752	1	0.4867	0.5133
rs17145135	A/G	5	118673219	1	0	1	1	0.1018	0.8982
rs10073882	C/T	5	120714417	1	0.0219	0.9781	1	0.177	0.823
rs7705687	C/T	5	123774070	1	0.1387	0.8613	1	0.0265	0.9735
rs7378826	G/T	5	133249570	1	0.0073	0.9927	1	0.0929	0.9071
rs6880486	C/T	5	134597506	1	0.1496	0.8504	1	0.0354	0.9646
rs17165431	C/T	5	134597983	1	0.0839	0.9161	1	0.0221	0.9779
rs17286171	C/T	5	138083207	1	0.0109	0.9891	1	0.146	0.854
rs17207681	A/G	5	138196426	1	0.0073	0.9927	1	0.146	0.854
rs17385747	A/G	5	144007176	1	0.0182	0.9818	1	0.1991	0.8009
rs8177423	C/T	5	150382704	1	0	1	1	0.0929	0.9071
rs7705865	A/G	5	151860213	1	0.2883	0.7117	1	0.1239	0.8761
rs2961739	G/T	5	151866059	1	0.208	0.792	1	0.0575	0.9425
rs7720917	C/G	5	153845125	1	0.3869	0.6131	1	0.2611	0.7389
rs4081917	A/T	5	157227799	1	0.0073	0.9927	1	0.1062	0.8938
rs6860288	C/T	5	159028159	1	0.0036	0.9964	1	0.1018	0.8982
rs6879391	A/T	5	167339202	1	0	1	1	0.0398	0.9602
rs17069519	A/C	5	167349939	1	0.1752	0.8248	1	0.1062	0.8938
rs11959012	C/T	5	167601421	1	0.2336	0.7664	1	0.0664	0.9336
rs1960425	C/T	5	167604683	1	0.219	0.781	1	0.0664	0.9336
rs4298263	A/G	5	168148428	1	0.2153	0.7847	1	0.1239	0.8761
rs315808	G/T	5	169682736	1	0.0036	0.9964	1	0.0885	0.9115
rs6886932	A/G	5	170838277	1	0.0438	0.9562	1	0.0265	0.9735
rs17676033	C/T	5	172676300	1	0	1	1	0.1062	0.8938
rs3756531	C/G	5	172678600	1	0	1	1	0.1062	0.8938
rs17075791	C/T	5	172678632	1	0	1	1	0.1062	0.8938
rs2036564	C/T	5	174401014	1	0.3212	0.6788	1	0.1372	0.8628
rs9504229	C/T	6	474104	1	0.0036	0.9964	1	0.0354	0.9646
rs9328202	A/C	6	3832338	1	0	1	1	0.115	0.885
rs9328204	A/G	6	3832764	1	0.0036	0.9964	1	0.115	0.885
rs4959886	A/G	6	3843034	1	0.0109	0.9891	1	0.1195	0.8805
rs17137253	A/G	6	3855783	1	0	1	1	0.1283	0.8717
rs7760235	C/G	6	5332033	1	0	1	1	0.1062	0.8938
rs9502295	A/T	6	5338999	1	0	1	1	0.1062	0.8938
rs2432785	A/C	6	5342253	1	0	1	1	0.1062	0.8938
rs2503823	A/C	6	5348895	1	0	1	1	0.1062	0.8938
rs17619307	A/C	6	13739534	1	0	1	1	0.0752	0.9248
rs9379827	A/C	6	26261314	1	0.1861	0.8139	1	0.0487	0.9513
rs6940237	C/T	6	26390301	1	0.135	0.865	1	0.0177	0.9823
rs3757181	A/G	6	28489875	1	0	1	1	0.0752	0.9248
rs16895223	C/G	6	29734928	1	0.2007	0.7993	1	0.0265	0.9735
rs2860580	A/G	6	30014670	1	0.3686	0.6314	1	0.0752	0.9248
rs2975042	G/T	6	30028515	1	0.3577	0.6423	1	0.0752	0.9248
rs3130244	A/C	6	30660916	1	0.3467	0.6533	1	0.4779	0.5221
rs3749946	A/C	6	31556841	1	0.0401	0.9599	1	0.2522	0.7478
rs2261033	A/G	6	31711570	1	0.4745	0.5255	1	0.208	0.792
rs2894249	C/T	6	32433813	1	0.1131	0.8869	1	0.0044	0.9956
rs9277027	A/G	6	33106216	1	0.2628	0.7372	1	0.4867	0.5133
rs2567274	C/T	6	33124685	1	0.2664	0.7336	1	0.4381	0.5619
rs3117002	A/G	6	33205036	1	0.1606	0.8394	1	0.0044	0.9956
rs3130235	A/G	6	33205360	1	0.1569	0.8431	1	0.0044	0.9956
rs3129270	C/T	6	33205401	1	0.1168	0.8832	1	0.0044	0.9956
rs3130237	C/T	6	33205539	1	0.1606	0.8394	1	0.0044	0.9956
rs3116996	A/T	6	33205942	1	0.1606	0.8394	1	0.0044	0.9956
rs6901221	A/C	6	33206254	1	0.1606	0.8394	1	0.0044	0.9956
rs6901830	A/G	6	33206322	1	0.1606	0.8394	1	0.0044	0.9956
rs2499714	C/T	6	34180193	1	0.281	0.719	1	0.2035	0.7965
rs9463224	C/T	6	46700197	1	0.0547	0.9453	1	0.2124	0.7876
rs1398572	A/G	6	78592350	1	0.0073	0.9927	1	0.0973	0.9027
rs689391	C/T	6	85896194	1	0.0146	0.9854	1	0.146	0.854
rs4707130	A/G	6	85933762	1	0.0073	0.9927	1	0.1416	0.8584
rs485276	A/C	6	85934016	1	0.0073	0.9927	1	0.1416	0.8584
rs313243	A/G	6	86113502	1	0	1	1	0.1283	0.8717
rs1407448	A/G	6	86187675	1	0.0036	0.9964	1	0.1239	0.8761
rs12212731	A/G	6	104182159	1	0.0328	0.9672	1	0.146	0.854
rs6926826	A/G	6	114132418	1	0.0036	0.9964	1	0.115	0.885
rs6927568	A/G	6	114132593	1	0.0036	0.9964	1	0.115	0.885
rs10046248	G/T	6	114327042	1	0.0036	0.9964	1	0.1106	0.8894
rs13203813	C/T	6	116813992	1	0	1	1	0.0752	0.9248
rs3777997	A/G	6	116820064	1	0.0073	0.9927	1	0.0752	0.9248
rs211605	A/G	6	133739910	1	0.4307	0.5693	1	0.3407	0.6593
rs28362848	C/T	6	137528675	1	0.0438	0.9562	1	0.1637	0.8363
rs478611	A/G	6	137930963	1	0.0839	0.9161	1	0.0221	0.9779
rs9402947	A/G	6	138503568	1	0.1533	0.8467	1	0.3584	0.6416
rs9497981	A/G	6	148606545	1	0	1	1	0.1283	0.8717
rs9497982	A/G	6	148607864	1	0	1	1	0.1283	0.8717
rs17633478	A/G	6	148654029	1	0	1	1	0.1372	0.8628
rs742636	C/T	6	151138112	1	0.0146	0.9854	1	0.1504	0.8496
rs9397365	C/T	6	151277873	1	0.208	0.792	1	0.1327	0.8673
rs7767039	A/G	6	153160905	1	0.0292	0.9708	1	0.177	0.823
rs946236	A/G	6	154845575	1	0.4489	0.5511	1	0.2434	0.7566
rs372440	A/G	6	159873137	1	0.3504	0.6496	1	0.3894	0.6106
rs10244477	C/T	7	1573373	1	0	1	1	0.0398	0.9602
rs7777890	A/T	7	4762236	1	0.0401	0.9599	1	0.1504	0.8496
rs4637726	A/G	7	8684928	1	0	1	1	0.0796	0.9204
rs11770368	A/G	7	17680130	1	0.0073	0.9927	1	0.0885	0.9115
rs11974206	A/T	7	23721853	1	0.1131	0.8869	1	0.3938	0.6062
rs4722266	A/G	7	23760554	1	0.1204	0.8796	1	0.3628	0.6372
rs6971267	A/G	7	37109212	1	0.135	0.865	1	0.0442	0.9558
rs1035582	A/G	7	37119277	1	0.135	0.865	1	0.0487	0.9513
rs12701874	C/T	7	41245309	1	0.1971	0.8029	1	0.0885	0.9115
rs11762557	C/G	7	41259666	1	0.1606	0.8394	1	0.0619	0.9381
rs11765463	A/G	7	41262428	1	0.1569	0.8431	1	0.0619	0.9381
rs12702197	A/G	7	46217926	1	0.1423	0.8577	1	0.0221	0.9779
rs12532805	C/T	7	66014669	1	0.2409	0.7591	1	0.4779	0.5221
rs17680606	A/G	7	66036146	1	0.2409	0.7591	1	0.4823	0.5177
rs12534948	A/G	7	66038892	1	0.2409	0.7591	1	0.4823	0.5177
rs4617036	A/C	7	66053044	1	0.2409	0.7591	1	0.4823	0.5177
rs10240570	C/T	7	71592715	1	0.2372	0.7628	1	0.4336	0.5664
rs319870	A/G	7	78067112	1	0.1314	0.8686	1	0.1504	0.8496
rs2237551	C/T	7	86204716	1	0.0255	0.9745	1	0.1549	0.8451
rs953184	A/C	7	106396339	1	0.0949	0.9051	1	0.0221	0.9779
rs10500071	C/T	7	118357723	1	0.3212	0.6788	1	0.385	0.615
rs12532116	C/G	7	134074349	1	0.1423	0.8577	1	0.4115	0.5885
rs10954494	A/G	7	134649057	1	0.4015	0.5985	1	0.4956	0.5044
rs999250	C/T	7	135282891	1	0.0547	0.9453	1	0.115	0.885
rs7806065	G/T	7	139879676	1	0.1642	0.8358	1	0.0487	0.9513
rs1529154	A/G	7	147557170	1	0.0511	0.9489	1	0.2168	0.7832
rs2888633	G/T	7	149714303	1	0.4197	0.5803	1	0.1726	0.8274
rs12698186	A/G	7	157743000	1	0.1679	0.8321	1	0.4646	0.5354
rs12698189	C/T	7	157743568	1	0.0985	0.9015	1	0.2965	0.7035
rs13222149	A/C	7	157747046	1	0.0985	0.9015	1	0.292	0.708
rs10271690	A/G	7	157922582	1	0.0182	0.9818	1	0.1018	0.8982
rs1670357	G/T	7	157953485	1	0.292	0.708	1	0.2124	0.7876
rs1900102	C/T	8	8960995	1	0.2774	0.7226	1	0.1372	0.8628
rs17150469	C/T	8	9674728	1	0.0036	0.9964	1	0.1195	0.8805
rs4840510	A/G	8	10601477	1	0.1277	0.8723	1	0.323	0.677
rs17120485	A/G	8	14800524	1	0.0036	0.9964	1	0.031	0.969
rs7016943	C/T	8	18464004	1	0.4416	0.5584	1	0.2345	0.7655
rs11135676	C/T	8	22685029	1	0.1642	0.8358	1	0.2301	0.7699
rs1351499	C/G	8	26875170	1	0.3358	0.6642	1	0.4071	0.5929
rs7832879	A/G	8	26878210	1	0.3358	0.6642	1	0.4071	0.5929
rs6420159	C/T	8	26890163	1	0.3796	0.6204	1	0.3717	0.6283
rs13251780	C/T	8	26950888	1	0.2336	0.7664	1	0.115	0.885
rs2439292	A/G	8	32566424	1	0.1788	0.8212	1	0.0575	0.9425
rs16923831	G/T	8	59848646	1	0.4708	0.5292	1	0.2301	0.7699
rs1994851	A/G	8	62540158	1	0.1533	0.8467	1	0.0619	0.9381
rs13267141	G/T	8	72870424	1	0.0073	0.9927	1	0.0575	0.9425
rs6472787	C/T	8	74659384	1	0.1277	0.8723	1	0.1681	0.8319
rs1869609	A/G	8	99060397	1	0.3139	0.6861	1	0.1947	0.8053
rs2513850	A/G	8	99060794	1	0.427	0.573	1	0.3407	0.6593
rs11986462	A/T	8	102189585	1	0.3102	0.6898	1	0.4336	0.5664
rs2622637	G/T	8	106575147	1	0.4672	0.5328	1	0.2257	0.7743
rs16904128	C/G	8	130704077	1	0.146	0.854	1	0.3628	0.6372
rs1401346	A/G	8	134667286	1	0.3686	0.6314	1	0.4292	0.5708
rs7461808	C/T	8	135485590	1	0.0219	0.9781	1	0.0973	0.9027
rs871952	A/G	8	142638718	1	0	1	1	0.0973	0.9027
rs12547611	A/G	8	142752379	1	0.2445	0.7555	1	0.3982	0.6018
rs9324593	A/G	8	143683997	1	0.3394	0.6606	1	0.3982	0.6018
rs12680428	A/G	8	143685005	1	0.3394	0.6606	1	0.3982	0.6018
rs2920283	C/T	8	143754039	1	0.2956	0.7044	1	0.4115	0.5885
rs2976392	A/G	8	143759934	1	0.292	0.708	1	0.4071	0.5929
rs2920297	A/G	8	143760085	1	0.292	0.708	1	0.4071	0.5929
rs10815252	A/G	9	5597230	1	0.1168	0.8832	1	0.3319	0.6681
rs2382019	A/G	9	9489126	1	0.2153	0.7847	1	0.3938	0.6062
rs1780160	C/T	9	15117943	1	0	1	1	0.0973	0.9027
rs4571809	G/T	9	22809064	1	0.1204	0.8796	1	0.3186	0.6814
rs1017783	A/G	9	22910664	1	0.1131	0.8869	1	0.3407	0.6593
rs12551713	C/T	9	28348520	1	0.0511	0.9489	1	0.2168	0.7832
rs10969370	C/T	9	29763714	1	0	1	1	0.1018	0.8982
rs12006467	C/T	9	35080720	1	0	1	1	0.1106	0.8894
rs10118416	A/G	9	38198693	1	0.3796	0.6204	1	0.3938	0.6062
rs3015224	A/G	9	71918208	1	0.2883	0.7117	1	0.4823	0.5177
rs10512019	C/T	9	75141096	1	0.0073	0.9927	1	0.0487	0.9513
rs12551119	A/G	9	75921222	1	0.2737	0.7263	1	0.0708	0.9292
rs1999462	C/T	9	77003404	1	0.2774	0.7226	1	0.115	0.885
rs3824405	G/T	9	79266262	1	0.1131	0.8869	1	0.2522	0.7478
rs6560612	C/T	9	79517988	1	0.365	0.635	1	0.3938	0.6062
rs11137621	A/G	9	80162588	1	0.0803	0.9197	1	0.1283	0.8717
rs17727049	C/G	9	80816364	1	0.0036	0.9964	1	0.0752	0.9248
rs7859023	A/G	9	86664240	1	0.292	0.708	1	0.1947	0.8053
rs7857759	C/T	9	93861078	1	0.0693	0.9307	1	0.0265	0.9735
rs10115450	C/T	9	103425694	1	0.2153	0.7847	1	0.4956	0.5044
rs7874737	C/T	9	107465970	1	0.3212	0.6788	1	0.5	0.5
rs4255200	A/G	9	107833250	1	0.0073	0.9927	1	0.146	0.854
rs2418268	C/T	9	116063427	1	0.3358	0.6642	1	0.4071	0.5929
rs2418269	A/G	9	116064448	1	0.3394	0.6606	1	0.4027	0.5973
rs1490742	C/T	9	116074570	1	0.2664	0.7336	1	0.4513	0.5487
rs3739477	C/G	9	126161127	1	0	1	1	0.0885	0.9115
rs10858363	C/T	9	137212510	1	0	1	1	0.0752	0.9248
rs17135476	A/C	10	3639101	1	0.0438	0.9562	1	0.1858	0.8142
rs11251966	A/G	10	3647262	1	0.0547	0.9453	1	0.2212	0.7788
rs2388746	A/G	10	8587265	1	0.1533	0.8467	1	0.3805	0.6195
rs12258712	G/T	10	10851217	1	0.219	0.781	1	0.0929	0.9071
rs17151786	C/T	10	12577433	1	0.1022	0.8978	1	0.0841	0.9159
rs7921121	A/G	10	13089891	1	0	1	1	0.0664	0.9336
rs12765118	A/G	10	13117238	1	0.073	0.927	1	0.2743	0.7257
rs7085397	A/G	10	13278335	1	0.0036	0.9964	1	0.0929	0.9071
rs11259614	C/G	10	15424146	1	0	1	1	0.0708	0.9292
rs11254106	A/G	10	16687006	1	0.0876	0.9124	1	0.0044	0.9956
rs10904962	C/T	10	17605870	1	0.3358	0.6642	1	0.1991	0.8009
rs16916827	A/G	10	18405648	1	0.0438	0.9562	1	0.1903	0.8097
rs16917151	A/G	10	18622520	1	0.0693	0.9307	1	0.1637	0.8363
rs10159938	A/G	10	23965959	1	0	1	1	0.0885	0.9115
rs11013746	C/T	10	24173034	1	0.0036	0.9964	1	0.1018	0.8982
rs3762084	C/T	10	24644488	1	0.1642	0.8358	1	0.0575	0.9425
rs4385792	A/G	10	28324410	1	0.3905	0.6095	1	0.3451	0.6549
rs1265787	C/T	10	29075022	1	0.0036	0.9964	1	0.0796	0.9204
rs1148214	G/T	10	29999771	1	0.3942	0.6058	1	0.2389	0.7611
rs2663018	C/T	10	49817030	1	0.0036	0.9964	1	0.0885	0.9115
rs2663027	C/T	10	49828500	1	0.0036	0.9964	1	0.0885	0.9115
rs1317894	C/T	10	49853743	1	0.0073	0.9927	1	0.0973	0.9027
rs2252692	C/T	10	49863058	1	0.0036	0.9964	1	0.0885	0.9115
rs3810953	A/G	10	49897462	1	0.0036	0.9964	1	0.0973	0.9027
rs4935397	C/T	10	54616359	1	0.1423	0.8577	1	0.292	0.708
rs11004945	C/T	10	57084560	1	0.1241	0.8759	1	0.1062	0.8938
rs4935640	A/C	10	57597148	1	0.438	0.562	1	0.4735	0.5265
rs17471932	A/G	10	70421030	1	0.0036	0.9964	1	0.1106	0.8894
rs12250707	C/T	10	70449442	1	0.0036	0.9964	1	0.1106	0.8894
rs12266901	C/T	10	70453528	1	0.0036	0.9964	1	0.1106	0.8894
rs4746014	A/G	10	71382035	1	0.0693	0.9307	1	0.2345	0.7655
rs1904592	C/T	10	71791030	1	0.3394	0.6606	1	0.4735	0.5265
rs12249157	G/T	10	77623027	1	0.0803	0.9197	1	0.0398	0.9602
rs16933163	A/G	10	77710999	1	0.0949	0.9051	1	0.0221	0.9779
rs7918954	C/T	10	79921727	1	0.0182	0.9818	1	0.1106	0.8894
rs1250544	A/G	10	80702891	1	0.4891	0.5109	1	0.3274	0.6726
rs11200661	C/T	10	85556823	1	0.0036	0.9964	1	0.0442	0.9558
rs11202208	C/T	10	88568658	1	0.0912	0.9088	1	0.0088	0.9912
rs12254574	A/G	10	90421918	1	0.1569	0.8431	1	0.0221	0.9779
rs2000177	G/T	10	93402974	1	0.1314	0.8686	1	0.0221	0.9779
rs2027486	A/C	10	93403966	1	0.1314	0.8686	1	0.0221	0.9779
rs1891275	C/T	10	93432220	1	0.2701	0.7299	1	0.0531	0.9469
rs4144915	C/T	10	94938743	1	0.0401	0.9599	1	0.2035	0.7965
rs7914785	A/C	10	94943686	1	0.0401	0.9599	1	0.2035	0.7965
rs2094486	C/T	10	94945656	1	0.0401	0.9599	1	0.2035	0.7965
rs12219674	C/T	10	100301440	1	0.0109	0.9891	1	0.0664	0.9336
rs12412736	C/T	10	125174426	1	0.0073	0.9927	1	0.0531	0.9469
rs10765099	A/G	10	129132505	1	0.5	0.5	1	0.3451	0.6549
rs11016442	C/T	10	130390810	1	0.0255	0.9745	1	0.115	0.885
rs10829494	C/T	10	130477416	1	0.0766	0.9234	1	0.0265	0.9735
rs8181588	C/T	11	2788117	1	0.3978	0.6022	1	0.4646	0.5354
rs2682107	A/G	11	6330551	1	0.2044	0.7956	1	0.3363	0.6637
rs443592	A/C	11	20792876	1	0.0438	0.9562	1	0.1372	0.8628
rs3741026	A/G	11	30808610	1	0.0876	0.9124	1	0.0265	0.9735
rs7944342	C/T	11	32244520	1	0.0036	0.9964	1	0.0885	0.9115
rs2268063	C/T	11	34436014	1	0	1	1	0.0708	0.9292
rs649640	A/G	11	35465494	1	0.4672	0.5328	1	0.1814	0.8186
rs10768140	G/T	11	35467483	1	0.3066	0.6934	1	0.3894	0.6106
rs10836933	A/T	11	38102233	1	0.0036	0.9964	1	0.1195	0.8805
rs12788223	G/T	11	38363752	1	0.0073	0.9927	1	0.1372	0.8628
rs11034713	A/C	11	38391328	1	0.0073	0.9927	1	0.1372	0.8628
rs7938730	C/T	11	38401344	1	0.0073	0.9927	1	0.1372	0.8628
rs1369323	C/T	11	38410997	1	0.0073	0.9927	1	0.1372	0.8628
rs1435159	A/G	11	38415104	1	0.0073	0.9927	1	0.1372	0.8628
rs11605064	C/T	11	38421494	1	0.0073	0.9927	1	0.1372	0.8628
rs11034734	C/T	11	38427247	1	0.0073	0.9927	1	0.1372	0.8628
rs7127335	A/G	11	38559782	1	0.0073	0.9927	1	0.1416	0.8584
rs7122010	C/T	11	38871987	1	0.0146	0.9854	1	0.1504	0.8496
rs1817653	A/G	11	45005164	1	0.0036	0.9964	1	0.1239	0.8761
rs4755957	C/T	11	45058114	1	0.0036	0.9964	1	0.0973	0.9027
rs4939526	C/T	11	61080499	1	0.0073	0.9927	1	0.208	0.792
rs7935178	A/G	11	73018510	1	0	1	1	0.1062	0.8938
rs640655	C/T	11	73042805	1	0	1	1	0.1062	0.8938
rs642490	A/G	11	73043263	1	0	1	1	0.1062	0.8938
rs11236209	A/G	11	74068592	1	0.0693	0.9307	1	0.0044	0.9956
rs11222087	C/T	11	99343721	1	0.0803	0.9197	1	0.2965	0.7035
rs4753962	G/T	11	99359527	1	0.3029	0.6971	1	0.1239	0.8761
rs770576	A/G	11	99389482	1	0.0438	0.9562	1	0.2212	0.7788
rs11224762	A/T	11	100814420	1	0.0365	0.9635	1	0.2345	0.7655
rs11224765	C/T	11	100815800	1	0.0365	0.9635	1	0.2345	0.7655
rs7928922	C/T	11	100824107	1	0.0328	0.9672	1	0.208	0.792
rs10895109	C/T	11	100826832	1	0.0328	0.9672	1	0.2035	0.7965
rs10444351	A/G	11	100830056	1	0.0328	0.9672	1	0.2035	0.7965
rs11224773	A/G	11	100845217	1	0.0328	0.9672	1	0.2124	0.7876
rs7935581	A/G	11	100846449	1	0.0328	0.9672	1	0.208	0.792
rs11224783	A/C	11	100855048	1	0.0036	0.9964	1	0.1593	0.8407
rs4141989	C/T	11	102983690	1	0.0474	0.9526	1	0.1195	0.8805
rs2046685	C/G	11	103378701	1	0.2226	0.7774	1	0.354	0.646
rs1791466	A/G	11	105915287	1	0.1642	0.8358	1	0.031	0.969
rs321125	A/G	11	112093919	1	0.1715	0.8285	1	0.031	0.969
rs1877351	A/G	11	112163648	1	0	1	1	0.0575	0.9425
rs3758989	A/C	11	113189957	1	0.2993	0.7007	1	0.1814	0.8186
rs2298464	A/G	11	117286129	1	0.0766	0.9234	1	0.1858	0.8142
rs4937070	C/T	11	125315781	1	0.2336	0.7664	1	0.2965	0.7035
rs4937384	C/T	11	128274418	1	0.4307	0.5693	1	0.469	0.531
rs12295314	A/G	11	131328606	1	0	1	1	0.0841	0.9159
rs2105606	A/G	11	131337414	1	0	1	1	0.0841	0.9159
rs11223548	C/T	11	133036865	1	0.2226	0.7774	1	0.4381	0.5619
rs10849181	C/T	12	508427	1	0.2628	0.7372	1	0.4558	0.5442
rs11062225	C/T	12	2406250	1	0.2482	0.7518	1	0.1372	0.8628
rs3217805	C/G	12	4258345	1	0.0438	0.9562	1	0.2611	0.7389
rs17776968	A/G	12	5077476	1	0	1	1	0.0531	0.9469
rs3809250	A/C	12	6819272	1	0	1	1	0.0885	0.9115
rs1547392	A/G	12	11801283	1	0.1496	0.8504	1	0.0664	0.9336
rs11830917	A/G	12	12568880	1	0.0036	0.9964	1	0.0973	0.9027
rs10771059	A/G	12	24154458	1	0.1095	0.8905	1	0.0133	0.9867
rs10843585	C/T	12	30080242	1	0.2701	0.7299	1	0.1062	0.8938
rs1874799	G/T	12	30093430	1	0.1934	0.8066	1	0.0398	0.9602
rs10876556	A/G	12	53045227	1	0.4453	0.5547	1	0.2832	0.7168
rs2277317	A/G	12	56155743	1	0.3102	0.6898	1	0.4425	0.5575
rs542278	A/G	12	56158987	1	0.3723	0.6277	1	0.1106	0.8894
rs6581191	A/G	12	57161965	1	0.4015	0.5985	1	0.2168	0.7832
rs2196665	G/T	12	68788758	1	0.0219	0.9781	1	0.0752	0.9248
rs1275569	C/G	12	74416320	1	0.3212	0.6788	1	0.2035	0.7965
rs11104775	C/T	12	87163821	1	0.0876	0.9124	1	0.3142	0.6858
rs1508594	C/T	12	87412022	1	0.0985	0.9015	1	0.3319	0.6681
rs11104947	A/G	12	87467111	1	0.0803	0.9197	1	0.3363	0.6637
rs11611632	C/T	12	87969670	1	0.0839	0.9161	1	0.2522	0.7478
rs11111543	C/T	12	102300005	1	0.2153	0.7847	1	0.0973	0.9027
rs353887	C/T	12	117134757	1	0.4708	0.5292	1	0.2611	0.7389
rs701100	G/T	12	123808460	1	0.4124	0.5876	1	0.4159	0.5841
rs13377884	G/T	12	129965024	1	0.0474	0.9526	1	0.1726	0.8274
rs9511601	C/T	13	24527820	1	0.1277	0.8723	1	0.2345	0.7655
rs7995074	A/G	13	38784229	1	0.0584	0.9416	1	0.0044	0.9956
rs9603756	C/T	13	39921875	1	0.2774	0.7226	1	0.4425	0.5575
rs9549215	C/G	13	39930853	1	0.4197	0.5803	1	0.354	0.646
rs1535682	G/T	13	42220006	1	0.5	0.5	1	0.3274	0.6726
rs4942308	C/T	13	43764957	1	0.4161	0.5839	1	0.2743	0.7257
rs9562578	A/G	13	44331561	1	0.0657	0.9343	1	0.0044	0.9956
rs566105	C/T	13	56710626	1	0.1277	0.8723	1	0.2522	0.7478
rs1504418	A/G	13	60357645	1	0.0693	0.9307	1	0.031	0.969
rs9530164	A/G	13	72693372	1	0.0036	0.9964	1	0.1372	0.8628
rs1571559	G/T	13	72694040	1	0.0036	0.9964	1	0.1372	0.8628
rs9543281	A/G	13	72701902	1	0.0182	0.9818	1	0.1814	0.8186
rs9530168	A/G	13	72702268	1	0.0109	0.9891	1	0.1814	0.8186
rs6562748	A/C	13	72707323	1	0.0146	0.9854	1	0.1814	0.8186
rs11841589	G/T	13	72712892	1	0.0146	0.9854	1	0.1814	0.8186
rs8001767	A/G	13	72714826	1	0.0146	0.9854	1	0.1637	0.8363
rs287551	C/T	13	72803166	1	0.0182	0.9818	1	0.1195	0.8805
rs9600325	C/T	13	73909953	1	0	1	1	0.1106	0.8894
rs12871931	G/T	13	75285794	1	0.0657	0.9343	1	0.0265	0.9735
rs7985210	G/T	13	75387786	1	0.0839	0.9161	1	0.0442	0.9558
rs9565375	A/G	13	77487553	1	0.3212	0.6788	1	0.4469	0.5531
rs982790	C/T	13	90029774	1	0.3759	0.6241	1	0.4956	0.5044
rs2209831	C/T	13	91930865	1	0	1	1	0.1018	0.8982
rs16947802	A/C	13	92016566	1	0	1	1	0.1106	0.8894
rs9518309	A/G	13	100559387	1	0.0146	0.9854	1	0.0841	0.9159
rs12018094	G/T	13	100784693	1	0	1	1	0.0841	0.9159
rs582322	C/T	13	101562359	1	0.2591	0.7409	1	0.2257	0.7743
rs756350	C/T	13	104310887	1	0.0511	0.9489	1	0.0133	0.9867
rs10508158	C/T	13	105045125	1	0.0876	0.9124	1	0.3097	0.6903
rs1421296	A/C	13	105057211	1	0.1168	0.8832	1	0.3053	0.6947
rs16968045	A/G	13	105500377	1	0	1	1	0.0752	0.9248
rs9514898	G/T	13	108211747	1	0.2628	0.7372	1	0.4469	0.5531
rs9559436	G/T	13	108338050	1	0.0036	0.9964	1	0.1106	0.8894
rs191796	C/T	13	108338223	1	0.0036	0.9964	1	0.115	0.885
rs1184774	C/G	13	111037762	1	0.0584	0.9416	1	0.2522	0.7478
rs17764769	G/T	14	35793007	1	0.1204	0.8796	1	0.0442	0.9558
rs946617	G/T	14	50457340	1	0.0036	0.9964	1	0.0619	0.9381
rs17093760	G/T	14	57378051	1	0.1934	0.8066	1	0.385	0.615
rs217656	C/T	14	61440740	1	0.0073	0.9927	1	0.0664	0.9336
rs10134028	A/G	14	78090433	1	0.062	0.938	1	0.2345	0.7655
rs4904385	A/G	14	87068660	1	0.0401	0.9599	1	0.2257	0.7743
rs174519	C/T	14	87077947	1	0.0401	0.9599	1	0.2257	0.7743
rs174511	A/G	14	87094122	1	0.0511	0.9489	1	0.2478	0.7522
rs174510	C/T	14	87095660	1	0.0511	0.9489	1	0.2478	0.7522
rs174504	G/T	14	87102035	1	0.0511	0.9489	1	0.2478	0.7522
rs1288742	A/G	14	87202514	1	0.1679	0.8321	1	0.3894	0.6106
rs17799178	A/G	14	89675189	1	0.0255	0.9745	1	0.1947	0.8053
rs6575105	A/G	14	89685111	1	0.0146	0.9854	1	0.1549	0.8451
rs12884464	C/T	14	89731838	1	0.0146	0.9854	1	0.1726	0.8274
rs3742672	A/G	14	89826256	1	0.0328	0.9672	1	0.1903	0.8097
rs1187732	A/C	14	94917170	1	0.2664	0.7336	1	0.4381	0.5619
rs8016966	A/G	14	100603678	1	0.2044	0.7956	1	0.4381	0.5619
rs1955614	C/T	14	101160675	1	0.0036	0.9964	1	0.1018	0.8982
rs2275595	A/G	14	103708679	1	0	1	1	0.1062	0.8938
rs17113276	C/T	14	106210547	1	0.1861	0.8139	1	0.1062	0.8938
rs2958272	G/T	15	36884565	1	0.1971	0.8029	1	0.2212	0.7788
rs17649182	C/T	15	44351735	1	0.1569	0.8431	1	0.3407	0.6593
rs1567074	A/G	15	46702842	1	0.0219	0.9781	1	0.1106	0.8894
rs16961283	C/G	15	46716087	1	0.0219	0.9781	1	0.1062	0.8938
rs2271675	C/T	15	49542744	1	0	1	1	0.1195	0.8805
rs8041381	A/G	15	58650254	1	0.1204	0.8796	1	0.0133	0.9867
rs11857297	A/G	15	69643146	1	0.1642	0.8358	1	0.1903	0.8097
rs12922641	A/G	16	9896065	1	0.3066	0.6934	1	0.4823	0.5177
rs7203853	A/G	16	12933210	1	0.1241	0.8759	1	0.0841	0.9159
rs982140	A/C	16	26203969	1	0.0292	0.9708	1	0.1637	0.8363
rs9930735	C/T	16	28910872	1	0.0073	0.9927	1	0.0796	0.9204
rs16946848	C/T	16	47658391	1	0.2956	0.7044	1	0.0841	0.9159
rs4785322	C/T	16	48146787	1	0.1715	0.8285	1	0.177	0.823
rs9673419	A/C	16	49218774	1	0.1387	0.8613	1	0.0354	0.9646
rs6564809	A/G	16	72617786	1	0.3504	0.6496	1	0.2478	0.7522
rs8059724	C/T	16	77874704	1	0.1204	0.8796	1	0.0177	0.9823
rs41526051	C/G	16	80603391	1	0.135	0.865	1	0.0575	0.9425
rs8050818	A/G	16	83140734	1	0.0292	0.9708	1	0.1327	0.8673
rs9913923	C/T	17	1650732	1	0.0438	0.9562	1	0.177	0.823
rs747360	A/G	17	3952270	1	0.0511	0.9489	1	0.1637	0.8363
rs7213911	A/G	17	12230372	1	0.0328	0.9672	1	0.0088	0.9912
rs9901316	A/G	17	14041963	1	0.0109	0.9891	1	0.1195	0.8805
rs3785624	A/G	17	16138526	1	0	1	1	0.0841	0.9159
rs7219975	A/G	17	29880446	1	0.2007	0.7993	1	0.146	0.854
rs3815073	C/T	17	32872476	1	0.1022	0.8978	1	0.0354	0.9646
rs2071439	C/T	17	42655375	1	0	1	1	0.0841	0.9159
rs16957364	C/T	17	43910744	1	0.0036	0.9964	1	0.115	0.885
rs17821703	A/G	17	52910720	1	0.0109	0.9891	1	0.146	0.854
rs17221329	C/G	17	52917227	1	0.0073	0.9927	1	0.146	0.854
rs4969058	A/G	17	68590966	1	0.2044	0.7956	1	0.0531	0.9469
rs7503887	C/T	17	69507907	1	0.2117	0.7883	1	0.0487	0.9513
rs2241919	A/G	17	72073545	1	0	1	1	0.0619	0.9381
rs10853282	C/T	18	2372165	1	0.062	0.938	1	0.2434	0.7566
rs3088182	C/T	18	31302552	1	0.1898	0.8102	1	0.0531	0.9469
rs17561133	C/T	18	31317366	1	0.1204	0.8796	1	0.0221	0.9779
rs16978159	C/T	18	40595638	1	0.0109	0.9891	1	0.0619	0.9381
rs17699468	C/T	18	42501122	1	0.1934	0.8066	1	0.4159	0.5841
rs7244157	A/C	18	52896404	1	0.3248	0.6752	1	0.2257	0.7743
rs7232625	A/C	18	59106929	1	0.0146	0.9854	1	0.0619	0.9381
rs1981370	A/G	18	72199803	1	0.3759	0.6241	1	0.1372	0.8628
rs7235487	C/T	18	73537497	1	0.0073	0.9927	1	0.1416	0.8584
rs8093745	A/G	18	73548038	1	0.0073	0.9927	1	0.1416	0.8584
rs10408164	A/G	19	370407	1	0.0876	0.9124	1	0.0177	0.9823
rs4416143	A/G	19	14868853	1	0.3796	0.6204	1	0.4292	0.5708
rs667907	A/G	19	55477198	1	0.2299	0.7701	1	0.385	0.615
rs12976697	C/T	19	56494348	1	0.281	0.719	1	0.0973	0.9027
rs202481	C/T	20	1627289	1	0.0584	0.9416	1	0.0133	0.9867
rs2296236	C/T	20	2968090	1	0.4599	0.5401	1	0.2434	0.7566
rs1699236	A/G	20	5790468	1	0.146	0.854	1	0.3805	0.6195
rs16995121	A/G	20	8632506	1	0.1825	0.8175	1	0.0708	0.9292
rs12480230	G/T	20	9561674	1	0.0073	0.9927	1	0.1283	0.8717
rs2224609	A/G	20	9571859	1	0.0073	0.9927	1	0.1327	0.8673
rs2423402	C/T	20	9597353	1	0.0182	0.9818	1	0.1327	0.8673
rs2296151	C/T	20	32311879	1	0	1	1	0.0929	0.9071
rs2208523	C/T	20	39856396	1	0.4051	0.5949	1	0.4248	0.5752
rs2072978	A/G	20	41576238	1	0	1	1	0.0708	0.9292
rs6030932	G/T	20	41579734	1	0	1	1	0.0841	0.9159
rs6018084	A/G	20	44894428	1	0.0401	0.9599	1	0.1549	0.8451
rs13042833	C/T	20	49979158	1	0.4051	0.5949	1	0.2212	0.7788
rs6023772	A/G	20	53048355	1	0.4818	0.5182	1	0.4027	0.5973
rs1571463	C/T	20	54859768	1	0.0839	0.9161	1	0.0221	0.9779
rs6025696	C/T	20	55659375	1	0	1	1	0.0796	0.9204
rs6123718	C/T	20	55690890	1	0.1898	0.8102	1	0.0265	0.9735
rs375980	C/T	21	23648517	1	0.4635	0.5365	1	0.323	0.677
rs1569307	A/G	21	36932520	1	0.0219	0.9781	1	0.146	0.854
rs2150425	A/T	21	41453629	1	0.0438	0.9562	1	0.2124	0.7876
rs2838699	C/T	21	45058993	1	0.0474	0.9526	1	0.1814	0.8186
rs1883472	C/T	22	26554350	1	0.3467	0.6533	1	0.4071	0.5929
rs11913594	C/T	22	35576275	1	0.2628	0.7372	1	0.4912	0.5088
rs8135343	A/G	22	35957791	1	0.2993	0.7007	1	0.2788	0.7212
rs11703828	C/T	22	46590939	1	0.0073	0.9927	1	0.0796	0.9204
rs133503	C/T	22	47290266	1	0.3212	0.6788	1	0.2124	0.7876

## Sheet: African-4238
dbSNP RS ID	Reference Alleles	Chromosome	Position	Descriptive Information of LWK Population			Descriptive Information of MKK Population			Descriptive Information of YRI Population
				Call Rate	Minor Allele Frequency	Hardy-Weinberg Equilibrium P	Call Rate	Minor Allele Frequency	Hardy-Weinberg Equilibrium P	Call Rate	Minor Allele Frequency	Hardy-Weinberg Equilibrium P
rs12124819	A/G	1	766409	1	0.0181818	0.00815217	1	0.00815217	0.991848	1	0	1
rs2905036	C/T	1	782343	1	0.0454546	0.0516304	1	0.0516304	0.94837	1	0.0886699	0.91133
rs4245756	C/T	1	789326	1	0.05	0.0271739	1	0.0271739	0.972826	1	0.0985222	0.901478
rs7537756	A/G	1	844113	1	0.213636	0.1875	1	0.1875	0.8125	1	0.275862	0.724138
rs6694982	A/G	1	847691	1	0.0409091	0.013587	1	0.013587	0.986413	1	0.0344828	0.965517
rs3748592	A/G	1	870101	1	0.0545455	0.0815217	1	0.0815217	0.918478	1	0.133005	0.866995
rs2272756	A/G	1	871896	1	0.0227273	0.00543478	1	0.00543478	0.994565	1	0	1
rs2340582	A/G	1	872666	1	0.0545455	0.0815217	1	0.0815217	0.918478	1	0.133005	0.866995
rs17160698	C/T	1	877025	1	0.113636	0.0842391	1	0.0842391	0.915761	1	0.135468	0.864532
rs13303106	A/G	1	881808	1	0.0727273	0.217391	1	0.217391	0.782609	1	0.0837438	0.916256
rs3935066	A/G	1	890593	1	0.154546	0.288044	1	0.288044	0.711956	1	0.142857	0.857143
rs28499371	C/T	1	891991	1	0.0272727	0.0407609	1	0.0407609	0.959239	1	0.0344828	0.965517
rs6696281	C/T	1	892967	1	0.463636	0.456522	1	0.456522	0.543478	1	0.357143	0.642857
rs28391282	A/G	1	894028	1	0.186364	0.171196	1	0.171196	0.828804	1	0.251231	0.748768
rs28504611	C/T	1	898277	1	0.431818	0.203804	1	0.203804	0.796196	1	0.485222	0.514778
rs2341362	C/T	1	917172	1	0.336364	0.350544	1	0.350544	0.649456	1	0.302956	0.697044
rs9777703	C/T	1	918699	1	0.359091	0.353261	1	0.353261	0.646739	1	0.305419	0.694581
rs3128117	C/T	1	934427	1	0.268182	0.230978	1	0.230978	0.769022	1	0.256158	0.743842
rs9697358	A/G	1	937641	1	0.118182	0.127717	1	0.127717	0.872283	1	0.110837	0.889163
rs15842	C/T	1	938784	1	0.395454	0.415761	1	0.415761	0.584239	1	0.293103	0.706897
rs28736676	A/C	1	963630	1	0.00454546	0	1	0	1	1	0	1
rs9331225	C/T	1	967909	1	0.0772727	0.0652174	1	0.0652174	0.934783	1	0.0960591	0.903941
rs9803031	C/T	1	977063	1	0.313636	0.315217	1	0.315217	0.684783	1	0.339902	0.660098
rs3766192	C/T	1	1007060	1	0.113636	0.149456	1	0.149456	0.850544	1	0.155172	0.844828
rs6667248	A/G	1	1007079	1	0.195455	0.119565	1	0.119565	0.880435	1	0.246305	0.753695
rs6604968	A/G	1	1031563	1	0.445454	0.429348	1	0.429348	0.570652	1	0.418719	0.581281
rs12726255	A/G	1	1039813	1	0.5	0.480978	1	0.480978	0.519022	1	0.399015	0.600985
rs11807848	C/T	1	1051029	1	0.318182	0.3125	1	0.3125	0.6875	1	0.362069	0.637931
rs12757754	A/G	1	1051125	1	0.0636364	0.13587	1	0.13587	0.86413	1	0.100985	0.899015
rs2298217	C/T	1	1054842	1	0.0318182	0.0516304	1	0.0516304	0.94837	1	0.0763547	0.923645
rs9660710	A/C	1	1089205	1	0.163636	0.11413	1	0.11413	0.88587	1	0.184729	0.815271
rs1320565	C/T	1	1109721	1	0.304546	0.467391	1	0.467391	0.532609	1	0.23399	0.76601
rs3813204	A/G	1	1110877	1	0.00909091	0.0271739	1	0.0271739	0.972826	1	0.00246305	0.997537
rs4314833	C/T	1	1111887	1	0.00909091	0.0271739	1	0.0271739	0.972826	1	0.00738916	0.992611
rs11260554	G/T	1	1119535	1	0.00909091	0.0271739	1	0.0271739	0.972826	1	0.00738916	0.992611
rs10907175	A/C	1	1120590	1	0.0681818	0.0434783	1	0.0434783	0.956522	1	0.137931	0.862069
rs9729550	A/C	1	1125105	1	0.395454	0.396739	1	0.396739	0.603261	1	0.339902	0.660098
rs1815606	G/T	1	1130298	1	0.0863636	0.192935	1	0.192935	0.807065	1	0.0369458	0.963054
rs11466688	C/T	1	1130676	1	0.00909091	0	1	0	1	1	0	1
rs11466673	C/T	1	1132188	1	0	0.0108696	1	0.0108696	0.98913	1	0.00985222	0.990148
rs3813199	A/G	1	1148140	1	0.0636364	0.0733696	1	0.0733696	0.92663	1	0.189655	0.810345
rs6671424	A/G	1	1150528	1	0.0909091	0.0869565	1	0.0869565	0.913043	1	0.216749	0.783251
rs3766186	A/C	1	1152298	1	0.0636364	0.076087	1	0.076087	0.923913	1	0.189655	0.810345
rs11260562	A/G	1	1155173	1	0.295455	0.369565	1	0.369565	0.630435	1	0.184729	0.815271
rs7528416	C/T	1	1161112	1	0.0636364	0.0733696	1	0.0733696	0.92663	1	0.0517241	0.948276
rs6675798	C/T	1	1166460	1	0.35	0.326087	1	0.326087	0.673913	1	0.35468	0.64532
rs11260566	C/T	1	1168108	1	0.345454	0.347826	1	0.347826	0.652174	1	0.342365	0.657636
rs11260568	C/G	1	1185553	1	0.118182	0.19837	1	0.19837	0.80163	1	0.0935961	0.906404
rs6667923	A/C	1	1196206	1	0.268182	0.288044	1	0.288044	0.711956	1	0.283251	0.716749
rs6661354	A/G	1	1207869	1	0.00454546	0.00271739	1	0.00271739	0.997283	1	0.0320197	0.96798
rs6603788	C/T	1	1207949	1	0.227273	0.38587	1	0.38587	0.61413	1	0.248769	0.751232
rs6662635	A/G	1	1210288	1	0.168182	0.236413	1	0.236413	0.763587	1	0.140394	0.859606
rs3737721	A/G	1	1217760	1	0.222727	0.125	1	0.125	0.875	1	0.204433	0.795567
rs6669227	C/T	1	1219633	1	0.136364	0.130435	1	0.130435	0.869565	1	0.184729	0.815271
rs1739855	C/T	1	1223804	1	0.15	0.328804	1	0.328804	0.671196	1	0.128079	0.871921
rs12410087	A/C	1	1229798	1	0.0409091	0.0788043	1	0.0788043	0.921196	1	0.0197044	0.980296
rs3737718	A/G	1	1231827	1	0.45	0.355978	1	0.355978	0.644022	1	0.460591	0.539409
rs2274264	A/G	1	1232331	1	0.204545	0.119565	1	0.119565	0.880435	1	0.20197	0.79803
rs3818448	C/T	1	1236835	1	0.00454546	0	1	0	1	1	0	1
rs12103	A/G	1	1237357	1	0.0954545	0.195652	1	0.195652	0.804348	1	0.0492611	0.950739
rs12142199	A/G	1	1239050	1	0.0636364	0.17663	1	0.17663	0.82337	1	0.0197044	0.980296
rs10449893	A/G	1	1244993	1	0.322727	0.228261	1	0.228261	0.771739	1	0.369458	0.630542
rs11801967	C/T	1	1245896	1	0.313636	0.203804	1	0.203804	0.796196	1	0.347291	0.652709
rs3845293	A/C	1	1248109	1	0.35	0.434783	1	0.434783	0.565217	1	0.312808	0.687192
rs28475450	A/G	1	1264213	1	0.304546	0.334239	1	0.334239	0.665761	1	0.251231	0.748768
rs182532	C/T	1	1276903	1	0.00909091	0.0271739	1	0.0271739	0.972826	1	0.00738916	0.992611
rs34876581	C/T	1	1285266	1	0.345454	0.432065	1	0.432065	0.567935	1	0.29064	0.70936
rs34186100	C/T	1	1291496	1	0.00909091	0.0244565	1	0.0244565	0.975543	1	0.00738916	0.992611
rs17160669	C/T	1	1295424	1	0.340909	0.317935	1	0.317935	0.682065	1	0.283251	0.716749
rs2765015	A/G	1	1298845	1	0.0136364	0.0380435	1	0.0380435	0.961957	1	0.0123153	0.987685
rs2765036	A/G	1	1299840	1	0.00454546	0	1	0	1	1	0	1
rs2765033	C/T	1	1300787	1	0.00909091	0.0298913	1	0.0298913	0.970109	1	0.0123153	0.987685
rs35242196	A/C	1	1323461	1	0.15	0.154891	1	0.154891	0.845109	1	0.115764	0.884236
rs2291889	A/G	1	1325081	1	0.00909091	0.0353261	1	0.0353261	0.964674	1	0.0123153	0.987685
rs1240708	A/G	1	1325653	1	0.154546	0.233696	1	0.233696	0.766304	1	0.142857	0.857143
rs17160975	G/T	1	1328459	1	0.118182	0.0597826	1	0.0597826	0.940217	1	0.1133	0.886699
rs12730443	A/C	1	1351326	1	0.00454546	0	1	0	1	1	0	1
rs36044796	A/C	1	1378131	1	0.122727	0.233696	1	0.233696	0.766304	1	0.0788177	0.921182
rs9439462	C/T	1	1452629	1	0.3	0.402174	1	0.402174	0.597826	1	0.263547	0.736453
rs9782908	C/T	1	1462064	1	0.00909091	0	1	0	1	1	0	1
rs1571149	A/G	1	1464030	1	0.0454546	0.179348	1	0.179348	0.820652	1	0.0541872	0.945813
rs1571150	A/C	1	1464167	1	0.436364	0.38587	1	0.38587	0.61413	1	0.312808	0.687192
rs1046878	A/G	1	1466971	1	0.1	0.0815217	1	0.0815217	0.918478	1	0.0862069	0.913793
rs7290	C/T	1	1467107	1	0.0454546	0.179348	1	0.179348	0.820652	1	0.0541872	0.945813
rs11807706	A/G	1	1467523	1	0.145454	0.163044	1	0.163044	0.836956	1	0.142857	0.857143
rs3766180	C/T	1	1468016	1	0.0636364	0.209239	1	0.209239	0.790761	1	0.0615764	0.938424
rs7517401	A/G	1	1472873	1	0.222727	0.472826	1	0.472826	0.527174	1	0.123153	0.876847
rs12089738	C/T	1	1473347	1	0.0136364	0.00543478	1	0.00543478	0.994565	1	0.0197044	0.980296
rs3128342	A/C	1	1476697	1	0.00909091	0.130435	1	0.130435	0.869565	1	0.00246305	0.997537
rs2377417	A/G	1	1484510	1	0.0772727	0.13587	1	0.13587	0.86413	1	0.0147783	0.985222
rs3766169	A/C	1	1487064	1	0.0636364	0.211956	1	0.211956	0.788044	1	0.0541872	0.945813
rs9439468	A/G	1	1489161	1	0.0681818	0.211956	1	0.211956	0.788044	1	0.0541872	0.945813
rs6603791	A/G	1	1490804	1	0.0636364	0.211956	1	0.211956	0.788044	1	0.0541872	0.945813
rs6603793	C/T	1	1495118	1	0.0636364	0.211956	1	0.211956	0.788044	1	0.0541872	0.945813
rs7516244	A/C	1	1499328	1	0.0181818	0.0516304	1	0.0516304	0.94837	1	0.00492611	0.995074
rs7519837	C/T	1	1500664	1	0.0818182	0.217391	1	0.217391	0.782609	1	0.0615764	0.938424
rs6604983	A/G	1	1511458	1	0.05	0.152174	1	0.152174	0.847826	1	0.0197044	0.980296
rs4648786	C/T	1	1511668	1	0.204545	0.383152	1	0.383152	0.616848	1	0.105911	0.894089
rs11552172	C/T	1	1524477	1	0.195455	0.220109	1	0.220109	0.779891	1	0.197044	0.802956
rs4648782	A/G	1	1532049	1	0.168182	0.127717	1	0.127717	0.872283	1	0.0812808	0.918719
rs4648611	A/G	1	1540565	1	0.472727	0.451087	1	0.451087	0.548913	1	0.46798	0.53202
rs28635343	A/G	1	1549966	1	0.168182	0.179348	1	0.179348	0.820652	1	0.192118	0.807882
rs28456011	C/T	1	1557069	1	0.222727	0.225544	1	0.225544	0.774456	1	0.337438	0.662562
rs4074196	C/T	1	1601858	1	0.463636	0.459239	1	0.459239	0.540761	1	0.455665	0.544335
rs4074197	A/G	1	1601974	1	0.272727	0.220109	1	0.220109	0.779891	1	0.150246	0.849754
rs7520934	G/T	1	1605211	1	0.363636	0.383152	1	0.383152	0.616848	1	0.344828	0.655172
rs4648764	C/T	1	1655473	1	0.0909091	0.111413	1	0.111413	0.888587	1	0.0295567	0.970443
rs7407	C/T	1	1674332	1	0.0454546	0.122283	1	0.122283	0.877717	1	0.0221675	0.977833
rs2235536	C/T	1	1679024	1	0.05	0.0625	1	0.0625	0.9375	1	0.0123153	0.987685
rs876029	G/T	1	1685434	1	0.359091	0.472826	1	0.472826	0.527174	1	0.497537	0.502463
rs7531583	A/G	1	1696020	1	0.277273	0.407609	1	0.407609	0.592391	1	0.357143	0.642857
rs12041925	G/T	1	1697600	1	0.15	0.258152	1	0.258152	0.741848	1	0.275862	0.724138
rs12044597	A/G	1	1698661	1	0.0227273	0.0923913	1	0.0923913	0.907609	1	0.0172414	0.982759
rs10907194	C/T	1	1702090	1	0.104545	0.225544	1	0.225544	0.774456	1	0.219212	0.780788
rs7534617	G/T	1	1703729	1	0.104545	0.225544	1	0.225544	0.774456	1	0.219212	0.780788
rs2272908	C/T	1	1711339	1	0.0227273	0.0923913	1	0.0923913	0.907609	1	0.0172414	0.982759
rs9970652	C/T	1	1715486	1	0.0636364	0.105978	1	0.105978	0.894022	1	0.0714286	0.928571
rs12742323	G/T	1	1736554	1	0	0.0190217	1	0.0190217	0.980978	1	0	1
rs2180311	C/T	1	1738594	1	0.0227273	0.0923913	1	0.0923913	0.907609	1	0.0172414	0.982759
rs4648726	C/T	1	1742815	1	0.377273	0.434783	1	0.434783	0.565217	1	0.485222	0.514778
rs9786963	C/T	1	1748886	1	0.4	0.42663	1	0.42663	0.57337	1	0.485222	0.514778
rs10907187	A/G	1	1748914	1	0.127273	0.236413	1	0.236413	0.763587	1	0.221675	0.778325
rs9786942	A/G	1	1749073	1	0.0227273	0.0923913	1	0.0923913	0.907609	1	0.0172414	0.982759
rs6603797	C/T	1	1755443	1	0.381818	0.394022	1	0.394022	0.605978	1	0.485222	0.514778
rs12117139	A/G	1	1763774	1	0.00909091	0	1	0	1	1	0	1
rs12126768	G/T	1	1767950	1	0.0681818	0.105978	1	0.105978	0.894022	1	0.0738916	0.926108
rs6681938	C/T	1	1771080	1	0.00454546	0.0434783	1	0.0434783	0.956522	1	0	1
rs7511905	A/C	1	1783646	1	0.390909	0.42663	1	0.42663	0.57337	1	0.5	0.5
rs9660106	A/G	1	1787807	1	0.0181818	0.0896739	1	0.0896739	0.910326	1	0.00246305	0.997537
rs16824508	A/G	1	1789051	1	0.00454546	0.0108696	1	0.0108696	0.98913	1	0.00738916	0.992611
rs11260624	C/T	1	1799369	1	0.122727	0.233696	1	0.233696	0.766304	1	0.219212	0.780788
rs7525092	C/T	1	1799950	1	0.190909	0.304348	1	0.304348	0.695652	1	0.288177	0.711823
rs6603803	A/G	1	1802548	1	0.0181818	0.0869565	1	0.0869565	0.913043	1	0.00246305	0.997537
rs6603804	C/T	1	1809238	1	0.372727	0.429348	1	0.429348	0.570652	1	0.5	0.5
rs745910	C/T	1	1819342	1	0.0772727	0.0516304	1	0.0516304	0.94837	1	0.044335	0.955665
rs4648732	C/T	1	1827738	1	0.359091	0.361413	1	0.361413	0.638587	1	0.41133	0.58867
rs28625223	C/T	1	1828033	1	0.154546	0.103261	1	0.103261	0.896739	1	0.174877	0.825123
rs2474460	C/T	1	1833906	1	0.0181818	0.0869565	1	0.0869565	0.913043	1	0.00246305	0.997537
rs2748988	A/G	1	1836217	1	0.0545455	0.13587	1	0.13587	0.86413	1	0.0344828	0.965517
rs2748987	A/G	1	1836442	1	0.0818182	0.0516304	1	0.0516304	0.94837	1	0.0221675	0.977833
rs2247560	A/G	1	1836625	1	0.0545455	0.13587	1	0.13587	0.86413	1	0.0344828	0.965517
rs2250833	A/G	1	1844181	1	0.0818182	0.0353261	1	0.0353261	0.964674	1	0.0221675	0.977833
rs752965	C/T	1	1845958	1	0.409091	0.451087	1	0.451087	0.548913	1	0.416256	0.583744
rs16824588	C/T	1	1890092	1	0.427273	0.355978	1	0.355978	0.644022	1	0.426108	0.573892
rs4648745	C/T	1	1904125	1	0.272727	0.38587	1	0.38587	0.61413	1	0.187192	0.812808
rs6656398	A/G	1	1931789	1	0.4	0.380435	1	0.380435	0.619565	1	0.320197	0.679803
rs13303016	A/G	1	1936451	1	0.213636	0.241848	1	0.241848	0.758152	1	0.258621	0.741379
rs13303344	A/C	1	1938260	1	0.345454	0.432065	1	0.432065	0.567935	1	0.386699	0.613301
rs1878745	A/G	1	1980874	1	0.0818182	0.11413	1	0.11413	0.88587	1	0.0615764	0.938424
rs6663158	A/G	1	1993958	1	0.295455	0.326087	1	0.326087	0.673913	1	0.241379	0.758621
rs16824749	C/T	1	2006662	1	0.0818182	0.122283	1	0.122283	0.877717	1	0.0837438	0.916256
rs2803310	C/T	1	2007157	1	0.436364	0.491848	1	0.491848	0.508152	1	0.41133	0.58867
rs2459994	C/T	1	2013924	1	0.204545	0.32337	1	0.32337	0.67663	1	0.20936	0.79064
rs3128326	C/T	1	2016263	1	0.0772727	0.144022	1	0.144022	0.855978	1	0.0985222	0.901478
rs908742	A/G	1	2023116	1	0.0818182	0.122283	1	0.122283	0.877717	1	0.0837438	0.916256
rs10910029	A/G	1	2025239	1	0.340909	0.421196	1	0.421196	0.578804	1	0.275862	0.724138
rs10910030	C/T	1	2025544	1	0.427273	0.442935	1	0.442935	0.557065	1	0.41133	0.58867
rs4648807	C/T	1	2030758	1	0.368182	0.421196	1	0.421196	0.578804	1	0.29803	0.70197
rs6603813	G/T	1	2032940	1	0.168182	0.263587	1	0.263587	0.736413	1	0.20936	0.79064
rs3107145	A/G	1	2037407	1	0.104545	0.163044	1	0.163044	0.836956	1	0.118227	0.881773
rs3107147	A/G	1	2038589	1	0.181818	0.282609	1	0.282609	0.717391	1	0.20197	0.79803
rs3128296	G/T	1	2058766	1	0.0590909	0.0597826	1	0.0597826	0.940217	1	0.0147783	0.985222
rs427811	G/T	1	2065420	1	0.0545455	0.105978	1	0.105978	0.894022	1	0.0788177	0.921182
rs377283	C/T	1	2065430	1	0.140909	0.252717	1	0.252717	0.747283	1	0.221675	0.778325
rs385039	A/G	1	2067269	1	0.0545455	0.105978	1	0.105978	0.894022	1	0.0788177	0.921182
rs262672	G/T	1	2070673	1	0.0545455	0.105978	1	0.105978	0.894022	1	0.0788177	0.921182
rs3107126	A/C	1	2071502	1	0.336364	0.326087	1	0.326087	0.673913	1	0.330049	0.669951
rs9442619	C/T	1	2072365	1	0.0590909	0.105978	1	0.105978	0.894022	1	0.103448	0.896552
rs262662	A/G	1	2074893	1	0.140909	0.252717	1	0.252717	0.747283	1	0.221675	0.778325
rs2459984	A/G	1	2076172	1	0.35	0.461956	1	0.461956	0.538044	1	0.29064	0.70936
rs3123592	C/T	1	2077417	1	0.0590909	0.105978	1	0.105978	0.894022	1	0.103448	0.896552
rs262657	A/G	1	2078437	1	0.0545455	0.105978	1	0.105978	0.894022	1	0.0788177	0.921182
rs262656	A/C	1	2078614	1	0.0590909	0.11413	1	0.11413	0.88587	1	0.0862069	0.913793
rs262653	G/T	1	2079955	1	0.395454	0.4375	1	0.4375	0.5625	1	0.418719	0.581281
rs262651	A/G	1	2081257	1	0.0545455	0.105978	1	0.105978	0.894022	1	0.0788177	0.921182
rs2460001	C/T	1	2100890	1	0.35	0.459239	1	0.459239	0.540761	1	0.285714	0.714286
rs2460002	A/G	1	2109693	1	0.0318182	0.0842391	1	0.0842391	0.915761	1	0.0197044	0.980296
rs2503701	C/T	1	2110978	1	0.418182	0.486413	1	0.486413	0.513587	1	0.394089	0.605911
rs1713712	C/T	1	2166021	1	0.345454	0.222826	1	0.222826	0.777174	1	0.280788	0.719212
rs7553178	A/G	1	2194615	1	0.0909091	0.108696	1	0.108696	0.891304	1	0.137931	0.862069
rs4648819	A/G	1	2194650	1	0.00454546	0.0380435	1	0.0380435	0.961957	1	0.0394089	0.960591
rs12045693	A/C	1	2195441	1	0.472727	0.423913	1	0.423913	0.576087	1	0.492611	0.507389
rs2017143	C/T	1	2210509	1	0.272727	0.415761	1	0.415761	0.584239	1	0.20936	0.79064
rs2643885	A/C	1	2211082	1	0.186364	0.17663	1	0.17663	0.82337	1	0.197044	0.802956
rs2843163	C/T	1	2217282	1	0.472727	0.402174	1	0.402174	0.597826	1	0.448276	0.551724
rs2643888	A/G	1	2219307	1	0.0772727	0.138587	1	0.138587	0.861413	1	0.0492611	0.950739
rs2279702	A/G	1	2224492	1	0.00454546	0.0190217	1	0.0190217	0.980978	1	0.00492611	0.995074
rs2643904	A/G	1	2226557	1	0.00454546	0.0380435	1	0.0380435	0.961957	1	0.00985222	0.990148
rs2645075	C/T	1	2244770	1	0.131818	0.0434783	1	0.0434783	0.956522	1	0.147783	0.852217
rs2645092	C/T	1	2247723	1	0.127273	0.149456	1	0.149456	0.850544	1	0.0935961	0.906404
rs2843143	C/T	1	2259808	1	0.172727	0.192935	1	0.192935	0.807065	1	0.17734	0.82266
rs2843142	A/G	1	2259958	1	0.190909	0.146739	1	0.146739	0.853261	1	0.140394	0.859606
rs2645072	A/C	1	2270283	1	0.0545455	0.125	1	0.125	0.875	1	0.0197044	0.980296
rs2055204	A/G	1	2270521	1	0.131818	0.214674	1	0.214674	0.785326	1	0.147783	0.852217
rs903914	A/G	1	2279181	1	0.0136364	0.0326087	1	0.0326087	0.967391	1	0.0738916	0.926108
rs2840542	C/T	1	2281540	1	0.05	0.130435	1	0.130435	0.869565	1	0.0418719	0.958128
rs2840538	C/T	1	2289511	1	0.0545455	0.130435	1	0.130435	0.869565	1	0.0394089	0.960591
rs10910061	A/G	1	2293372	1	0.304546	0.228261	1	0.228261	0.771739	1	0.197044	0.802956
rs12033324	A/C	1	2297341	1	0.0272727	0.0353261	1	0.0353261	0.964674	1	0.0837438	0.916256
rs2843160	G/T	1	2298942	1	0.263636	0.380435	1	0.380435	0.619565	1	0.214286	0.785714
rs903903	A/G	1	2309288	1	0.15	0.328804	1	0.328804	0.671196	1	0.0418719	0.958128
rs16825102	A/G	1	2315231	1	0.00454546	0.0217391	1	0.0217391	0.978261	1	0	1
rs1123571	A/G	1	2315869	1	0.277273	0.252717	1	0.252717	0.747283	1	0.206897	0.793103
rs3001344	A/G	1	2319668	1	0.113636	0.0842391	1	0.0842391	0.915761	1	0.091133	0.908867
rs6671420	A/G	1	2328739	1	0.490909	0.36413	1	0.36413	0.63587	1	0.480296	0.519704
rs2494428	C/T	1	2328934	1	0.481818	0.331522	1	0.331522	0.668478	1	0.470443	0.529557
rs11577147	A/G	1	2340956	1	0.163636	0.222826	1	0.222826	0.777174	1	0.179803	0.820197
rs2494640	C/G	1	2353187	1	0.213636	0.293478	1	0.293478	0.706522	1	0.275862	0.724138
rs4443836	G/T	1	2367260	1	0.1	0.0652174	1	0.0652174	0.934783	1	0.187192	0.812808
rs11581548	A/G	1	2369108	1	0.15	0.13587	1	0.13587	0.86413	1	0.128079	0.871921
rs10910078	C/T	1	2380448	1	0.345454	0.334239	1	0.334239	0.665761	1	0.29803	0.70197
rs11588930	A/G	1	2398694	1	0	0.0298913	1	0.0298913	0.970109	1	0	1
rs12049628	A/G	1	2399136	1	0.468182	0.494565	1	0.494565	0.505435	1	0.362069	0.637931
rs4648640	A/G	1	2407818	1	0.431818	0.336956	1	0.336956	0.663044	1	0.495074	0.504926
rs7512269	C/T	1	2408485	1	0.0727273	0.0706522	1	0.0706522	0.929348	1	0.0862069	0.913793
rs2477702	C/T	1	2414754	1	0.468182	0.483696	1	0.483696	0.516304	1	0.35468	0.64532
rs2477703	C/T	1	2415852	1	0.168182	0.247283	1	0.247283	0.752717	1	0.0862069	0.913793
rs3762444	C/T	1	2417572	1	0.1	0.0543478	1	0.0543478	0.945652	1	0.100985	0.899015
rs2296442	C/T	1	2420477	1	0.186364	0.152174	1	0.152174	0.847826	1	0.17734	0.82266
rs2477707	C/T	1	2420917	1	0.468182	0.480978	1	0.480978	0.519022	1	0.408867	0.591133
rs1107685	A/G	1	2429051	1	0.472727	0.418478	1	0.418478	0.581522	1	0.438424	0.561576
rs4648559	C/T	1	2429541	1	0.213636	0.288044	1	0.288044	0.711956	1	0.125616	0.874384
rs7535528	A/G	1	2434274	1	0	0.0271739	1	0.0271739	0.972826	1	0	1
rs2247308	A/G	1	2435266	1	0.340909	0.38587	1	0.38587	0.61413	1	0.243842	0.756158
rs2985862	C/T	1	2442429	1	0.1	0.154891	1	0.154891	0.845109	1	0.0665025	0.933498
rs3001339	C/T	1	2455652	1	0.1	0.127717	1	0.127717	0.872283	1	0.118227	0.881773
rs2477716	A/G	1	2457530	1	0.190909	0.165761	1	0.165761	0.834239	1	0.184729	0.815271
rs2147905	C/T	1	2472781	1	0.15	0.103261	1	0.103261	0.896739	1	0.1133	0.886699
rs2495365	C/T	1	2476391	1	0.0909091	0.0951087	1	0.0951087	0.904891	1	0.0837438	0.916256
rs11573998	A/G	1	2478745	1	0.00909091	0	1	0	1	1	0.00985222	0.990148
rs2234167	C/T	1	2480088	1	0.168182	0.23913	1	0.23913	0.76087	1	0.0886699	0.91133
rs10910093	C/T	1	2495573	1	0.0818182	0.190217	1	0.190217	0.809783	1	0.046798	0.953202
rs4310388	G/T	1	2497275	1	0.495455	0.491848	1	0.491848	0.508152	1	0.406404	0.593596
rs4648648	A/G	1	2502312	1	0.145454	0.149456	1	0.149456	0.850544	1	0.110837	0.889163
rs10910097	C/T	1	2511290	1	0.195455	0.26087	1	0.26087	0.73913	1	0.125616	0.874384
rs3748816	A/G	1	2516606	1	0.313636	0.342391	1	0.342391	0.657609	1	0.241379	0.758621
rs2843401	C/T	1	2517993	1	0.413636	0.432065	1	0.432065	0.567935	1	0.35468	0.64532
rs2843402	C/T	1	2518542	1	0.4	0.42663	1	0.42663	0.57337	1	0.342365	0.657636
rs2764845	G/T	1	2518859	1	0.304546	0.334239	1	0.334239	0.665761	1	0.241379	0.758621
rs10910099	A/C	1	2523412	1	0.436364	0.415761	1	0.415761	0.584239	1	0.35468	0.64532
rs6684865	A/G	1	2536089	1	0.463636	0.483696	1	0.483696	0.516304	1	0.421182	0.578818
rs12117343	C/T	1	2541645	1	0.0727273	0.165761	1	0.165761	0.834239	1	0.0517241	0.948276
rs11590198	A/G	1	2541760	1	0.0818182	0.19837	1	0.19837	0.80163	1	0.174877	0.825123
rs11486029	C/T	1	2545871	1	0.0181818	0.0190217	1	0.0190217	0.980978	1	0	1
rs4648499	A/C	1	2689509	1	0.122727	0.206522	1	0.206522	0.793478	1	0.130542	0.869458
rs4648390	C/T	1	2690232	1	0.0636364	0.141304	1	0.141304	0.858696	1	0.133005	0.866995
rs2377041	C/T	1	2703187	1	0.163636	0.192935	1	0.192935	0.807065	1	0.128079	0.871921
rs10909872	G/T	1	2713412	1	0.263636	0.233696	1	0.233696	0.766304	1	0.248769	0.751232
rs12071313	A/G	1	2732351	1	0.213636	0.214674	1	0.214674	0.785326	1	0.162562	0.837438
rs4609377	C/T	1	2735743	1	0.340909	0.470109	1	0.470109	0.529891	1	0.310345	0.689655
rs4648482	C/T	1	2739781	1	0.340909	0.247283	1	0.247283	0.752717	1	0.435961	0.564039
rs6680471	C/T	1	2744372	1	0.0363636	0.127717	1	0.127717	0.872283	1	0.0221675	0.977833
rs4648384	A/C	1	2746481	1	0.322727	0.355978	1	0.355978	0.644022	1	0.450739	0.549261
rs12409348	C/T	1	2768903	1	0.127273	0.230978	1	0.230978	0.769022	1	0.0541872	0.945813
rs1563469	A/G	1	2776005	1	0.472727	0.486413	1	0.486413	0.513587	1	0.497537	0.502463
rs897620	C/G	1	2777567	1	0.0909091	0.0543478	1	0.0543478	0.945652	1	0.103448	0.896552
rs10910019	C/T	1	2778968	1	0.240909	0.396739	1	0.396739	0.603261	1	0.211823	0.788177
rs2124661	C/G	1	2779766	1	0.468182	0.331522	1	0.331522	0.668478	1	0.492611	0.507389
rs2045333	C/T	1	2791319	1	0.0454546	0.0951087	1	0.0951087	0.904891	1	0.0394089	0.960591
rs3100865	G/T	1	2795967	1	0.0363636	0.130435	1	0.130435	0.869565	1	0.00492611	0.995074
rs1456465	A/G	1	2801674	1	0.0545455	0.0923913	1	0.0923913	0.907609	1	0.0960591	0.903941
rs1456466	C/T	1	2801848	1	0.181818	0.26087	1	0.26087	0.73913	1	0.332512	0.667488
rs880724	C/T	1	2815014	1	0.281818	0.263587	1	0.263587	0.736413	1	0.243842	0.756158
rs897631	C/T	1	2815227	1	0.477273	0.497283	1	0.497283	0.502717	1	0.497537	0.502463
rs2045331	A/G	1	2832130	1	0.418182	0.334239	1	0.334239	0.665761	1	0.32266	0.67734
rs2045332	A/G	1	2832179	1	0.490909	0.461956	1	0.461956	0.538044	1	0.426108	0.573892
rs2606411	C/T	1	2837348	1	0.0409091	0.122283	1	0.122283	0.877717	1	0.100985	0.899015
rs2842909	C/T	1	2849584	1	0.140909	0.0733696	1	0.0733696	0.92663	1	0.105911	0.894089
rs7548727	C/T	1	2855638	1	0.281818	0.279891	1	0.279891	0.720109	1	0.295567	0.704433
rs7541664	C/T	1	2855761	1	0.0454546	0.11413	1	0.11413	0.88587	1	0.0763547	0.923645
rs2606414	C/T	1	2857008	1	0.445454	0.440217	1	0.440217	0.559783	1	0.433497	0.566503
rs1890339	G/T	1	2865766	1	0.427273	0.396739	1	0.396739	0.603261	1	0.413793	0.586207
rs10909845	C/T	1	2866385	1	0.263636	0.296196	1	0.296196	0.703804	1	0.229064	0.770936
rs6659552	C/G	1	2869320	1	0.00454546	0.013587	1	0.013587	0.986413	1	0.00246305	0.997537
rs878201	A/G	1	2869500	1	0.386364	0.315217	1	0.315217	0.684783	1	0.492611	0.507389
rs2485944	C/T	1	2873718	1	0.281818	0.347826	1	0.347826	0.652174	1	0.258621	0.741379
rs2485945	C/T	1	2873792	1	0.340909	0.4375	1	0.4375	0.5625	1	0.490148	0.509852
rs12752801	C/T	1	2876326	1	0.00454546	0.0869565	1	0.0869565	0.913043	1	0.0369458	0.963054
rs12044030	C/T	1	2879437	1	0.309091	0.394022	1	0.394022	0.605978	1	0.465517	0.534483
rs6681741	C/T	1	2888820	1	0.395454	0.173913	1	0.173913	0.826087	1	0.312808	0.687192
rs1572657	C/T	1	2891988	1	0.159091	0.13587	1	0.13587	0.86413	1	0.17734	0.82266
rs11807605	A/G	1	2893240	1	0.286364	0.127717	1	0.127717	0.872283	1	0.20936	0.79064
rs12089663	C/T	1	2895037	1	0.104545	0.0380435	1	0.0380435	0.961957	1	0.100985	0.899015
rs10909855	C/T	1	2898248	1	0.459091	0.25	1	0.25	0.75	1	0.369458	0.630542
rs11811220	C/T	1	2898859	1	0.395454	0.141304	1	0.141304	0.858696	1	0.310345	0.689655
rs17391750	A/G	1	2899231	1	0	0.00543478	1	0.00543478	0.994565	1	0	1
rs12562637	C/T	1	2914526	1	0.118182	0.111413	1	0.111413	0.888587	1	0.20197	0.79803
rs16823352	A/C	1	2924172	1	0.209091	0.288044	1	0.288044	0.711956	1	0.199507	0.800493
rs10492936	A/G	1	2926730	1	0.227273	0.244565	1	0.244565	0.755435	1	0.219212	0.780788
rs3795263	A/G	1	2928849	1	0	0.0516304	1	0.0516304	0.94837	1	0	1
rs12564513	G/T	1	2929269	1	0.0590909	0.0570652	1	0.0570652	0.942935	1	0.123153	0.876847
rs6661908	A/G	1	2940194	1	0.168182	0.214674	1	0.214674	0.785326	1	0.155172	0.844828
rs12057171	C/T	1	2964072	1	0.195455	0.100543	1	0.100543	0.899456	1	0.0886699	0.91133
rs2376821	C/T	1	2964712	1	0.445454	0.415761	1	0.415761	0.584239	1	0.359606	0.640394
rs6665853	A/G	1	2971701	1	0.0409091	0.0951087	1	0.0951087	0.904891	1	0.0246305	0.975369
rs2993486	A/G	1	2983498	1	0.168182	0.241848	1	0.241848	0.758152	1	0.248769	0.751232
rs1569419	C/T	1	2986462	1	0.272727	0.377717	1	0.377717	0.622283	1	0.371921	0.628079
rs1890336	A/C	1	3014125	1	0.231818	0.274456	1	0.274456	0.725544	1	0.221675	0.778325
rs2993502	C/T	1	3017201	1	0.354546	0.497283	1	0.497283	0.502717	1	0.386699	0.613301
rs2817178	C/T	1	3037112	1	0.0454546	0.133152	1	0.133152	0.866848	1	0.0541872	0.945813
rs2817184	A/G	1	3048230	1	0.322727	0.293478	1	0.293478	0.706522	1	0.342365	0.657636
rs35005996	C/G	1	3058506	1	0.145454	0.252717	1	0.252717	0.747283	1	0.155172	0.844828
rs2651902	C/T	1	3064166	1	0.145454	0.228261	1	0.228261	0.771739	1	0.147783	0.852217
rs1798246	A/C	1	3070715	1	0.372727	0.388587	1	0.388587	0.611413	1	0.399015	0.600985
rs2651929	C/T	1	3091213	1	0.418182	0.415761	1	0.415761	0.584239	1	0.305419	0.694581
rs6685614	A/G	1	3098377	1	0.209091	0.315217	1	0.315217	0.684783	1	0.199507	0.800493
rs7539775	A/G	1	3099011	1	0.195455	0.3125	1	0.3125	0.6875	1	0.187192	0.812808
rs9659245	C/T	1	3102839	1	0.15	0.108696	1	0.108696	0.891304	1	0.0837438	0.916256
rs7517083	C/G	1	3113601	1	0.222727	0.17663	1	0.17663	0.82337	1	0.285714	0.714286
rs16823551	A/G	1	3131476	1	0.195455	0.122283	1	0.122283	0.877717	1	0.0714286	0.928571
rs1553288	C/T	1	3134605	1	0.0727273	0.0380435	1	0.0380435	0.961957	1	0.0763547	0.923645
rs2253344	C/T	1	3135481	1	0.209091	0.138587	1	0.138587	0.861413	1	0.206897	0.793103
rs12036784	A/G	1	3140205	1	0.0545455	0.13587	1	0.13587	0.86413	1	0.0788177	0.921182
rs2249336	C/T	1	3144962	1	0.359091	0.358696	1	0.358696	0.641304	1	0.357143	0.642857
rs2455118	A/G	1	3152069	1	0.222727	0.3125	1	0.3125	0.6875	1	0.157636	0.842364
rs17398063	A/G	1	3162562	1	0.05	0.0733696	1	0.0733696	0.92663	1	0.105911	0.894089
rs3002685	A/G	1	3167340	1	0.472727	0.415761	1	0.415761	0.584239	1	0.448276	0.551724
rs3002686	A/C	1	3167971	1	0.427273	0.453804	1	0.453804	0.546196	1	0.426108	0.573892
rs2455099	A/G	1	3171275	1	0.427273	0.464674	1	0.464674	0.535326	1	0.416256	0.583744
rs10492940	A/C	1	3187607	1	0	0.0217391	1	0.0217391	0.978261	1	0	1
rs13374875	C/T	1	3190197	1	0.0545455	0.0597826	1	0.0597826	0.940217	1	0.0886699	0.91133
rs12565013	A/C	1	3192997	1	0	0.00543478	1	0.00543478	0.994565	1	0	1
rs2500297	C/T	1	3197902	1	0.231818	0.336956	1	0.336956	0.663044	1	0.362069	0.637931
rs4648468	A/G	1	3200810	1	0.0227273	0.0407609	1	0.0407609	0.959239	1	0.00985222	0.990148
rs2500289	A/G	1	3202806	1	0.190909	0.315217	1	0.315217	0.684783	1	0.20197	0.79803
rs2455144	A/G	1	3204592	1	0.272727	0.355978	1	0.355978	0.644022	1	0.256158	0.743842
rs11808276	C/T	1	3212330	1	0.163636	0.0733696	1	0.0733696	0.92663	1	0.172414	0.827586
rs4145901	A/G	1	3213815	1	0.0227273	0.0597826	1	0.0597826	0.940217	1	0.00985222	0.990148
rs12086132	G/T	1	3215617	1	0.154546	0.0652174	1	0.0652174	0.934783	1	0.199507	0.800493
rs2483260	A/G	1	3217048	1	0.181818	0.298913	1	0.298913	0.701087	1	0.20936	0.79064
rs12409315	A/G	1	3219118	1	0.145454	0.105978	1	0.105978	0.894022	1	0.165025	0.834975
rs12741836	C/T	1	3220337	1	0.227273	0.377717	1	0.377717	0.622283	1	0.278325	0.721675
rs16824089	C/T	1	3220404	1	0.131818	0.048913	1	0.048913	0.951087	1	0.165025	0.834975
rs2500277	C/T	1	3223491	1	0.0409091	0.0543478	1	0.0543478	0.945652	1	0.00246305	0.997537
rs2483266	C/T	1	3225901	1	0.181818	0.298913	1	0.298913	0.701087	1	0.251231	0.748768
rs6687835	C/T	1	3227034	1	0.390909	0.320652	1	0.320652	0.679348	1	0.37931	0.62069
rs2500274	A/G	1	3227069	1	0	0.0190217	1	0.0190217	0.980978	1	0	1
rs6690558	C/T	1	3227412	1	0.140909	0.149456	1	0.149456	0.850544	1	0.133005	0.866995
rs1108600	C/T	1	3230995	1	0.0181818	0.0516304	1	0.0516304	0.94837	1	0.00738916	0.992611
rs2483274	A/G	1	3237958	1	0.145454	0.108696	1	0.108696	0.891304	1	0.179803	0.820197
rs4494089	C/T	1	3244216	1	0.295455	0.222826	1	0.222826	0.777174	1	0.229064	0.770936
rs16824338	A/G	1	3246062	1	0	0	1	0	1	1	0.00492611	0.995074
rs6683273	A/G	1	3249043	1	0	0.0543478	1	0.0543478	0.945652	1	0.00492611	0.995074
rs2483286	A/G	1	3249229	1	0.227273	0.415761	1	0.415761	0.584239	1	0.224138	0.775862
rs2500286	A/G	1	3265998	1	0.363636	0.459239	1	0.459239	0.540761	1	0.396552	0.603448
rs12073172	A/G	1	3266234	1	0.254545	0.32337	1	0.32337	0.67663	1	0.29064	0.70936
rs1333190	C/T	1	3279589	1	0.118182	0.192935	1	0.192935	0.807065	1	0.110837	0.889163
rs2493310	A/G	1	3284282	1	0.409091	0.494565	1	0.494565	0.505435	1	0.394089	0.605911
rs11584967	A/G	1	3287246	1	0.127273	0.209239	1	0.209239	0.790761	1	0.0492611	0.950739
rs12085231	A/C	1	3287498	1	0.122727	0.0815217	1	0.0815217	0.918478	1	0.118227	0.881773
rs868688	C/T	1	3290667	1	0.336364	0.30163	1	0.30163	0.69837	1	0.418719	0.581281
rs868689	G/T	1	3290990	1	0.1	0.11413	1	0.11413	0.88587	1	0.0960591	0.903941
rs10492939	A/G	1	3292731	1	0.0181818	0.0516304	1	0.0516304	0.94837	1	0.0123153	0.987685
rs12058363	C/T	1	3302968	1	0.0863636	0.111413	1	0.111413	0.888587	1	0.0738916	0.926108
rs17822581	A/G	1	3304456	1	0.0954545	0.157609	1	0.157609	0.842391	1	0.0320197	0.96798
rs12024847	C/T	1	3310659	1	0.0136364	0.0842391	1	0.0842391	0.915761	1	0	1
rs2483225	C/T	1	3314897	1	0.127273	0.163044	1	0.163044	0.836956	1	0.110837	0.889163
rs2493291	C/T	1	3319244	1	0.218182	0.160326	1	0.160326	0.839674	1	0.142857	0.857143
rs2244013	A/G	1	3332390	1	0.240909	0.336956	1	0.336956	0.663044	1	0.214286	0.785714
rs870171	G/T	1	3332664	1	0.413636	0.432065	1	0.432065	0.567935	1	0.421182	0.578818
rs2483242	A/T	1	3335005	1	0.277273	0.38587	1	0.38587	0.61413	1	0.226601	0.773399
rs2493277	C/G	1	3336208	1	0.390909	0.315217	1	0.315217	0.684783	1	0.487685	0.512315
rs2096102	A/C	1	3356353	1	0.490909	0.467391	1	0.467391	0.532609	1	0.44335	0.55665
rs4648501	A/G	1	3357991	1	0.231818	0.410326	1	0.410326	0.589674	1	0.241379	0.758621
rs2487681	C/T	1	3367203	1	0.440909	0.421196	1	0.421196	0.578804	1	0.347291	0.652709
rs2185639	C/T	1	3379587	1	0.372727	0.383152	1	0.383152	0.616848	1	0.35468	0.64532
rs2493314	G/T	1	3390154	1	0.0818182	0.0380435	1	0.0380435	0.961957	1	0.118227	0.881773
rs2821041	C/T	1	3394087	1	0.381818	0.380435	1	0.380435	0.619565	1	0.312808	0.687192
rs2821039	A/G	1	3396867	1	0.481818	0.442935	1	0.442935	0.557065	1	0.320197	0.679803
rs4648507	A/G	1	3407820	1	0.377273	0.464674	1	0.464674	0.535326	1	0.288177	0.711823
rs12119711	C/T	1	3440865	1	0.222727	0.160326	1	0.160326	0.839674	1	0.275862	0.724138
rs4648524	G/T	1	3446452	1	0.218182	0.247283	1	0.247283	0.752717	1	0.091133	0.908867
rs947347	A/G	1	3447155	1	0.0863636	0.23913	1	0.23913	0.76087	1	0.0591133	0.940887
rs6685801	C/T	1	3454311	1	0.440909	0.372283	1	0.372283	0.627717	1	0.216749	0.783251
rs869697	A/G	1	3456573	1	0.277273	0.171196	1	0.171196	0.828804	1	0.391626	0.608374
rs878063	C/T	1	3462788	1	0.3	0.480978	1	0.480978	0.519022	1	0.142857	0.857143
rs2821063	A/G	1	3464486	1	0.481818	0.326087	1	0.326087	0.673913	1	0.497537	0.502463
rs2821060	C/T	1	3467762	1	0.231818	0.146739	1	0.146739	0.853261	1	0.268473	0.731527
rs2821059	C/T	1	3472194	1	0.222727	0.149456	1	0.149456	0.850544	1	0.256158	0.743842
rs2794320	A/G	1	3496357	1	0.459091	0.451087	1	0.451087	0.548913	1	0.438424	0.561576
rs35701577	C/T	1	3512421	1	0.0363636	0.233696	1	0.233696	0.766304	1	0.0615764	0.938424
rs10909989	A/G	1	3528942	1	0.472727	0.434783	1	0.434783	0.565217	1	0.477832	0.522168
rs16823920	A/G	1	3532829	1	0.363636	0.214674	1	0.214674	0.785326	1	0.317734	0.682266
rs4276857	C/T	1	3534206	1	0.0363636	0.0407609	1	0.0407609	0.959239	1	0.00985222	0.990148
rs2821007	A/G	1	3536795	1	0.05	0.0896739	1	0.0896739	0.910326	1	0.0123153	0.987685
rs10910001	C/T	1	3561177	1	0.245454	0.168478	1	0.168478	0.831522	1	0.35468	0.64532
rs2224718	C/T	1	3565920	1	0.263636	0.209239	1	0.209239	0.790761	1	0.172414	0.827586
rs10752740	A/G	1	3570434	1	0.172727	0.122283	1	0.122283	0.877717	1	0.125616	0.874384
rs3765695	A/C	1	3577237	1	0.240909	0.105978	1	0.105978	0.894022	1	0.187192	0.812808
rs1885872	A/G	1	3594957	1	0.190909	0.190217	1	0.190217	0.809783	1	0.253695	0.746305
rs3765753	G/T	1	3612166	1	0.454545	0.418478	1	0.418478	0.581522	1	0.495074	0.504926
rs6424090	A/G	1	3618537	1	0.431818	0.347826	1	0.347826	0.652174	1	0.482759	0.517241
rs3819967	C/T	1	3623240	1	0.0636364	0.103261	1	0.103261	0.896739	1	0.0886699	0.91133
rs12731705	C/T	1	3627319	1	0.2	0.263587	1	0.263587	0.736413	1	0.147783	0.852217
rs7514979	C/T	1	3644455	1	0.395454	0.277174	1	0.277174	0.722826	1	0.487685	0.512315
rs2298223	C/T	1	3649602	1	0	0.0407609	1	0.0407609	0.959239	1	0	1
rs3737589	A/G	1	3652705	1	0.468182	0.391304	1	0.391304	0.608696	1	0.342365	0.657636
rs1181888	A/G	1	3661651	1	0.0681818	0.182065	1	0.182065	0.817935	1	0.128079	0.871921
rs1181876	A/G	1	3671541	1	0.0363636	0.0923913	1	0.0923913	0.907609	1	0.00738916	0.992611
rs12061931	C/T	1	3686216	1	0.154546	0.0923913	1	0.0923913	0.907609	1	0.268473	0.731527
rs8379	A/C	1	3686750	1	0.113636	0.26087	1	0.26087	0.73913	1	0.103448	0.896552
rs8520	G/T	1	3686997	1	0.0272727	0.0815217	1	0.0815217	0.918478	1	0.0221675	0.977833
rs6694319	A/G	1	3687560	1	0.154546	0.0923913	1	0.0923913	0.907609	1	0.268473	0.731527
rs12563491	C/T	1	3690076	1	0.0272727	0.0788043	1	0.0788043	0.921196	1	0.0541872	0.945813
rs12728911	C/T	1	3699272	1	0.5	0.404891	1	0.404891	0.595109	1	0.448276	0.551724
rs7513053	A/G	1	3699347	1	0.254545	0.26087	1	0.26087	0.73913	1	0.108374	0.891626
rs12403561	A/G	1	3707264	1	0.0227273	0.0733696	1	0.0733696	0.92663	1	0.0172414	0.982759
rs6695834	C/T	1	3720295	1	0.127273	0.17663	1	0.17663	0.82337	1	0.0837438	0.916256
rs11809965	C/G	1	3723021	1	0.00909091	0.0652174	1	0.0652174	0.934783	1	0.00492611	0.995074
rs7545274	A/C	1	3734121	1	0.209091	0.279891	1	0.279891	0.720109	1	0.108374	0.891626
rs7535887	C/T	1	3746353	1	0.0136364	0.0570652	1	0.0570652	0.942935	1	0.00492611	0.995074
rs12060299	A/G	1	3753024	1	0.0545455	0.0326087	1	0.0326087	0.967391	1	0.0812808	0.918719
rs10909802	C/T	1	3753427	1	0.0727273	0.0842391	1	0.0842391	0.915761	1	0.133005	0.866995
rs10909812	C/T	1	3776384	1	0.00909091	0.00815217	1	0.00815217	0.991848	1	0.0566502	0.94335
rs12756705	C/T	1	3779712	1	0.209091	0.157609	1	0.157609	0.842391	1	0.0960591	0.903941
rs12132240	C/T	1	3784133	1	0.05	0.0706522	1	0.0706522	0.929348	1	0.0566502	0.94335
rs4074709	G/T	1	3786808	1	0.204545	0.171196	1	0.171196	0.828804	1	0.211823	0.788177
rs3205087	A/G	1	3790102	1	0.331818	0.461956	1	0.461956	0.538044	1	0.344828	0.655172
rs3935780	C/T	1	3807258	1	0.0681818	0.0190217	1	0.0190217	0.980978	1	0.0935961	0.906404
rs34684424	C/T	1	3813255	1	0.131818	0.217391	1	0.217391	0.782609	1	0.160099	0.839901
rs34283457	C/T	1	3825649	1	0.477273	0.326087	1	0.326087	0.673913	1	0.401478	0.598522
rs12079672	A/G	1	3903754	1	0.231818	0.0951087	1	0.0951087	0.904891	1	0.165025	0.834975
rs12090228	A/G	1	3907548	1	0.245454	0.236413	1	0.236413	0.763587	1	0.221675	0.778325
rs10753364	A/G	1	3911499	1	0.05	0.190217	1	0.190217	0.809783	1	0.0394089	0.960591
rs6681347	C/T	1	3915242	1	0.286364	0.358696	1	0.358696	0.641304	1	0.320197	0.679803
rs7410846	A/G	1	3926588	1	0.436364	0.375	1	0.375	0.625	1	0.458128	0.541872
rs12031557	A/G	1	3933957	1	0.15	0.0896739	1	0.0896739	0.910326	1	0.174877	0.825123
rs4654428	A/C	1	3939005	1	0.286364	0.372283	1	0.372283	0.627717	1	0.29064	0.70936
rs11587331	C/T	1	3939756	1	0.131818	0.279891	1	0.279891	0.720109	1	0.0886699	0.91133
rs4654525	C/T	1	3940015	1	0.0454546	0.168478	1	0.168478	0.831522	1	0.0640394	0.935961
rs12045781	A/G	1	3961468	1	0.0909091	0.0923913	1	0.0923913	0.907609	1	0.0270936	0.972906
rs17404600	C/T	1	3981385	1	0.122727	0.168478	1	0.168478	0.831522	1	0.0886699	0.91133
rs4654611	C/G	1	3985761	1	0.0545455	0.116848	1	0.116848	0.883152	1	0.0344828	0.965517
rs12036953	A/G	1	4004617	1	0.209091	0.127717	1	0.127717	0.872283	1	0.150246	0.849754
rs4266850	A/G	1	4012956	1	0.0590909	0.0353261	1	0.0353261	0.964674	1	0.0960591	0.903941
rs7514530	C/T	1	4020171	1	0.25	0.296196	1	0.296196	0.703804	1	0.251231	0.748768
rs7537141	A/G	1	4031109	1	0.359091	0.491848	1	0.491848	0.508152	1	0.330049	0.669951
rs4381154	A/G	1	4031541	1	0.0136364	0.0353261	1	0.0353261	0.964674	1	0.0492611	0.950739
rs12093951	C/T	1	4032082	1	0.136364	0.144022	1	0.144022	0.855978	1	0.251231	0.748768
rs7529853	C/G	1	4032742	1	0.454545	0.451087	1	0.451087	0.548913	1	0.455665	0.544335
rs10915424	A/G	1	4046229	1	0.0954545	0.19837	1	0.19837	0.80163	1	0.103448	0.896552
rs12073797	A/G	1	4065058	1	0.122727	0.122283	1	0.122283	0.877717	1	0.0665025	0.933498
rs10915430	C/T	1	4067145	1	0.486364	0.434783	1	0.434783	0.565217	1	0.428571	0.571429
rs10737402	C/T	1	4078163	1	0.113636	0.160326	1	0.160326	0.839674	1	0.147783	0.852217
rs10915436	A/G	1	4081028	1	0.0681818	0.048913	1	0.048913	0.951087	1	0.105911	0.894089
rs4400585	G/T	1	4082645	1	0.0636364	0.0869565	1	0.0869565	0.913043	1	0.0344828	0.965517
rs4654487	C/T	1	4087812	1	0.486364	0.38587	1	0.38587	0.61413	1	0.485222	0.514778
rs4131507	C/T	1	4094572	1	0.218182	0.138587	1	0.138587	0.861413	1	0.214286	0.785714
rs4408122	C/T	1	4097278	1	0.45	0.298913	1	0.298913	0.701087	1	0.450739	0.549261
rs4654492	C/T	1	4101675	1	0.00454546	0.0896739	1	0.0896739	0.910326	1	0	1
rs4589076	C/T	1	4116948	1	0.318182	0.168478	1	0.168478	0.831522	1	0.231527	0.768473
rs6688343	C/T	1	4131617	1	0.436364	0.451087	1	0.451087	0.548913	1	0.453202	0.546798
rs6695203	C/T	1	4133670	1	0.495455	0.415761	1	0.415761	0.584239	1	0.480296	0.519704
rs4654511	A/G	1	4163843	1	0.222727	0.380435	1	0.380435	0.619565	1	0.243842	0.756158
rs4130091	C/T	1	4168730	1	0.131818	0.0679348	1	0.0679348	0.932065	1	0.172414	0.827586
rs10915478	C/T	1	4176763	1	0.204545	0.125	1	0.125	0.875	1	0.263547	0.736453
rs4654424	A/G	1	4181318	1	0.104545	0.0597826	1	0.0597826	0.940217	1	0.0344828	0.965517
rs1874266	A/G	1	4188412	1	0.177273	0.304348	1	0.304348	0.695652	1	0.310345	0.689655
rs16840968	C/T	1	4191147	1	0.254545	0.184783	1	0.184783	0.815217	1	0.288177	0.711823
rs7541544	C/T	1	4191702	1	0.263636	0.388587	1	0.388587	0.611413	1	0.369458	0.630542
rs7534558	C/T	1	4191898	1	0.104545	0.130435	1	0.130435	0.869565	1	0.100985	0.899015
rs12071761	A/G	1	4193752	1	0.3	0.252717	1	0.252717	0.747283	1	0.165025	0.834975
rs12078298	A/T	1	4208894	1	0.0909091	0.23913	1	0.23913	0.76087	1	0.133005	0.866995
rs964715	C/T	1	4216644	1	0.0772727	0.23913	1	0.23913	0.76087	1	0.105911	0.894089
rs12085674	C/T	1	4226672	1	0.0318182	0.00543478	1	0.00543478	0.994565	1	0.0320197	0.96798
rs6677984	A/G	1	4230147	1	0.327273	0.369565	1	0.369565	0.630435	1	0.352217	0.647783
rs12059199	A/G	1	4240737	1	0.3	0.266304	1	0.266304	0.733696	1	0.241379	0.758621
rs1495244	A/G	1	4242464	1	0.25	0.279891	1	0.279891	0.720109	1	0.283251	0.716749
rs12066140	A/C	1	4250719	1	0.1	0.105978	1	0.105978	0.894022	1	0.0886699	0.91133
rs12562995	A/G	1	4259026	1	0.0454546	0.0570652	1	0.0570652	0.942935	1	0.046798	0.953202
rs12564602	A/T	1	4259243	1	0.0454546	0.0570652	1	0.0570652	0.942935	1	0.046798	0.953202
rs693734	C/T	1	4264086	1	0.140909	0.149456	1	0.149456	0.850544	1	0.110837	0.889163
rs1106307	A/G	1	4264332	1	0.1	0.13587	1	0.13587	0.86413	1	0.0665025	0.933498
rs2132176	A/G	1	4264424	1	0.495455	0.347826	1	0.347826	0.652174	1	0.413793	0.586207
rs351617	C/T	1	4268811	1	0.231818	0.369565	1	0.369565	0.630435	1	0.243842	0.756158
rs1353341	A/G	1	4272852	1	0.186364	0.201087	1	0.201087	0.798913	1	0.162562	0.837438
rs3912751	C/T	1	4276676	1	0.1	0.0625	1	0.0625	0.9375	1	0.0763547	0.923645
rs3912752	C/T	1	4276892	1	0.104545	0.0625	1	0.0625	0.9375	1	0.0763547	0.923645
rs351599	C/T	1	4280489	1	0.286364	0.190217	1	0.190217	0.809783	1	0.334975	0.665025
rs12042782	C/G	1	4288618	1	0.0863636	0.163044	1	0.163044	0.836956	1	0.135468	0.864532
rs639739	A/G	1	4289122	1	0.363636	0.358696	1	0.358696	0.641304	1	0.349754	0.650246
rs625079	C/T	1	4290149	1	0.395454	0.475544	1	0.475544	0.524456	1	0.386699	0.613301
rs496925	C/T	1	4296412	1	0.318182	0.434783	1	0.434783	0.565217	1	0.396552	0.603448
rs498795	C/T	1	4298856	1	0.0363636	0.0951087	1	0.0951087	0.904891	1	0.0221675	0.977833
rs488256	A/G	1	4301423	1	0.0681818	0.154891	1	0.154891	0.845109	1	0.115764	0.884236
rs16838800	A/G	1	4322090	1	0.118182	0.241848	1	0.241848	0.758152	1	0.125616	0.874384
rs16838813	A/G	1	4324005	1	0.127273	0.255435	1	0.255435	0.744565	1	0.130542	0.869458
rs12404603	C/T	1	4325736	1	0.0272727	0.0190217	1	0.0190217	0.980978	1	0.0221675	0.977833
rs727658	C/T	1	4335130	1	0.309091	0.26087	1	0.26087	0.73913	1	0.339902	0.660098
rs2926484	A/C	1	4335881	1	0.231818	0.26087	1	0.26087	0.73913	1	0.275862	0.724138
rs589870	C/T	1	4340609	1	0.0818182	0.11413	1	0.11413	0.88587	1	0.0492611	0.950739
rs6697594	C/T	1	4342347	1	0.240909	0.209239	1	0.209239	0.790761	1	0.258621	0.741379
rs349413	A/C	1	4344566	1	0.0818182	0.23913	1	0.23913	0.76087	1	0.0665025	0.933498
rs16838922	A/T	1	4355907	1	0.136364	0.0896739	1	0.0896739	0.910326	1	0.137931	0.862069
rs6679220	C/T	1	4359549	1	0.381818	0.269022	1	0.269022	0.730978	1	0.349754	0.650246
rs349400	G/T	1	4362320	1	0.381818	0.472826	1	0.472826	0.527174	1	0.396552	0.603448
rs12128076	A/C	1	4392840	1	0.0181818	0.0380435	1	0.0380435	0.961957	1	0	1
rs6660514	C/T	1	4396978	1	0.4	0.328804	1	0.328804	0.671196	1	0.487685	0.512315
rs16839008	C/T	1	4398703	1	0.163636	0.141304	1	0.141304	0.858696	1	0.14532	0.85468
rs706144	A/G	1	4403954	1	0.45	0.375	1	0.375	0.625	1	0.334975	0.665025
rs10915540	C/G	1	4404291	1	0.0772727	0.00543478	1	0.00543478	0.994565	1	0.0665025	0.933498
rs780586	C/T	1	4404787	1	0.122727	0.209239	1	0.209239	0.790761	1	0.0837438	0.916256
rs780587	C/T	1	4405826	1	0.268182	0.157609	1	0.157609	0.842391	1	0.248769	0.751232
rs12142580	C/G	1	4432544	1	0.118182	0.0298913	1	0.0298913	0.970109	1	0.0935961	0.906404
rs12142584	C/T	1	4432571	1	0.1	0.0298913	1	0.0298913	0.970109	1	0.0886699	0.91133
rs7541288	C/T	1	4435008	1	0.1	0.0298913	1	0.0298913	0.970109	1	0.0886699	0.91133
rs1037800	A/G	1	4440655	1	0	0.0163043	1	0.0163043	0.983696	1	0	1
rs11799990	A/C	1	4441250	1	0.227273	0.4375	1	0.4375	0.5625	1	0.229064	0.770936
rs16839089	A/G	1	4441304	1	0.440909	0.404891	1	0.404891	0.595109	1	0.450739	0.549261
rs350181	A/G	1	4447948	1	0.00454546	0.0407609	1	0.0407609	0.959239	1	0	1
rs350186	A/C	1	4448961	1	0.0272727	0.0217391	1	0.0217391	0.978261	1	0.00985222	0.990148
rs239770	C/T	1	4456350	1	0.05	0.0815217	1	0.0815217	0.918478	1	0.0492611	0.950739
rs13374152	A/G	1	4458832	1	0.0363636	0.0597826	1	0.0597826	0.940217	1	0.0738916	0.926108
rs616317	A/C	1	4459344	1	0.0909091	0.0244565	1	0.0244565	0.975543	1	0.105911	0.894089
rs6681032	C/T	1	4462989	1	0.00454546	0.00815217	1	0.00815217	0.991848	1	0	1
rs6703696	A/G	1	4478355	1	0.163636	0.173913	1	0.173913	0.826087	1	0.103448	0.896552
rs608203	C/T	1	4481445	1	0.304546	0.269022	1	0.269022	0.730978	1	0.238916	0.761084
rs7516166	C/T	1	4481708	1	0.00454546	0.0570652	1	0.0570652	0.942935	1	0	1
rs10489135	C/T	1	4482059	1	0.109091	0.0951087	1	0.0951087	0.904891	1	0.140394	0.859606
rs241230	G/T	1	4491976	1	0.145454	0.201087	1	0.201087	0.798913	1	0.0935961	0.906404
rs16839257	C/T	1	4508884	1	0.136364	0.0380435	1	0.0380435	0.961957	1	0.108374	0.891626
rs7549444	A/G	1	4511295	1	0.163636	0.0461956	1	0.0461956	0.953804	1	0.17734	0.82266
rs916408	C/T	1	4518139	1	0.186364	0.149456	1	0.149456	0.850544	1	0.23399	0.76601
rs241278	C/T	1	4529268	1	0.163636	0.298913	1	0.298913	0.701087	1	0.174877	0.825123
rs171317	A/C	1	4532688	1	0.295455	0.171196	1	0.171196	0.828804	1	0.384236	0.615764
rs1157688	C/T	1	4536627	1	0.0909091	0.0951087	1	0.0951087	0.904891	1	0.0541872	0.945813
rs241225	A/G	1	4541602	1	0.204545	0.119565	1	0.119565	0.880435	1	0.167488	0.832512
rs6426423	A/C	1	4556007	1	0.163636	0.293478	1	0.293478	0.706522	1	0.182266	0.817734
rs164780	C/G	1	4566354	1	0.140909	0.171196	1	0.171196	0.828804	1	0.184729	0.815271
rs12141994	C/G	1	4567856	1	0.204545	0.171196	1	0.171196	0.828804	1	0.243842	0.756158
rs12744374	C/T	1	4596231	1	0.0136364	0.0244565	1	0.0244565	0.975543	1	0.00246305	0.997537
rs12122754	C/T	1	4598419	1	0.109091	0.122283	1	0.122283	0.877717	1	0.0960591	0.903941
rs2035453	C/T	1	4604815	1	0.381818	0.423913	1	0.423913	0.576087	1	0.29803	0.70197
rs1483198	A/G	1	4617251	1	0.00909091	0.0516304	1	0.0516304	0.94837	1	0	1
rs12409187	A/G	1	4633653	1	0.154546	0.11413	1	0.11413	0.88587	1	0.115764	0.884236
rs11588881	C/T	1	4637243	1	0.0181818	0.0733696	1	0.0733696	0.92663	1	0	1
rs6681520	C/T	1	4663261	1	0.490909	0.486413	1	0.486413	0.513587	1	0.433497	0.566503
rs242058	C/T	1	4674298	1	0.1	0.17663	1	0.17663	0.82337	1	0.0985222	0.901478
rs16839502	A/T	1	4677487	1	0.25	0.125	1	0.125	0.875	1	0.312808	0.687192
rs3820253	A/G	1	4684744	1	0.0954545	0.228261	1	0.228261	0.771739	1	0.189655	0.810345
rs242050	A/G	1	4689039	1	0.0409091	0.0353261	1	0.0353261	0.964674	1	0.0665025	0.933498
rs392630	A/G	1	4696418	1	0.0318182	0.173913	1	0.173913	0.826087	1	0.0788177	0.921182
rs431966	C/G	1	4702588	1	0.127273	0.116848	1	0.116848	0.883152	1	0.125616	0.874384
rs7537345	A/G	1	4718223	1	0.272727	0.293478	1	0.293478	0.706522	1	0.256158	0.743842
rs879092	A/T	1	4720826	1	0.00454546	0.0407609	1	0.0407609	0.959239	1	0.0320197	0.96798
rs443850	C/T	1	4721157	1	0.140909	0.182065	1	0.182065	0.817935	1	0.150246	0.849754
rs12408533	A/G	1	4752928	1	0.0272727	0.0298913	1	0.0298913	0.970109	1	0.0246305	0.975369
rs16839670	A/C	1	4758526	1	0.181818	0.0951087	1	0.0951087	0.904891	1	0.214286	0.785714
rs17345273	A/G	1	4759348	1	0.0227273	0.0951087	1	0.0951087	0.904891	1	0.0985222	0.901478
rs4654607	C/T	1	4761020	1	0.340909	0.483696	1	0.483696	0.516304	1	0.261084	0.738916
rs12026226	A/C	1	4787770	1	0.0363636	0.13587	1	0.13587	0.86413	1	0.162562	0.837438
rs12028621	A/T	1	4788583	1	0.0318182	0.0788043	1	0.0788043	0.921196	1	0.137931	0.862069
rs10799265	C/T	1	4789464	1	0.404546	0.5	1	0.5	0.5	1	0.458128	0.541872
rs12124406	C/G	1	4801002	1	0.227273	0.157609	1	0.157609	0.842391	1	0.204433	0.795567
rs10489137	G/T	1	4833355	1	0	0.00815217	1	0.00815217	0.991848	1	0	1
rs11799924	A/G	1	4842724	1	0.186364	0.0706522	1	0.0706522	0.929348	1	0.140394	0.859606
rs6664880	A/G	1	4852648	1	0.340909	0.19837	1	0.19837	0.80163	1	0.320197	0.679803
rs4654465	A/C	1	4854635	1	0.163636	0.152174	1	0.152174	0.847826	1	0.135468	0.864532
rs4654468	C/T	1	4865491	1	0.304546	0.23913	1	0.23913	0.76087	1	0.246305	0.753695
rs7520488	C/G	1	4867599	1	0.304546	0.171196	1	0.171196	0.828804	1	0.226601	0.773399
rs6675013	C/T	1	4885117	1	0.122727	0.100543	1	0.100543	0.899456	1	0.197044	0.802956
rs11584727	A/G	1	4888122	1	0.390909	0.396739	1	0.396739	0.603261	1	0.29064	0.70936
rs10799149	A/G	1	4931239	1	0.0136364	0.144022	1	0.144022	0.855978	1	0.0221675	0.977833
rs12725971	A/G	1	4951092	1	0.131818	0.247283	1	0.247283	0.752717	1	0.046798	0.953202
rs11808607	A/G	1	4962048	1	0.104545	0.0597826	1	0.0597826	0.940217	1	0.157636	0.842364
rs1380470	A/G	1	4965577	1	0.318182	0.182065	1	0.182065	0.817935	1	0.256158	0.743842
rs9662885	G/T	1	4966065	1	0.113636	0.184783	1	0.184783	0.815217	1	0.184729	0.815271
rs10915314	C/G	1	4976182	1	0.00454546	0.0733696	1	0.0733696	0.92663	1	0	1
rs1459763	A/G	1	4994563	1	0.359091	0.26087	1	0.26087	0.73913	1	0.413793	0.586207
rs10915324	A/G	1	5003481	1	0.195455	0.157609	1	0.157609	0.842391	1	0.160099	0.839901
rs3128685	A/T	1	5014413	1	0.0909091	0.100543	1	0.100543	0.899456	1	0.0615764	0.938424
rs1563792	A/G	1	5024719	1	0.0909091	0.0380435	1	0.0380435	0.961957	1	0.0763547	0.923645
rs3128689	A/C	1	5041500	1	0.0818182	0.0788043	1	0.0788043	0.921196	1	0.103448	0.896552
rs12723011	A/T	1	5050320	1	0.0318182	0.0815217	1	0.0815217	0.918478	1	0.0689655	0.931034
rs4356099	A/G	1	5083785	1	0.118182	0.252717	1	0.252717	0.747283	1	0.091133	0.908867
rs6671889	A/C	1	5092563	1	0.204545	0.209239	1	0.209239	0.790761	1	0.238916	0.761084
rs9439505	C/T	1	5093533	1	0.140909	0.230978	1	0.230978	0.769022	1	0.184729	0.815271
rs12409689	C/T	1	5095111	1	0.05	0.00543478	1	0.00543478	0.994565	1	0.0246305	0.975369
rs6681148	C/T	1	5100369	1	0.181818	0.0896739	1	0.0896739	0.910326	1	0.23399	0.76601
rs4345839	A/G	1	5106499	1	0.109091	0.192935	1	0.192935	0.807065	1	0.044335	0.955665
rs10753353	C/T	1	5110994	1	0.109091	0.13587	1	0.13587	0.86413	1	0.0147783	0.985222
rs6690311	A/G	1	5126548	1	0.0863636	0.108696	1	0.108696	0.891304	1	0.0738916	0.926108
rs4076635	A/G	1	5130606	1	0.377273	0.309783	1	0.309783	0.690217	1	0.371921	0.628079
rs7545119	A/C	1	5134195	1	0.118182	0.149456	1	0.149456	0.850544	1	0.100985	0.899015
rs10492929	C/T	1	5137472	1	0.0272727	0	1	0	1	1	0.00985222	0.990148
rs6669501	C/T	1	5146701	1	0.15	0.108696	1	0.108696	0.891304	1	0.206897	0.793103
rs10492930	A/G	1	5146942	1	0.286364	0.331522	1	0.331522	0.668478	1	0.327586	0.672414
rs1320179	A/T	1	5156634	1	0.3	0.304348	1	0.304348	0.695652	1	0.327586	0.672414
rs7533885	C/G	1	5178495	1	0.131818	0.241848	1	0.241848	0.758152	1	0.157636	0.842364
rs12031466	A/G	1	5193225	1	0.0636364	0.0652174	1	0.0652174	0.934783	1	0.0517241	0.948276
rs6686714	G/T	1	5210469	1	0.0363636	0.190217	1	0.190217	0.809783	1	0.0591133	0.940887
rs494046	C/T	1	5212226	1	0.127273	0.258152	1	0.258152	0.741848	1	0.125616	0.874384
rs16840287	C/T	1	5215181	1	0.35	0.475544	1	0.475544	0.524456	1	0.450739	0.549261
rs494138	C/T	1	5230146	1	0.336364	0.423913	1	0.423913	0.576087	1	0.312808	0.687192
rs11808981	C/T	1	5233200	1	0.0681818	0.0842391	1	0.0842391	0.915761	1	0.0714286	0.928571
rs17423513	C/T	1	5240974	1	0.0818182	0.0788043	1	0.0788043	0.921196	1	0.0862069	0.913793
rs4417082	A/G	1	5248130	1	0.168182	0.209239	1	0.209239	0.790761	1	0.206897	0.793103
rs932789	A/G	1	5254224	1	0.295455	0.277174	1	0.277174	0.722826	1	0.399015	0.600985
rs4478820	A/G	1	5271794	1	0.459091	0.486413	1	0.486413	0.513587	1	0.450739	0.549261
rs10915414	C/G	1	5273226	1	0.281818	0.220109	1	0.220109	0.779891	1	0.305419	0.694581
rs9439531	G/T	1	5291357	1	0.272727	0.279891	1	0.279891	0.720109	1	0.231527	0.768473
rs12085538	A/G	1	5291940	1	0.240909	0.165761	1	0.165761	0.834239	1	0.295567	0.704433
rs912993	A/G	1	5295856	1	0.0909091	0.274456	1	0.274456	0.725544	1	0.157636	0.842364
rs7552583	A/T	1	5310209	1	0.154546	0.100543	1	0.100543	0.899456	1	0.152709	0.847291
rs3924260	A/C	1	5402448	1	0.286364	0.269022	1	0.269022	0.730978	1	0.366995	0.633005
rs12065301	A/G	1	5428781	1	0.0318182	0.0190217	1	0.0190217	0.980978	1	0.0591133	0.940887
rs12046983	C/G	1	5467410	1	0.0363636	0.0788043	1	0.0788043	0.921196	1	0.0517241	0.948276
rs11260698	C/T	1	5472112	1	0.104545	0.252717	1	0.252717	0.747283	1	0.155172	0.844828
rs12120052	A/G	1	5473820	1	0.227273	0.182065	1	0.182065	0.817935	1	0.194581	0.805419
rs2071958	C/T	1	5478271	1	0.1	0.0679348	1	0.0679348	0.932065	1	0.046798	0.953202
rs12023966	C/G	1	5485398	1	0.0590909	0.0652174	1	0.0652174	0.934783	1	0.0591133	0.940887
rs11805412	C/T	1	5493986	1	0.15	0.0706522	1	0.0706522	0.929348	1	0.147783	0.852217
rs17028184	C/T	1	5505361	1	0.127273	0.0543478	1	0.0543478	0.945652	1	0.142857	0.857143
rs2153900	A/G	1	5517324	1	0.0909091	0.160326	1	0.160326	0.839674	1	0.206897	0.793103
rs12062988	A/G	1	5537318	1	0.277273	0.211956	1	0.211956	0.788044	1	0.352217	0.647783
rs17027039	A/G	1	5559785	1	0.0545455	0.0516304	1	0.0516304	0.94837	1	0.0591133	0.940887
rs12078796	C/T	1	5565745	1	0.113636	0.0434783	1	0.0434783	0.956522	1	0.221675	0.778325
rs1775416	A/G	1	5568851	1	0.45	0.483696	1	0.483696	0.516304	1	0.480296	0.519704
rs950601	G/T	1	5582174	1	0.154546	0.171196	1	0.171196	0.828804	1	0.162562	0.837438
rs1695624	C/G	1	5607325	1	0.0772727	0.127717	1	0.127717	0.872283	1	0.0665025	0.933498
rs4845793	A/G	1	5609502	1	0.0772727	0.111413	1	0.111413	0.888587	1	0.0665025	0.933498
rs770682	C/T	1	5612197	1	0.240909	0.130435	1	0.130435	0.869565	1	0.288177	0.711823
rs17028511	A/G	1	5627423	1	0.290909	0.209239	1	0.209239	0.790761	1	0.29064	0.70936
rs17028547	A/C	1	5640954	1	0.0545455	0.0380435	1	0.0380435	0.961957	1	0.0985222	0.901478
rs973978	A/G	1	5645963	1	0.113636	0.0896739	1	0.0896739	0.910326	1	0.0763547	0.923645
rs770701	A/G	1	5666096	1	0.00909091	0	1	0	1	1	0	1
rs770698	C/G	1	5695578	1	0.0863636	0.103261	1	0.103261	0.896739	1	0.123153	0.876847
rs1414379	A/G	1	5697261	1	0.181818	0.255435	1	0.255435	0.744565	1	0.12069	0.87931
rs2842262	C/T	1	5708159	1	0.0409091	0.0652174	1	0.0652174	0.934783	1	0.0492611	0.950739
rs2842258	A/G	1	5713085	1	0.209091	0.228261	1	0.228261	0.771739	1	0.280788	0.719212
rs3935073	A/C	1	5753554	1	0.390909	0.413044	1	0.413044	0.586956	1	0.339902	0.660098
rs17028791	A/G	1	5757024	1	0.227273	0.190217	1	0.190217	0.809783	1	0.20197	0.79803
rs6701947	A/G	1	5793121	1	0.231818	0.211956	1	0.211956	0.788044	1	0.236453	0.763547
rs4845820	A/G	1	5803496	1	0.281818	0.42663	1	0.42663	0.57337	1	0.14532	0.85468
rs1890191	C/T	1	5809727	1	0.172727	0.236413	1	0.236413	0.763587	1	0.0665025	0.933498
rs1698980	A/G	1	5826545	1	0.0227273	0.122283	1	0.122283	0.877717	1	0.0270936	0.972906
rs1765719	G/T	1	5828516	1	0.313636	0.336956	1	0.336956	0.663044	1	0.224138	0.775862
rs11805141	C/T	1	5847326	1	0.2	0.152174	1	0.152174	0.847826	1	0.128079	0.871921
rs12122894	A/G	1	5848455	1	0.0227273	0.0461956	1	0.0461956	0.953804	1	0	1
rs868162	C/T	1	5856823	1	0.1	0.26087	1	0.26087	0.73913	1	0.0788177	0.921182
rs3747990	C/T	1	5859914	1	0.00909091	0.0461956	1	0.0461956	0.953804	1	0	1
rs12139627	A/G	1	5879929	1	0.0227273	0.0543478	1	0.0543478	0.945652	1	0	1
rs11122117	C/G	1	5884268	1	0.0454546	0.108696	1	0.108696	0.891304	1	0.091133	0.908867
rs12120967	C/T	1	5887968	1	0.00909091	0.048913	1	0.048913	0.951087	1	0	1
rs571655	C/T	1	5888042	1	0.00909091	0.0244565	1	0.0244565	0.975543	1	0	1
rs12121044	A/G	1	5912568	1	0.0181818	0.048913	1	0.048913	0.951087	1	0	1
rs10864264	C/T	1	5915268	1	0.0818182	0.119565	1	0.119565	0.880435	1	0.128079	0.871921
rs2011197	C/T	1	5942458	1	0.0454546	0.173913	1	0.173913	0.826087	1	0.0320197	0.96798
rs3789563	C/T	1	6026589	1	0.409091	0.494565	1	0.494565	0.505435	1	0.320197	0.679803
rs17029103	A/G	1	6048569	1	0.436364	0.434783	1	0.434783	0.565217	1	0.460591	0.539409
rs1883768	C/T	1	6088006	1	0.00454546	0	1	0	1	1	0	1
rs9434741	A/G	1	6140446	1	0.5	0.483696	1	0.483696	0.516304	1	0.470443	0.529557
rs4908863	C/T	1	6169653	1	0.277273	0.279891	1	0.279891	0.720109	1	0.334975	0.665025
rs12070308	C/T	1	6189898	1	0.113636	0.122283	1	0.122283	0.877717	1	0.135468	0.864532
rs4908880	A/G	1	6310159	1	0.0818182	0.0407609	1	0.0407609	0.959239	1	0.0172414	0.982759
rs3789484	C/T	1	6313900	1	0.2	0.201087	1	0.201087	0.798913	1	0.174877	0.825123
rs3789479	A/G	1	6326818	1	0.136364	0.0652174	1	0.0652174	0.934783	1	0.125616	0.874384
rs6660500	A/G	1	6345346	1	0.336364	0.258152	1	0.258152	0.741848	1	0.37931	0.62069
rs3789463	C/T	1	6370161	1	0.195455	0.0652174	1	0.0652174	0.934783	1	0.246305	0.753695
rs17029399	A/T	1	6385687	1	0.481818	0.3125	1	0.3125	0.6875	1	0.440887	0.559113
rs4908892	A/G	1	6404429	1	0.104545	0.119565	1	0.119565	0.880435	1	0.0935961	0.906404
rs2986755	C/T	1	6446412	1	0.00909091	0.0108696	1	0.0108696	0.98913	1	0.0246305	0.975369
rs2986753	A/G	1	6453022	1	0.386364	0.30163	1	0.30163	0.69837	1	0.315271	0.684729
rs9434795	C/T	1	6475086	1	0.154546	0.241848	1	0.241848	0.758152	1	0.152709	0.847291
rs11122043	C/T	1	6503016	1	0.409091	0.418478	1	0.418478	0.581522	1	0.455665	0.544335
rs7540913	A/G	1	6504464	1	0.309091	0.38587	1	0.38587	0.61413	1	0.44335	0.55665
rs11122096	A/G	1	6553906	1	0.295455	0.247283	1	0.247283	0.752717	1	0.26601	0.73399
rs6420996	A/G	1	6560187	1	0.227273	0.100543	1	0.100543	0.899456	1	0.251231	0.748768
rs11122100	C/T	1	6560651	1	0.322727	0.296196	1	0.296196	0.703804	1	0.258621	0.741379
rs12079872	A/G	1	6612411	1	0.163636	0.225544	1	0.225544	0.774456	1	0.155172	0.844828
rs3827729	A/G	1	6679021	1	0.15	0.211956	1	0.211956	0.788044	1	0.103448	0.896552
rs278020	C/T	1	6687230	1	0.472727	0.494565	1	0.494565	0.505435	1	0.406404	0.593596
rs277681	A/C	1	6707179	1	0.136364	0.133152	1	0.133152	0.866848	1	0.192118	0.807882
rs11578279	G/T	1	6821102	1	0.0136364	0	1	0	1	1	0.0270936	0.972906
rs11582310	A/G	1	6838797	1	0.00909091	0	1	0	1	1	0.0270936	0.972906
rs17441830	A/G	1	6844165	1	0.00909091	0.105978	1	0.105978	0.894022	1	0	1
rs7546903	A/G	1	6858859	1	0.454545	0.388587	1	0.388587	0.611413	1	0.391626	0.608374
rs12751613	A/C	1	6901209	1	0.0727273	0.122283	1	0.122283	0.877717	1	0.0837438	0.916256
rs6577395	C/T	1	6914512	1	0.259091	0.342391	1	0.342391	0.657609	1	0.229064	0.770936
rs12726405	C/T	1	6938220	1	0.131818	0.1875	1	0.1875	0.8125	1	0.128079	0.871921
rs12033659	C/T	1	6952401	1	0.0181818	0.0896739	1	0.0896739	0.910326	1	0	1
rs4518923	A/G	1	6959389	1	0.0681818	0.0570652	1	0.0570652	0.942935	1	0.0517241	0.948276
rs4908432	A/G	1	6985471	1	0.0181818	0.0896739	1	0.0896739	0.910326	1	0.0615764	0.938424
rs2898915	C/T	1	6985974	1	0.113636	0.317935	1	0.317935	0.682065	1	0.0862069	0.913793
rs11588097	A/G	1	6994002	1	0.3	0.19837	1	0.19837	0.80163	1	0.339902	0.660098
rs12048981	C/T	1	7014173	1	0.409091	0.293478	1	0.293478	0.706522	1	0.428571	0.571429
rs6577408	A/G	1	7022879	1	0.354546	0.184783	1	0.184783	0.815217	1	0.285714	0.714286
rs4074963	C/G	1	7027902	1	0.363636	0.380435	1	0.380435	0.619565	1	0.455665	0.544335
rs9434824	A/G	1	7060224	1	0.259091	0.290761	1	0.290761	0.709239	1	0.35468	0.64532
rs7515073	C/G	1	7069162	1	0.218182	0.160326	1	0.160326	0.839674	1	0.312808	0.687192
rs10864275	A/G	1	7074625	1	0.113636	0.0625	1	0.0625	0.9375	1	0.137931	0.862069
rs17030312	A/G	1	7085149	1	0.277273	0.13587	1	0.13587	0.86413	1	0.1133	0.886699
rs9434845	C/T	1	7100400	1	0.159091	0.171196	1	0.171196	0.828804	1	0.137931	0.862069
rs6667429	C/T	1	7144045	1	0.0954545	0.0896739	1	0.0896739	0.910326	1	0.169951	0.830049
rs6577416	G/T	1	7154071	1	0.427273	0.342391	1	0.342391	0.657609	1	0.458128	0.541872
rs11799528	A/C	1	7206353	1	0.372727	0.298913	1	0.298913	0.701087	1	0.332512	0.667488
rs7512599	A/G	1	7238618	1	0.404546	0.459239	1	0.459239	0.540761	1	0.41133	0.58867
rs7549382	C/G	1	7243490	1	0.05	0.17663	1	0.17663	0.82337	1	0.00738916	0.992611
rs11120890	C/T	1	7247090	1	0.409091	0.44837	1	0.44837	0.55163	1	0.46798	0.53202
rs2001142	C/T	1	7271530	1	0.0772727	0.25	1	0.25	0.75	1	0.0394089	0.960591
rs6577435	A/C	1	7274915	1	0.0818182	0.247283	1	0.247283	0.752717	1	0.0394089	0.960591
rs12402763	A/G	1	7297982	1	0.0181818	0.0951087	1	0.0951087	0.904891	1	0.00738916	0.992611
rs4908629	C/T	1	7367106	1	0.0409091	0.0652174	1	0.0652174	0.934783	1	0.0886699	0.91133
rs845232	A/G	1	7370843	1	0.354546	0.274456	1	0.274456	0.725544	1	0.394089	0.605911
rs1193219	A/G	1	7414707	1	0.340909	0.486413	1	0.486413	0.513587	1	0.440887	0.559113
rs17030886	A/G	1	7428428	1	0.318182	0.228261	1	0.228261	0.771739	1	0.317734	0.682266
rs1193238	C/T	1	7448958	1	0.313636	0.334239	1	0.334239	0.665761	1	0.270936	0.729064
rs6678279	C/T	1	7463357	1	0.177273	0.105978	1	0.105978	0.894022	1	0.147783	0.852217
rs2693958	C/T	1	7463878	1	0.245454	0.326087	1	0.326087	0.673913	1	0.165025	0.834975
rs12091424	A/G	1	7472327	1	0.195455	0.144022	1	0.144022	0.855978	1	0.197044	0.802956
rs10864304	A/G	1	7479739	1	0.427273	0.298913	1	0.298913	0.701087	1	0.352217	0.647783
rs1725265	A/G	1	7480780	1	0.4	0.48913	1	0.48913	0.51087	1	0.381773	0.618227
rs1193159	C/T	1	7539197	1	0.472727	0.467391	1	0.467391	0.532609	1	0.482759	0.517241
rs17031148	C/T	1	7557589	1	0.0954545	0.0652174	1	0.0652174	0.934783	1	0.0985222	0.901478
rs873433	C/G	1	7563975	1	0.236364	0.456522	1	0.456522	0.543478	1	0.280788	0.719212
rs6676442	C/T	1	7592845	1	0.177273	0.0597826	1	0.0597826	0.940217	1	0.162562	0.837438
rs17376559	A/G	1	7640680	1	0.0318182	0.0923913	1	0.0923913	0.907609	1	0	1
rs2995034	C/T	1	7693488	1	0.131818	0.220109	1	0.220109	0.779891	1	0.238916	0.761084
rs11587880	C/T	1	7745544	1	0.0727273	0.0869565	1	0.0869565	0.913043	1	0.0812808	0.918719
rs7515025	C/T	1	7748980	1	0.122727	0.0380435	1	0.0380435	0.961957	1	0.189655	0.810345
rs41454244	A/G	1	7751873	1	0.0636364	0.0842391	1	0.0842391	0.915761	1	0.0738916	0.926108
rs228669	C/T	1	7792635	1	0.0590909	0.0163043	1	0.0163043	0.983696	1	0.0320197	0.96798
rs4908699	A/G	1	7827861	1	0.0909091	0.013587	1	0.013587	0.986413	1	0.137931	0.862069
rs170629	A/G	1	7832978	1	0.0363636	0.160326	1	0.160326	0.839674	1	0.00492611	0.995074
rs228648	A/G	1	7836017	1	0.5	0.48913	1	0.48913	0.51087	1	0.384236	0.615764
rs228716	G/T	1	7858859	1	0.345454	0.399456	1	0.399456	0.600544	1	0.327586	0.672414
rs9657956	C/T	1	7923149	1	0.136364	0.11413	1	0.11413	0.88587	1	0.206897	0.793103
rs2493215	A/G	1	7930303	1	0.159091	0.339674	1	0.339674	0.660326	1	0.105911	0.894089
rs11121090	C/T	1	8091221	1	0.390909	0.369565	1	0.369565	0.630435	1	0.369458	0.630542
rs12134193	C/T	1	8099213	1	0.131818	0.0353261	1	0.0353261	0.964674	1	0.0788177	0.921182
rs12136685	G/T	1	8114379	1	0.281818	0.404891	1	0.404891	0.595109	1	0.268473	0.731527
rs9434615	A/G	1	8118652	1	0.422727	0.228261	1	0.228261	0.771739	1	0.371921	0.628079
rs7524007	C/T	1	8140793	1	0.145454	0.119565	1	0.119565	0.880435	1	0.130542	0.869458
rs10864334	C/T	1	8142693	1	0.0727273	0.0380435	1	0.0380435	0.961957	1	0.0812808	0.918719
rs17032281	A/G	1	8144743	1	0.272727	0.4375	1	0.4375	0.5625	1	0.273399	0.726601
rs12083559	C/T	1	8155212	1	0.0272727	0.00271739	1	0.00271739	0.997283	1	0.0689655	0.931034
rs67746	A/G	1	8185100	1	0.295455	0.149456	1	0.149456	0.850544	1	0.357143	0.642857
rs7554129	C/T	1	8210885	1	0.159091	0.076087	1	0.076087	0.923913	1	0.147783	0.852217
rs367915	C/T	1	8211027	1	0.368182	0.233696	1	0.233696	0.766304	1	0.305419	0.694581
rs159632	A/G	1	8267885	1	0.104545	0.0461956	1	0.0461956	0.953804	1	0.0566502	0.94335
rs17032503	C/T	1	8356587	1	0.0727273	0.0326087	1	0.0326087	0.967391	1	0.0985222	0.901478
rs301806	C/T	1	8404665	1	0.236364	0.396739	1	0.396739	0.603261	1	0.251231	0.748768
rs17032610	A/G	1	8437859	1	0.0863636	0.0163043	1	0.0163043	0.983696	1	0.140394	0.859606
rs12077062	C/T	1	8512438	1	0.0636364	0.0326087	1	0.0326087	0.967391	1	0.0541872	0.945813
rs17032752	A/G	1	8699511	1	0.245454	0.116848	1	0.116848	0.883152	1	0.20197	0.79803
rs7517436	G/T	1	8793463	1	0.0272727	0.122283	1	0.122283	0.877717	1	0.0320197	0.96798
rs11582339	G/T	1	8821394	1	0.209091	0.336956	1	0.336956	0.663044	1	0.229064	0.770936
rs2274971	C/T	1	8853736	1	0.168182	0.1875	1	0.1875	0.8125	1	0.0985222	0.901478
rs10218541	C/T	1	8874616	1	0.2	0.0869565	1	0.0869565	0.913043	1	0.226601	0.773399
rs6665631	A/G	1	8901101	1	0.409091	0.358696	1	0.358696	0.641304	1	0.399015	0.600985
rs4908796	A/G	1	8905493	1	0.359091	0.369565	1	0.369565	0.630435	1	0.408867	0.591133
rs6684149	C/T	1	8925765	1	0.0227273	0.0951087	1	0.0951087	0.904891	1	0.103448	0.896552
rs7544111	C/T	1	8988009	1	0.0318182	0.0733696	1	0.0733696	0.92663	1	0.00492611	0.995074
rs7530465	A/G	1	8990973	1	0.245454	0.399456	1	0.399456	0.600544	1	0.165025	0.834975
rs770036	C/T	1	9065919	1	0.136364	0.296196	1	0.296196	0.703804	1	0.0566502	0.94335
rs1705305	C/T	1	9086953	1	0.1	0.0896739	1	0.0896739	0.910326	1	0.0566502	0.94335
rs12726928	A/C	1	9112841	1	0.0272727	0.122283	1	0.122283	0.877717	1	0.0197044	0.980296
rs17376524	A/G	1	9149171	1	0.0136364	0.0108696	1	0.0108696	0.98913	1	0	1
rs6577559	C/T	1	9160682	1	0.0136364	0.0733696	1	0.0733696	0.92663	1	0.0985222	0.901478
rs11121371	A/G	1	9315315	1	0.372727	0.497283	1	0.497283	0.502717	1	0.352217	0.647783
rs2075972	C/T	1	9329566	1	0.404546	0.3125	1	0.3125	0.6875	1	0.482759	0.517241
rs12022654	A/G	1	9391701	1	0.0454546	0.184783	1	0.184783	0.815217	1	0.0320197	0.96798
rs9726404	C/T	1	9418158	1	0.309091	0.165761	1	0.165761	0.834239	1	0.386699	0.613301
rs9787285	A/G	1	9421833	1	0.00909091	0.0461956	1	0.0461956	0.953804	1	0.0221675	0.977833
rs12735814	A/G	1	9471915	1	0.00454546	0.122283	1	0.122283	0.877717	1	0.0172414	0.982759
rs7413464	C/T	1	9478648	1	0.159091	0.315217	1	0.315217	0.684783	1	0.12069	0.87931
rs7554199	C/T	1	9562878	1	0	0.00271739	1	0.00271739	0.997283	1	0.0172414	0.982759
rs6540961	A/G	1	9573316	1	0.431818	0.48913	1	0.48913	0.51087	1	0.359606	0.640394
rs7553125	A/G	1	9641110	1	0.295455	0.149456	1	0.149456	0.850544	1	0.389163	0.610837
rs11121472	A/C	1	9655808	1	0.4	0.282609	1	0.282609	0.717391	1	0.423645	0.576355
rs1135426	C/T	1	9710095	1	0.0636364	0.0597826	1	0.0597826	0.940217	1	0	1
rs1135427	G/T	1	9710427	1	0.0772727	0.157609	1	0.157609	0.842391	1	0.0862069	0.913793
rs3922953	C/T	1	9721206	1	0.0181818	0.00271739	1	0.00271739	0.997283	1	0.00738916	0.992611
rs2119508	A/G	1	9776825	1	0.0681818	0.0652174	1	0.0652174	0.934783	1	0	1
rs2278611	A/G	1	9845688	1	0.159091	0.103261	1	0.103261	0.896739	1	0.142857	0.857143
rs935073	A/G	1	9846328	1	0.409091	0.472826	1	0.472826	0.527174	1	0.330049	0.669951
rs12128766	C/T	1	9859628	1	0	0.0652174	1	0.0652174	0.934783	1	0.00246305	0.997537
rs7549820	A/G	1	9860176	1	0.104545	0.105978	1	0.105978	0.894022	1	0.162562	0.837438
rs2273299	C/T	1	10141026	1	0.145454	0.214674	1	0.214674	0.785326	1	0.155172	0.844828
rs12136376	C/T	1	10219039	1	0.227273	0.25	1	0.25	0.75	1	0.167488	0.832512
rs4846208	C/T	1	10236426	1	0.127273	0.144022	1	0.144022	0.855978	1	0.0418719	0.958128
rs2483679	A/G	1	10407606	1	0.486364	0.404891	1	0.404891	0.595109	1	0.413793	0.586207
rs649101	C/T	1	10412698	1	0.309091	0.339674	1	0.339674	0.660326	1	0.256158	0.743842
rs586223	C/T	1	10415882	1	0.454545	0.467391	1	0.467391	0.532609	1	0.44335	0.55665
rs2847337	A/G	1	10425297	1	0.359091	0.173913	1	0.173913	0.826087	1	0.337438	0.662562
rs670666	A/G	1	10471967	1	0.109091	0.23913	1	0.23913	0.76087	1	0.118227	0.881773
rs12090079	C/T	1	10513691	1	0.35	0.149456	1	0.149456	0.850544	1	0.312808	0.687192
rs284267	A/C	1	10578938	1	0.440909	0.440217	1	0.440217	0.559783	1	0.487685	0.512315
rs7514751	C/T	1	10685019	1	0.440909	0.377717	1	0.377717	0.622283	1	0.295567	0.704433
rs710133	C/T	1	10694075	1	0.204545	0.317935	1	0.317935	0.682065	1	0.310345	0.689655
rs205483	C/T	1	10737525	1	0.0454546	0.0108696	1	0.0108696	0.98913	1	0.0369458	0.963054
rs11121617	A/G	1	10764608	1	0	0.0570652	1	0.0570652	0.942935	1	0	1
rs10864471	A/G	1	10772232	1	0.0818182	0.111413	1	0.111413	0.888587	1	0.105911	0.894089
rs497483	A/G	1	10813358	1	0.236364	0.380435	1	0.380435	0.619565	1	0.315271	0.684729
rs1292646	C/T	1	10841681	1	0.0954545	0.133152	1	0.133152	0.866848	1	0.0197044	0.980296
rs1280989	A/G	1	10846860	1	0.0136364	0.0733696	1	0.0733696	0.92663	1	0.0689655	0.931034
rs11121644	C/T	1	10874974	1	0.495455	0.402174	1	0.402174	0.597826	1	0.408867	0.591133
rs7522413	A/G	1	10881522	1	0.281818	0.157609	1	0.157609	0.842391	1	0.339902	0.660098
rs12085319	G/T	1	10952065	1	0.0227273	0.244565	1	0.244565	0.755435	1	0.00246305	0.997537
rs28991013	C/T	1	11177760	1	0.0227273	0	1	0	1	1	0	1
rs7544489	C/T	1	11222098	1	0.0863636	0.23913	1	0.23913	0.76087	1	0.0615764	0.938424
rs2744815	A/G	1	11283544	1	0.0545455	0.279891	1	0.279891	0.720109	1	0.0221675	0.977833
rs2788541	A/G	1	11342398	1	0.381818	0.217391	1	0.217391	0.782609	1	0.438424	0.561576
rs2982364	C/T	1	11355331	1	0.05	0.334239	1	0.334239	0.665761	1	0.00985222	0.990148
rs12089828	A/G	1	11367170	1	0.122727	0.0380435	1	0.0380435	0.961957	1	0.123153	0.876847
rs10864504	A/G	1	11398790	1	0.154546	0.418478	1	0.418478	0.581522	1	0.199507	0.800493
rs11121734	A/G	1	11416455	1	0.154546	0.277174	1	0.277174	0.722826	1	0.0837438	0.916256
rs7414229	C/T	1	11420886	1	0.459091	0.277174	1	0.277174	0.722826	1	0.480296	0.519704
rs7534387	C/T	1	11447369	1	0.0545455	0.00815217	1	0.00815217	0.991848	1	0.0369458	0.963054
rs3887379	A/G	1	11500418	1	0.286364	0.13587	1	0.13587	0.86413	1	0.261084	0.738916
rs761087	A/G	1	11579271	1	0.286364	0.407609	1	0.407609	0.592391	1	0.307882	0.692118
rs1534987	C/T	1	11684411	1	0.0181818	0.0298913	1	0.0298913	0.970109	1	0.0123153	0.987685
rs6419478	C/T	1	11721399	1	0.0772727	0.0353261	1	0.0353261	0.964674	1	0.162562	0.837438
rs17421511	A/G	1	11780375	1	0.0409091	0.122283	1	0.122283	0.877717	1	0.00985222	0.990148
rs17037404	A/G	1	11785864	1	0.0454546	0.0407609	1	0.0407609	0.959239	1	0.110837	0.889163
rs535107	A/G	1	11812055	1	0.422727	0.451087	1	0.451087	0.548913	1	0.497537	0.502463
rs9659237	A/G	1	11903857	1	0.0545455	0.0679348	1	0.0679348	0.932065	1	0.125616	0.874384
rs2295281	C/T	1	11981999	1	0.286364	0.334239	1	0.334239	0.665761	1	0.302956	0.697044
rs11807931	C/T	1	12020681	1	0.0136364	0.00815217	1	0.00815217	0.991848	1	0	1
rs6541012	C/T	1	12035307	1	0.236364	0.263587	1	0.263587	0.736413	1	0.302956	0.697044
rs4845895	A/G	1	12086724	1	0.404546	0.459239	1	0.459239	0.540761	1	0.29064	0.70936
rs501525	C/T	1	12103392	1	0.240909	0.358696	1	0.358696	0.641304	1	0.194581	0.805419
rs1890586	C/T	1	12128902	1	0	0	1	0	1	1	0.0517241	0.948276
rs816060	A/G	1	12142497	1	0.0727273	0.271739	1	0.271739	0.728261	1	0.0295567	0.970443
rs1201157	A/G	1	12171618	1	0.322727	0.296196	1	0.296196	0.703804	1	0.352217	0.647783
rs5746073	C/T	1	12191224	1	0.00909091	0.0543478	1	0.0543478	0.945652	1	0	1
rs235246	A/G	1	12239171	1	0.190909	0.0896739	1	0.0896739	0.910326	1	0.182266	0.817734
rs11121916	G/T	1	12486714	1	0.136364	0.0461956	1	0.0461956	0.953804	1	0.174877	0.825123
rs12406819	A/G	1	12499796	1	0.463636	0.36413	1	0.36413	0.63587	1	0.47537	0.52463
rs6680005	C/T	1	12636815	1	0.0772727	0.00271739	1	0.00271739	0.997283	1	0.0812808	0.918719
rs3010886	C/T	1	12708950	1	0.5	0.491848	1	0.491848	0.508152	1	0.371921	0.628079
rs10047037	C/T	1	12726144	1	0.495455	0.4375	1	0.4375	0.5625	1	0.394089	0.605911
rs4548455	C/T	1	12736109	1	0.281818	0.163044	1	0.163044	0.836956	1	0.229064	0.770936
rs11121976	C/T	1	12756015	1	0.0772727	0.048913	1	0.048913	0.951087	1	0.0591133	0.940887
rs11799368	A/G	1	13845756	1	0.00909091	0.0163043	1	0.0163043	0.983696	1	0.0246305	0.975369
rs12085812	C/T	1	14019300	1	0.281818	0.108696	1	0.108696	0.891304	1	0.241379	0.758621
rs10754901	C/T	1	14080611	1	0.468182	0.497283	1	0.497283	0.502717	1	0.460591	0.539409
rs1203706	A/G	1	14104579	1	0.0772727	0.220109	1	0.220109	0.779891	1	0.046798	0.953202
rs10803436	A/G	1	14118324	1	0.390909	0.451087	1	0.451087	0.548913	1	0.472906	0.527094
rs12035581	A/C	1	14131750	1	0.0272727	0.0407609	1	0.0407609	0.959239	1	0	1
rs2359896	A/G	1	14153149	1	0.122727	0.103261	1	0.103261	0.896739	1	0.165025	0.834975
rs4579751	A/G	1	14226898	1	0.413636	0.491848	1	0.491848	0.508152	1	0.485222	0.514778
rs12409852	A/T	1	14283325	1	0.0681818	0.0543478	1	0.0543478	0.945652	1	0	1
rs16853584	C/G	1	14292727	1	0.127273	0.0461956	1	0.0461956	0.953804	1	0.162562	0.837438
rs4661471	C/T	1	14295596	1	0.0227273	0.0788043	1	0.0788043	0.921196	1	0.0172414	0.982759
rs744007	C/T	1	14322358	1	0.277273	0.472826	1	0.472826	0.527174	1	0.253695	0.746305
rs16853736	C/T	1	14382263	1	0.0818182	0.0298913	1	0.0298913	0.970109	1	0.100985	0.899015
rs657359	G/T	1	14386196	1	0.445454	0.225544	1	0.225544	0.774456	1	0.435961	0.564039
rs659483	A/G	1	14412135	1	0.05	0.0407609	1	0.0407609	0.959239	1	0	1
rs10157045	A/G	1	14447671	1	0.140909	0.355978	1	0.355978	0.644022	1	0.110837	0.889163
rs6662041	A/G	1	14448429	1	0.331818	0.138587	1	0.138587	0.861413	1	0.362069	0.637931
rs12077532	G/T	1	14461550	1	0.3	0.355978	1	0.355978	0.644022	1	0.224138	0.775862
rs10754856	C/T	1	14628414	1	0.277273	0.233696	1	0.233696	0.766304	1	0.258621	0.741379
rs16850384	C/T	1	14695503	1	0.104545	0.0407609	1	0.0407609	0.959239	1	0.0985222	0.901478
rs10927453	A/G	1	14711318	1	0.259091	0.36413	1	0.36413	0.63587	1	0.283251	0.716749
rs10803288	A/C	1	14781426	1	0.168182	0.209239	1	0.209239	0.790761	1	0.0246305	0.975369
rs6671110	C/T	1	15008115	1	0.486364	0.345109	1	0.345109	0.654891	1	0.470443	0.529557
rs2690028	C/G	1	15113504	1	0.386364	0.361413	1	0.361413	0.638587	1	0.386699	0.613301
rs12567150	A/G	1	15186898	1	0.490909	0.494565	1	0.494565	0.505435	1	0.280788	0.719212
rs4633284	C/G	1	15205640	1	0.463636	0.483696	1	0.483696	0.516304	1	0.492611	0.507389
rs6684496	A/G	1	15225407	1	0.35	0.442935	1	0.442935	0.557065	1	0.389163	0.610837
rs16851168	A/C	1	15234943	1	0.0772727	0.00271739	1	0.00271739	0.997283	1	0.0738916	0.926108
rs6704367	C/T	1	15243919	1	0.0909091	0.00815217	1	0.00815217	0.991848	1	0.142857	0.857143
rs16851241	A/C	1	15273745	1	0.118182	0.13587	1	0.13587	0.86413	1	0.167488	0.832512
rs11812087	C/G	1	15320181	1	0.390909	0.4375	1	0.4375	0.5625	1	0.302956	0.697044
rs16851358	C/T	1	15372919	1	0.268182	0.410326	1	0.410326	0.589674	1	0.327586	0.672414
rs742668	A/G	1	15392269	1	0.254545	0.255435	1	0.255435	0.744565	1	0.32266	0.67734
rs7532826	A/G	1	15550519	1	0.481818	0.497283	1	0.497283	0.502717	1	0.401478	0.598522
rs6429740	G/T	1	15606679	1	0.0227273	0	1	0	1	1	0.0344828	0.965517
rs12562216	A/G	1	15606888	1	0.227273	0.184783	1	0.184783	0.815217	1	0.118227	0.881773
rs555015	A/G	1	15645520	1	0.131818	0.171196	1	0.171196	0.828804	1	0.206897	0.793103
rs3766160	A/G	1	15681459	1	0.209091	0.269022	1	0.269022	0.730978	1	0.300493	0.699507
rs11808281	A/G	1	15833195	1	0.00454546	0.00815217	1	0.00815217	0.991848	1	0.142857	0.857143
rs11810329	A/G	1	15981509	1	0	0.0190217	1	0.0190217	0.980978	1	0	1
rs16852096	A/G	1	16125120	1	0.113636	0.0570652	1	0.0570652	0.942935	1	0.108374	0.891626
rs4661717	G/T	1	16368501	1	0.390909	0.366848	1	0.366848	0.633152	1	0.280788	0.719212
rs7538966	C/T	1	16377136	1	0.209091	0.285326	1	0.285326	0.714674	1	0.416256	0.583744
rs6702819	C/T	1	16532025	1	0.168182	0.125	1	0.125	0.875	1	0.0615764	0.938424
rs4661746	C/T	1	16608719	1	0.0272727	0.127717	1	0.127717	0.872283	1	0.00738916	0.992611
rs279023	C/T	1	16658755	1	0.204545	0.173913	1	0.173913	0.826087	1	0.187192	0.812808
rs6691985	C/T	1	17162498	1	0.204545	0.342391	1	0.342391	0.657609	1	0.0812808	0.918719
rs2647145	C/T	1	17250477	1	0.413636	0.4375	1	0.4375	0.5625	1	0.41133	0.58867
rs12404121	C/T	1	17258691	1	0.372727	0.317935	1	0.317935	0.682065	1	0.399015	0.600985
rs2746543	A/G	1	17259467	1	0.481818	0.472826	1	0.472826	0.527174	1	0.280788	0.719212
rs4620585	C/T	1	17359309	1	0.486364	0.478261	1	0.478261	0.521739	1	0.270936	0.729064
rs7537641	A/G	1	17393851	1	0.0772727	0.0190217	1	0.0190217	0.980978	1	0.133005	0.866995
rs2247525	A/C	1	17723067	1	0.495455	0.480978	1	0.480978	0.519022	1	0.399015	0.600985
rs16830722	A/G	1	17963562	1	0.0454546	0.0407609	1	0.0407609	0.959239	1	0.0591133	0.940887
rs619345	C/T	1	18143470	1	0.431818	0.307065	1	0.307065	0.692935	1	0.458128	0.541872
rs1192560	A/G	1	18165350	1	0.204545	0.214674	1	0.214674	0.785326	1	0.0960591	0.903941
rs6586487	C/T	1	18212335	1	0.154546	0.225544	1	0.225544	0.774456	1	0.20936	0.79064
rs4920415	C/T	1	18247312	1	0.395454	0.434783	1	0.434783	0.565217	1	0.495074	0.504926
rs1031567	A/G	1	18250377	1	0.1	0.190217	1	0.190217	0.809783	1	0.226601	0.773399
rs4920295	A/C	1	18310826	1	0.254545	0.190217	1	0.190217	0.809783	1	0.248769	0.751232
rs12409641	A/C	1	18313665	1	0.0863636	0.116848	1	0.116848	0.883152	1	0.0517241	0.948276
rs767654	C/T	1	18394276	1	0.322727	0.279891	1	0.279891	0.720109	1	0.344828	0.655172
rs12031938	G/T	1	18429326	1	0.177273	0.116848	1	0.116848	0.883152	1	0.0985222	0.901478
rs4920310	A/G	1	18436476	1	0.159091	0.269022	1	0.269022	0.730978	1	0.103448	0.896552
rs16861776	C/T	1	18468446	1	0.218182	0.328804	1	0.328804	0.671196	1	0.216749	0.783251
rs542634	A/G	1	18545361	1	0.368182	0.315217	1	0.315217	0.684783	1	0.248769	0.751232
rs525448	A/G	1	18558021	1	0.454545	0.402174	1	0.402174	0.597826	1	0.433497	0.566503
rs4920486	C/G	1	18562092	1	0.304546	0.366848	1	0.366848	0.633152	1	0.251231	0.748768
rs11583843	A/G	1	18564271	1	0.0227273	0.0108696	1	0.0108696	0.98913	1	0.0812808	0.918719
rs1336130	C/T	1	18595300	1	0.363636	0.328804	1	0.328804	0.671196	1	0.337438	0.662562
rs2816061	A/G	1	18776406	1	0.190909	0.258152	1	0.258152	0.741848	1	0.174877	0.825123
rs10489154	A/G	1	18824492	1	0.0181818	0.00543478	1	0.00543478	0.994565	1	0.0492611	0.950739
rs545793	C/G	1	18889109	1	0.463636	0.350544	1	0.350544	0.649456	1	0.366995	0.633005
rs510843	C/T	1	18962667	1	0.154546	0.209239	1	0.209239	0.790761	1	0.204433	0.795567
rs7521204	C/T	1	19010882	1	0.422727	0.380435	1	0.380435	0.619565	1	0.423645	0.576355
rs16862393	C/T	1	19146392	1	0.0272727	0.00543478	1	0.00543478	0.994565	1	0.0295567	0.970443
rs12727433	C/T	1	19267311	1	0.427273	0.380435	1	0.380435	0.619565	1	0.472906	0.527094
rs6426714	A/G	1	19334188	1	0.318182	0.48913	1	0.48913	0.51087	1	0.349754	0.650246
rs2274000	A/G	1	19343975	1	0.240909	0.30163	1	0.30163	0.69837	1	0.300493	0.699507
rs11588032	A/G	1	19391246	1	0.463636	0.290761	1	0.290761	0.709239	1	0.450739	0.549261
rs884630	A/G	1	19587898	1	0.227273	0.339674	1	0.339674	0.660326	1	0.221675	0.778325
rs1566531	A/G	1	19600483	1	0.181818	0.122283	1	0.122283	0.877717	1	0.206897	0.793103
rs881248	C/T	1	19606548	1	0.159091	0.0516304	1	0.0516304	0.94837	1	0.123153	0.876847
rs11585820	A/G	1	19632422	1	0.290909	0.440217	1	0.440217	0.559783	1	0.497537	0.502463
rs16862800	A/G	1	19668729	1	0.0454546	0.111413	1	0.111413	0.888587	1	0.110837	0.889163
rs10799817	C/G	1	19678584	1	0.372727	0.440217	1	0.440217	0.559783	1	0.391626	0.608374
rs4912122	A/G	1	19749025	1	0.0545455	0.130435	1	0.130435	0.869565	1	0.0295567	0.970443
rs6426833	A/G	1	20044447	1	0.459091	0.372283	1	0.372283	0.627717	1	0.44335	0.55665
rs12059920	C/T	1	20129938	1	0.0954545	0.0163043	1	0.0163043	0.983696	1	0.0763547	0.923645
rs11573205	A/G	1	20271489	1	0.0409091	0.00271739	1	0.00271739	0.997283	1	0.00738916	0.992611
rs4655148	A/C	1	20275380	1	0.322727	0.407609	1	0.407609	0.592391	1	0.1133	0.886699
rs11573222	A/G	1	20275685	1	0.309091	0.402174	1	0.402174	0.597826	1	0.0960591	0.903941
rs518588	C/T	1	20338031	1	0.131818	0.125	1	0.125	0.875	1	0.0837438	0.916256
rs7542020	C/T	1	20393319	1	0.386364	0.475544	1	0.475544	0.524456	1	0.349754	0.650246
rs10753494	C/T	1	20497641	1	0.259091	0.206522	1	0.206522	0.793478	1	0.226601	0.773399
rs4654849	A/G	1	20504994	1	0.0545455	0.116848	1	0.116848	0.883152	1	0.0837438	0.916256
rs2064073	C/T	1	20521572	1	0.381818	0.494565	1	0.494565	0.505435	1	0.374384	0.625616
rs10916790	C/T	1	20609119	1	0.427273	0.217391	1	0.217391	0.782609	1	0.305419	0.694581
rs7537381	A/G	1	20623148	1	0.409091	0.42663	1	0.42663	0.57337	1	0.433497	0.566503
rs8064	C/G	1	20850186	1	0.00454546	0.0788043	1	0.0788043	0.921196	1	0	1
rs16824318	A/C	1	20850261	1	0.15	0.0652174	1	0.0652174	0.934783	1	0.0788177	0.921182
rs592060	C/T	1	20923545	1	0.00909091	0.0652174	1	0.0652174	0.934783	1	0	1
rs7539288	A/C	1	21414322	1	0.45	0.410326	1	0.410326	0.589674	1	0.495074	0.504926
rs213028	C/T	1	21524764	1	0.263636	0.353261	1	0.353261	0.646739	1	0.219212	0.780788
rs11805268	A/G	1	21541460	1	0.431818	0.3125	1	0.3125	0.6875	1	0.41133	0.58867
rs16825734	A/C	1	21828786	1	0.0681818	0.228261	1	0.228261	0.771739	1	0.0812808	0.918719
rs7526162	A/T	1	21940495	1	0.0272727	0.0271739	1	0.0271739	0.972826	1	0.0369458	0.963054
rs12567548	C/T	1	22152952	1	0.118182	0.0353261	1	0.0353261	0.964674	1	0.0591133	0.940887
rs12049408	A/G	1	22181291	1	0.368182	0.491848	1	0.491848	0.508152	1	0.357143	0.642857
rs16826433	C/T	1	22275058	1	0.00909091	0	1	0	1	1	0	1
rs16826534	C/T	1	22285616	1	0.0136364	0.0298913	1	0.0298913	0.970109	1	0	1
rs2807328	C/T	1	22436892	1	0.104545	0.0597826	1	0.0597826	0.940217	1	0.0862069	0.913793
rs9887921	C/T	1	23573398	1	0.331818	0.38587	1	0.38587	0.61413	1	0.246305	0.753695
rs2092933	C/T	1	23583963	1	0.245454	0.36413	1	0.36413	0.63587	1	0.216749	0.783251
rs12094355	C/T	1	23734916	1	0.131818	0.171196	1	0.171196	0.828804	1	0.105911	0.894089
rs1324663	C/T	1	24522003	1	0.159091	0.125	1	0.125	0.875	1	0.261084	0.738916
rs196433	G/T	1	24735230	1	0.295455	0.407609	1	0.407609	0.592391	1	0.248769	0.751232
rs12058768	C/T	1	24994522	1	0.131818	0.0298913	1	0.0298913	0.970109	1	0.0689655	0.931034
rs4320727	A/G	1	25224168	1	0.177273	0.358696	1	0.358696	0.641304	1	0.231527	0.768473
rs11581790	C/T	1	25251750	1	0.0590909	0.171196	1	0.171196	0.828804	1	0.00492611	0.995074
rs926462	A/G	1	25358886	1	0.363636	0.328804	1	0.328804	0.671196	1	0.307882	0.692118
rs12092507	A/G	1	25429752	1	0.218182	0.111413	1	0.111413	0.888587	1	0.108374	0.891626
rs3767891	A/G	1	25876343	1	0.209091	0.133152	1	0.133152	0.866848	1	0.0960591	0.903941
rs12031946	C/T	1	26551628	1	0.104545	0.149456	1	0.149456	0.850544	1	0.0418719	0.958128
rs11590815	A/G	1	26721262	1	0.0863636	0.168478	1	0.168478	0.831522	1	0.0566502	0.94335
rs11806219	A/G	1	27320635	1	0.195455	0.105978	1	0.105978	0.894022	1	0.236453	0.763547
rs3766400	A/G	1	28081953	1	0.0636364	0.203804	1	0.203804	0.796196	1	0.0886699	0.91133
rs536132	C/T	1	28304986	1	0.35	0.413044	1	0.413044	0.586956	1	0.381773	0.618227
rs3795845	G/T	1	28804212	1	0.0727273	0.0652174	1	0.0652174	0.934783	1	0	1
rs12142346	A/G	1	28843868	1	0.0454546	0.0380435	1	0.0380435	0.961957	1	0	1
rs9426296	G/T	1	28847988	1	0.0681818	0.0597826	1	0.0597826	0.940217	1	0	1
rs9426392	A/G	1	28848144	1	0.359091	0.23913	1	0.23913	0.76087	1	0.448276	0.551724
rs9426297	C/T	1	28855608	1	0.0727273	0.0652174	1	0.0652174	0.934783	1	0	1
rs538485	G/T	1	29037148	1	0.331818	0.366848	1	0.366848	0.633152	1	0.206897	0.793103
rs4654391	C/T	1	29366453	1	0.122727	0.228261	1	0.228261	0.771739	1	0.0862069	0.913793
rs761430	A/C	1	29551361	1	0.313636	0.206522	1	0.206522	0.793478	1	0.344828	0.655172
rs7526490	C/T	1	29656930	1	0.163636	0.111413	1	0.111413	0.888587	1	0.20197	0.79803
rs12086273	A/G	1	29681290	1	0.0272727	0.00815217	1	0.00815217	0.991848	1	0.0418719	0.958128
rs9426384	G/T	1	29737386	1	0.181818	0.11413	1	0.11413	0.88587	1	0.283251	0.716749
rs16833145	A/G	1	30250693	1	0.118182	0.0434783	1	0.0434783	0.956522	1	0.204433	0.795567
rs6661562	A/G	1	30334653	1	0.263636	0.263587	1	0.263587	0.736413	1	0.184729	0.815271
rs117312	A/G	1	30561794	1	0.190909	0.315217	1	0.315217	0.684783	1	0.0960591	0.903941
rs657200	C/T	1	30600394	1	0.136364	0.146739	1	0.146739	0.853261	1	0.0812808	0.918719
rs530973	C/T	1	30834882	1	0.204545	0.429348	1	0.429348	0.570652	1	0.26601	0.73399
rs1983822	A/C	1	30911665	1	0.295455	0.486413	1	0.486413	0.513587	1	0.357143	0.642857
rs4949311	A/G	1	31080764	1	0.131818	0.116848	1	0.116848	0.883152	1	0.091133	0.908867
rs10914222	A/G	1	31090067	1	0.45	0.184783	1	0.184783	0.815217	1	0.492611	0.507389
rs12745813	A/G	1	31105079	1	0.0863636	0.076087	1	0.076087	0.923913	1	0.0246305	0.975369
rs1999811	C/T	1	31236914	1	0.190909	0.217391	1	0.217391	0.782609	1	0.110837	0.889163
rs7549837	A/G	1	31248671	1	0.0681818	0.0597826	1	0.0597826	0.940217	1	0.20197	0.79803
rs6656007	G/T	1	31277550	1	0.240909	0.285326	1	0.285326	0.714674	1	0.140394	0.859606
rs12067378	C/T	1	32222863	1	0.404546	0.209239	1	0.209239	0.790761	1	0.362069	0.637931
rs6425793	A/G	1	32441015	1	0.0136364	0.0652174	1	0.0652174	0.934783	1	0	1
rs8430	A/G	1	32603693	1	0.140909	0.0842391	1	0.0842391	0.915761	1	0.0738916	0.926108
rs41453352	C/T	1	32638083	1	0.0363636	0.00543478	1	0.00543478	0.994565	1	0.0541872	0.945813
rs6676242	C/T	1	32859143	1	0.0272727	0.0108696	1	0.0108696	0.98913	1	0.0960591	0.903941
rs785694	A/G	1	32962711	1	0.172727	0.116848	1	0.116848	0.883152	1	0.0886699	0.91133
rs735402	C/T	1	33215651	1	0.0363636	0.111413	1	0.111413	0.888587	1	0	1
rs12040683	C/T	1	33382624	1	0.195455	0.263587	1	0.263587	0.736413	1	0.103448	0.896552
rs513593	C/G	1	33905441	1	0.0318182	0.013587	1	0.013587	0.986413	1	0	1
rs9943157	A/T	1	33985463	1	0.495455	0.407609	1	0.407609	0.592391	1	0.453202	0.546798
rs1950894	C/T	1	34077676	1	0.477273	0.475544	1	0.475544	0.524456	1	0.401478	0.598522
rs11811025	A/T	1	34195556	1	0.136364	0.11413	1	0.11413	0.88587	1	0.211823	0.788177
rs9425978	A/G	1	34242354	1	0.0363636	0.0217391	1	0.0217391	0.978261	1	0.091133	0.908867
rs10914875	G/T	1	34375072	1	0.322727	0.383152	1	0.383152	0.616848	1	0.352217	0.647783
rs10799032	C/T	1	34500123	1	0.131818	0.076087	1	0.076087	0.923913	1	0.14532	0.85468
rs12057338	A/G	1	34526656	1	0.131818	0.266304	1	0.266304	0.733696	1	0.14532	0.85468
rs1880418	G/T	1	34568341	1	0.418182	0.464674	1	0.464674	0.535326	1	0.413793	0.586207
rs11578724	A/G	1	34686140	1	0.0909091	0.192935	1	0.192935	0.807065	1	0.0886699	0.91133
rs565742	C/T	1	34926600	1	0.327273	0.434783	1	0.434783	0.565217	1	0.403941	0.596059
rs11264198	A/G	1	35993225	1	0.35	0.30163	1	0.30163	0.69837	1	0.312808	0.687192
rs2791966	A/G	1	36087448	1	0.154546	0.211956	1	0.211956	0.788044	1	0.182266	0.817734
rs272813	A/G	1	36465101	1	0.113636	0.0516304	1	0.0516304	0.94837	1	0.162562	0.837438
rs2062668	A/G	1	36489407	1	0.5	0.467391	1	0.467391	0.532609	1	0.448276	0.551724
rs10796882	A/G	1	36590653	1	0.295455	0.25	1	0.25	0.75	1	0.315271	0.684729
rs3917987	C/T	1	36708306	1	0.181818	0.076087	1	0.076087	0.923913	1	0.211823	0.788177
rs523553	C/T	1	37126197	1	0.118182	0.30163	1	0.30163	0.69837	1	0.238916	0.761084
rs7522706	C/T	1	37561998	1	0.122727	0.0733696	1	0.0733696	0.92663	1	0.105911	0.894089
rs16824722	C/G	1	38422644	1	0.168182	0.173913	1	0.173913	0.826087	1	0.199507	0.800493
rs967094	A/G	1	38500158	1	0.336364	0.347826	1	0.347826	0.652174	1	0.396552	0.603448
rs1343462	C/T	1	38572611	1	0.15	0.277174	1	0.277174	0.722826	1	0.135468	0.864532
rs4970619	A/G	1	38932968	1	0.431818	0.394022	1	0.394022	0.605978	1	0.41133	0.58867
rs6656771	A/G	1	39168657	1	0.05	0.233696	1	0.233696	0.766304	1	0.0369458	0.963054
rs260974	G/T	1	39321385	1	0.259091	0.317935	1	0.317935	0.682065	1	0.270936	0.729064
rs6671001	C/T	1	39692203	1	0.15	0.206522	1	0.206522	0.793478	1	0.103448	0.896552
rs785119	A/G	1	39950855	1	0.413636	0.434783	1	0.434783	0.565217	1	0.495074	0.504926
rs11590302	C/T	1	40077858	1	0.0136364	0.00543478	1	0.00543478	0.994565	1	0.00985222	0.990148
rs6656226	A/G	1	40621408	1	0.0590909	0.0108696	1	0.0108696	0.98913	1	0.0665025	0.933498
rs3767955	A/G	1	40877062	1	0.0863636	0.30163	1	0.30163	0.69837	1	0.0788177	0.921182
rs3754176	A/G	1	41008533	1	0.168182	0.315217	1	0.315217	0.684783	1	0.1133	0.886699
rs823671	A/C	1	41027707	1	0.436364	0.345109	1	0.345109	0.654891	1	0.450739	0.549261
rs11209799	G/T	1	41528143	1	0.259091	0.339674	1	0.339674	0.660326	1	0.418719	0.581281
rs4408145	C/T	1	41682317	1	0.436364	0.4375	1	0.4375	0.5625	1	0.440887	0.559113
rs2786480	A/C	1	42043750	1	0.281818	0.407609	1	0.407609	0.592391	1	0.307882	0.692118
rs7523668	A/G	1	42180746	1	0.468182	0.366848	1	0.366848	0.633152	1	0.440887	0.559113
rs1016867	A/G	1	42343390	1	0.163636	0.26087	1	0.26087	0.73913	1	0.295567	0.704433
rs10890203	A/G	1	42854823	1	0.0363636	0.11413	1	0.11413	0.88587	1	0.0394089	0.960591
rs2816595	C/T	1	43003514	1	0.131818	0.0923913	1	0.0923913	0.907609	1	0.00985222	0.990148
rs3754219	A/C	1	43172273	1	0.0318182	0.201087	1	0.201087	0.798913	1	0.0295567	0.970443
rs12060907	C/T	1	43303942	1	0.159091	0.103261	1	0.103261	0.896739	1	0.199507	0.800493
rs621559	A/G	1	43417998	1	0.359091	0.23913	1	0.23913	0.76087	1	0.386699	0.613301
rs11803612	G/T	1	43644179	1	0.0181818	0.0163043	1	0.0163043	0.983696	1	0.142857	0.857143
rs2842195	G/T	1	43693532	1	0.0727273	0.160326	1	0.160326	0.839674	1	0.00492611	0.995074
rs2819332	A/G	1	43777867	1	0.0909091	0.0461956	1	0.0461956	0.953804	1	0.00738916	0.992611
rs7349107	G/T	1	43815498	1	0.109091	0.211956	1	0.211956	0.788044	1	0.0418719	0.958128
rs1065772	C/T	1	43844605	1	0.0681818	0.192935	1	0.192935	0.807065	1	0.00492611	0.995074
rs4660761	A/G	1	44212733	1	0.113636	0.279891	1	0.279891	0.720109	1	0.046798	0.953202
rs3791124	A/G	1	44236792	1	0.0818182	0.105978	1	0.105978	0.894022	1	0.0320197	0.96798
rs2057969	C/T	1	44314173	1	0.245454	0.146739	1	0.146739	0.853261	1	0.197044	0.802956
rs12121477	C/T	1	44362168	1	0.0363636	0.0543478	1	0.0543478	0.945652	1	0	1
rs16831963	A/G	1	44684219	1	0.131818	0.0434783	1	0.0434783	0.956522	1	0.197044	0.802956
rs10890311	C/T	1	44840355	1	0.190909	0.263587	1	0.263587	0.736413	1	0.17734	0.82266
rs3219473	A/G	1	45576533	1	0.00909091	0.0326087	1	0.0326087	0.967391	1	0.0492611	0.950739
rs1771549	A/G	1	45669366	1	0.25	0.211956	1	0.211956	0.788044	1	0.115764	0.884236
rs785475	A/G	1	46382323	1	0.3	0.304348	1	0.304348	0.695652	1	0.278325	0.721675
rs11211282	A/G	1	46700936	1	0.195455	0.271739	1	0.271739	0.728261	1	0.133005	0.866995
rs6429601	A/C	1	46754123	1	0.254545	0.361413	1	0.361413	0.638587	1	0.317734	0.682266
rs952947	C/T	1	46775476	1	0.0954545	0.165761	1	0.165761	0.834239	1	0.125616	0.874384
rs1933934	C/T	1	46807515	1	0.477273	0.423913	1	0.423913	0.576087	1	0.472906	0.527094
rs3766235	A/C	1	46822334	1	0.0954545	0.192935	1	0.192935	0.807065	1	0.0689655	0.931034
rs4646486	C/T	1	47051584	1	0.104545	0.048913	1	0.048913	0.951087	1	0.150246	0.849754
rs2248907	A/G	1	47428403	1	0.0454546	0.0461956	1	0.0461956	0.953804	1	0	1
rs2758735	A/G	1	47489776	1	0.190909	0.269022	1	0.269022	0.730978	1	0.0492611	0.950739
rs12090153	C/T	1	47673887	1	0.109091	0.171196	1	0.171196	0.828804	1	0.0147783	0.985222
rs11584269	C/T	1	47786308	1	0.0318182	0.0461956	1	0.0461956	0.953804	1	0.00492611	0.995074
rs6692852	G/T	1	47849591	1	0.0863636	0.0407609	1	0.0407609	0.959239	1	0.147783	0.852217
rs11211576	A/G	1	47864335	1	0.272727	0.383152	1	0.383152	0.616848	1	0.157636	0.842364
rs1992299	G/T	1	47964192	1	0.5	0.388587	1	0.388587	0.611413	1	0.349754	0.650246
rs6681669	C/T	1	48174284	1	0.245454	0.179348	1	0.179348	0.820652	1	0.29064	0.70936
rs17104047	A/G	1	48264083	1	0.113636	0.0516304	1	0.0516304	0.94837	1	0.241379	0.758621
rs17468833	C/T	1	48336854	1	0.318182	0.48913	1	0.48913	0.51087	1	0.29064	0.70936
rs212989	A/G	1	48467668	1	0.277273	0.211956	1	0.211956	0.788044	1	0.396552	0.603448
rs2245912	A/G	1	48712265	1	0.109091	0.0407609	1	0.0407609	0.959239	1	0.226601	0.773399
rs2803264	G/T	1	48788947	1	0.236364	0.13587	1	0.13587	0.86413	1	0.184729	0.815271
rs6668399	A/G	1	48970155	1	0.331818	0.453804	1	0.453804	0.546196	1	0.197044	0.802956
rs4926814	A/G	1	49729723	1	0.05	0.241848	1	0.241848	0.758152	1	0	1
rs12735229	A/G	1	49933878	1	0.05	0.23913	1	0.23913	0.76087	1	0	1
rs7515087	C/T	1	49961254	1	0.05	0.0108696	1	0.0108696	0.98913	1	0.0935961	0.906404
rs17379721	C/T	1	50049596	1	0.05	0.23913	1	0.23913	0.76087	1	0	1
rs4363466	A/G	1	50078844	1	0.05	0.236413	1	0.236413	0.763587	1	0	1
rs9659092	A/G	1	50216176	1	0.05	0.23913	1	0.23913	0.76087	1	0	1
rs4926853	A/G	1	50481809	1	0.05	0.179348	1	0.179348	0.820652	1	0	1
rs2484676	A/T	1	50645260	1	0.386364	0.326087	1	0.326087	0.673913	1	0.310345	0.689655
rs10218771	C/T	1	50807703	1	0.0409091	0.0108696	1	0.0108696	0.98913	1	0.130542	0.869458
rs17384367	C/T	1	50915144	1	0.0318182	0.157609	1	0.157609	0.842391	1	0	1
rs12088739	A/G	1	51279474	1	0.104545	0.0244565	1	0.0244565	0.975543	1	0.315271	0.684729
rs11205816	C/T	1	51346399	1	0.2	0.138587	1	0.138587	0.861413	1	0.416256	0.583744
rs856600	C/T	1	51967617	1	0.0772727	0.048913	1	0.048913	0.951087	1	0.216749	0.783251
rs7536376	C/T	1	52096313	1	0.154546	0.0543478	1	0.0543478	0.945652	1	0.268473	0.731527
rs2244156	C/T	1	52148265	1	0.445454	0.361413	1	0.361413	0.638587	1	0.327586	0.672414
rs10888740	A/G	1	52172685	1	0.477273	0.483696	1	0.483696	0.516304	1	0.231527	0.768473
rs6661480	C/T	1	52310143	1	0.295455	0.491848	1	0.491848	0.508152	1	0.17734	0.82266
rs12038465	A/G	1	52341369	1	0.154546	0.103261	1	0.103261	0.896739	1	0.273399	0.726601
rs346563	A/G	1	52448334	1	0.0181818	0.00271739	1	0.00271739	0.997283	1	0.0344828	0.965517
rs7525335	A/G	1	52623369	1	0.113636	0.048913	1	0.048913	0.951087	1	0.20936	0.79064
rs706497	C/T	1	52887324	1	0.431818	0.358696	1	0.358696	0.641304	1	0.480296	0.519704
rs4926931	A/G	1	52997951	1	0.359091	0.0815217	1	0.0815217	0.918478	1	0.295567	0.704433
rs6664794	A/G	1	53007462	1	0.368182	0.0842391	1	0.0842391	0.915761	1	0.295567	0.704433
rs2298146	A/G	1	53144507	1	0.0136364	0.0652174	1	0.0652174	0.934783	1	0	1
rs12076076	C/T	1	53532195	1	0.0136364	0.0516304	1	0.0516304	0.94837	1	0.100985	0.899015
rs11206160	C/G	1	53684400	1	0.0863636	0.195652	1	0.195652	0.804348	1	0.0738916	0.926108
rs17109621	G/T	1	54205652	1	0.0272727	0.00815217	1	0.00815217	0.991848	1	0.0714286	0.928571
rs4926630	C/T	1	54566942	1	0.359091	0.222826	1	0.222826	0.777174	1	0.256158	0.743842
rs3851855	G/T	1	54811569	1	0.0863636	0.0706522	1	0.0706522	0.929348	1	0.0246305	0.975369
rs12564436	C/T	1	54830251	1	0.213636	0.13587	1	0.13587	0.86413	1	0.273399	0.726601
rs11206480	G/T	1	55189415	1	0.0727273	0.146739	1	0.146739	0.853261	1	0.167488	0.832512
rs6684298	G/T	1	55489702	1	0.240909	0.116848	1	0.116848	0.883152	1	0.408867	0.591133
rs17111863	C/T	1	55525484	1	0.181818	0.0625	1	0.0625	0.9375	1	0.108374	0.891626
rs6669253	A/G	1	55548253	1	0.0227273	0.0815217	1	0.0815217	0.918478	1	0	1
rs1807871	C/T	1	55553409	1	0.390909	0.339674	1	0.339674	0.660326	1	0.418719	0.581281
rs7539074	G/T	1	56092660	1	0.245454	0.100543	1	0.100543	0.899456	1	0.238916	0.761084
rs17362438	A/G	1	56426779	1	0.0227273	0.0461956	1	0.0461956	0.953804	1	0	1
rs1417770	A/G	1	56494122	1	0.240909	0.255435	1	0.255435	0.744565	1	0.268473	0.731527
rs1417771	C/T	1	56500147	1	0.363636	0.380435	1	0.380435	0.619565	1	0.41133	0.58867
rs2793688	A/T	1	56539418	1	0.163636	0.171196	1	0.171196	0.828804	1	0.0837438	0.916256
rs2991265	C/T	1	56644945	1	0.4	0.494565	1	0.494565	0.505435	1	0.327586	0.672414
rs857160	C/T	1	57014455	1	0.00909091	0.0380435	1	0.0380435	0.961957	1	0	1
rs578544	A/G	1	57321744	1	0.313636	0.233696	1	0.233696	0.766304	1	0.288177	0.711823
rs197637	A/G	1	57498747	1	0.418182	0.366848	1	0.366848	0.633152	1	0.371921	0.628079
rs17422457	C/T	1	57552835	1	0.140909	0.0461956	1	0.0461956	0.953804	1	0.123153	0.876847
rs2793622	A/G	1	57744434	1	0.113636	0.0978261	1	0.0978261	0.902174	1	0.357143	0.642857
rs2764677	A/T	1	58298845	1	0.272727	0.138587	1	0.138587	0.861413	1	0.261084	0.738916
rs12072382	C/G	1	58308653	1	0.0818182	0	1	0	1	1	0.137931	0.862069
rs542727	A/C	1	58794258	1	0.304546	0.296196	1	0.296196	0.703804	1	0.431034	0.568966
rs4912350	C/T	1	58827519	1	0.0181818	0.0298913	1	0.0298913	0.970109	1	0	1
rs11207270	C/T	1	58834856	1	0.127273	0.317935	1	0.317935	0.682065	1	0.0738916	0.926108
rs17118866	C/G	1	59381703	1	0.131818	0.0271739	1	0.0271739	0.972826	1	0.125616	0.874384
rs3916040	C/G	1	59420772	1	0.0272727	0.0788043	1	0.0788043	0.921196	1	0	1
rs162565	C/T	1	59432348	1	0.159091	0.0326087	1	0.0326087	0.967391	1	0.236453	0.763547
rs12094100	C/T	1	59713827	1	0.136364	0.013587	1	0.013587	0.986413	1	0.258621	0.741379
rs11808336	C/T	1	59736902	1	0.0954545	0.048913	1	0.048913	0.951087	1	0.0566502	0.94335
rs12120239	G/T	1	60454808	1	0.340909	0.30163	1	0.30163	0.69837	1	0.47537	0.52463
rs11805876	C/T	1	60647060	1	0.0772727	0.00543478	1	0.00543478	0.994565	1	0.125616	0.874384
rs537075	C/T	1	61187026	1	0.340909	0.445652	1	0.445652	0.554348	1	0.342365	0.657636
rs332827	A/G	1	61515748	1	0.0409091	0.116848	1	0.116848	0.883152	1	0	1
rs4915745	G/T	1	61720104	1	0.172727	0.48913	1	0.48913	0.51087	1	0.118227	0.881773
rs12072091	G/T	1	61724889	1	0.118182	0.0108696	1	0.0108696	0.98913	1	0.0812808	0.918719
rs1933300	C/T	1	61773085	1	0.0954545	0.130435	1	0.130435	0.869565	1	0.0566502	0.94335
rs12028269	A/G	1	61773235	1	0.0954545	0.130435	1	0.130435	0.869565	1	0.0566502	0.94335
rs1286810	G/T	1	62057291	1	0.4	0.214674	1	0.214674	0.785326	1	0.440887	0.559113
rs2095403	A/G	1	62632898	1	0.145454	0.0842391	1	0.0842391	0.915761	1	0.0812808	0.918719
rs17123583	C/T	1	62641807	1	0.0954545	0.0516304	1	0.0516304	0.94837	1	0.330049	0.669951
rs10889388	C/T	1	63136472	1	0.277273	0.497283	1	0.497283	0.502717	1	0.263547	0.736453
rs17124200	A/G	1	63232402	1	0.181818	0.125	1	0.125	0.875	1	0.435961	0.564039
rs1004517	A/G	1	63324700	1	0.177273	0.252717	1	0.252717	0.747283	1	0.35468	0.64532
rs2133354	A/G	1	63403452	1	0.236364	0.163044	1	0.163044	0.836956	1	0.307882	0.692118
rs3861943	C/T	1	63500234	1	0.0545455	0.163044	1	0.163044	0.836956	1	0.0221675	0.977833
rs6671446	C/T	1	63681568	1	0.495455	0.396739	1	0.396739	0.603261	1	0.433497	0.566503
rs6588044	A/G	1	63730892	1	0.227273	0.320652	1	0.320652	0.679348	1	0.26601	0.73399
rs10889438	C/T	1	63933491	1	0.0863636	0.149456	1	0.149456	0.850544	1	0.0788177	0.921182
rs12087869	C/T	1	63939556	1	0.0954545	0.236413	1	0.236413	0.763587	1	0.179803	0.820197
rs4915919	A/C	1	63967631	1	0.0136364	0.154891	1	0.154891	0.845109	1	0	1
rs1746927	A/G	1	64270885	1	0.213636	0.413044	1	0.413044	0.586956	1	0.123153	0.876847
rs1408417	A/G	1	64363285	1	0.104545	0.100543	1	0.100543	0.899456	1	0.00492611	0.995074
rs2375464	A/G	1	64643563	1	0.122727	0.103261	1	0.103261	0.896739	1	0.238916	0.761084
rs1436744	C/T	1	64788507	1	0.154546	0.11413	1	0.11413	0.88587	1	0.231527	0.768473
rs3790528	C/T	1	65025865	1	0.0590909	0.0625	1	0.0625	0.9375	1	0.00246305	0.997537
rs2780896	C/T	1	65083705	1	0.381818	0.410326	1	0.410326	0.589674	1	0.26601	0.73399
rs555146	A/C	1	65299995	1	0.104545	0.133152	1	0.133152	0.866848	1	0.258621	0.741379
rs2985902	C/T	1	65535228	1	0.00909091	0.0625	1	0.0625	0.9375	1	0.0123153	0.987685
rs12563607	C/T	1	65991169	1	0.0318182	0.144022	1	0.144022	0.855978	1	0.00246305	0.997537
rs1937464	A/T	1	66200949	1	0.0590909	0.133152	1	0.133152	0.866848	1	0.00738916	0.992611
rs10889634	A/G	1	66838499	1	0.290909	0.173913	1	0.173913	0.826087	1	0.337438	0.662562
rs6681460	A/G	1	66895645	1	0.227273	0.206522	1	0.206522	0.793478	1	0.275862	0.724138
rs2000252	C/T	1	67500143	1	0.422727	0.32337	1	0.32337	0.67663	1	0.362069	0.637931
rs6657603	G/T	1	67707898	1	0.395454	0.415761	1	0.415761	0.584239	1	0.440887	0.559113
rs6588272	C/G	1	67779810	1	0.440909	0.4375	1	0.4375	0.5625	1	0.389163	0.610837
rs2012235	C/T	1	68685343	1	0.377273	0.434783	1	0.434783	0.565217	1	0.288177	0.711823
rs854285	G/T	1	68930778	1	0.277273	0.459239	1	0.459239	0.540761	1	0.103448	0.896552
rs288937	C/T	1	69611409	1	0.231818	0.230978	1	0.230978	0.769022	1	0.293103	0.706897
rs969051	C/T	1	69975525	1	0.263636	0.483696	1	0.483696	0.516304	1	0.330049	0.669951
rs7556220	C/T	1	70052857	1	0.1	0.0516304	1	0.0516304	0.94837	1	0.197044	0.802956
rs269273	A/G	1	70506775	1	0.113636	0.195652	1	0.195652	0.804348	1	0.0812808	0.918719
rs12410598	C/T	1	70792592	1	0.0363636	0.0326087	1	0.0326087	0.967391	1	0	1
rs1041639	C/T	1	71788866	1	0.0818182	0.168478	1	0.168478	0.831522	1	0.00492611	0.995074
rs4370723	C/T	1	71812667	1	0.195455	0.116848	1	0.116848	0.883152	1	0.295567	0.704433
rs6662385	C/T	1	72946163	1	0.0636364	0.266304	1	0.266304	0.733696	1	0.0123153	0.987685
rs11210443	C/T	1	74477101	1	0.00909091	0.0679348	1	0.0679348	0.932065	1	0.00738916	0.992611
rs11581900	A/C	1	74585176	1	0.122727	0.380435	1	0.380435	0.619565	1	0.17734	0.82266
rs17095729	A/C	1	74916396	1	0.0818182	0.165761	1	0.165761	0.834239	1	0.256158	0.743842
rs10493583	A/G	1	76343514	1	0.154546	0.228261	1	0.228261	0.771739	1	0.0270936	0.972906
rs17098940	A/G	1	76650685	1	0.159091	0.0543478	1	0.0543478	0.945652	1	0.160099	0.839901
rs2392038	A/G	1	76651798	1	0.154546	0.285326	1	0.285326	0.714674	1	0.0837438	0.916256
rs4949748	A/G	1	77030356	1	0.131818	0.0679348	1	0.0679348	0.932065	1	0.243842	0.756158
rs9661973	A/G	1	77082389	1	0.468182	0.195652	1	0.195652	0.804348	1	0.418719	0.581281
rs17100224	C/T	1	77533550	1	0.0227273	0.0298913	1	0.0298913	0.970109	1	0.1133	0.886699
rs12030302	A/G	1	77660423	1	0.163636	0.252717	1	0.252717	0.747283	1	0.20936	0.79064
rs17100774	A/G	1	77811804	1	0.122727	0.0597826	1	0.0597826	0.940217	1	0.194581	0.805419
rs4949816	C/T	1	77818485	1	0.445454	0.336956	1	0.336956	0.663044	1	0.497537	0.502463
rs6657290	C/G	1	77858542	1	0.445454	0.402174	1	0.402174	0.597826	1	0.347291	0.652709
rs17101728	G/T	1	78675233	1	0.0954545	0.0190217	1	0.0190217	0.980978	1	0.135468	0.864532
rs12744944	A/G	1	80051321	1	0.00454546	0.076087	1	0.076087	0.923913	1	0	1
rs10493667	C/T	1	80737055	1	0.0454546	0.0597826	1	0.0597826	0.940217	1	0	1
rs12095356	C/G	1	80805347	1	0.181818	0.434783	1	0.434783	0.565217	1	0.359606	0.640394
rs12087609	A/G	1	80867737	1	0.05	0.0679348	1	0.0679348	0.932065	1	0.169951	0.830049
rs2389066	A/C	1	81044121	1	0.277273	0.342391	1	0.342391	0.657609	1	0.172414	0.827586
rs2389081	A/G	1	81279144	1	0.131818	0.013587	1	0.013587	0.986413	1	0.0862069	0.913793
rs11802511	A/G	1	81363233	1	0.0409091	0.0244565	1	0.0244565	0.975543	1	0.0665025	0.933498
rs12726352	C/T	1	81723980	1	0.422727	0.3125	1	0.3125	0.6875	1	0.477832	0.522168
rs12141847	A/G	1	81852298	1	0.0863636	0.0869565	1	0.0869565	0.913043	1	0.00492611	0.995074
rs9724784	A/G	1	81957051	1	0.109091	0.165761	1	0.165761	0.834239	1	0.091133	0.908867
rs11163421	A/G	1	82312176	1	0.177273	0.0951087	1	0.0951087	0.904891	1	0.0812808	0.918719
rs4970677	C/T	1	82393298	1	0.195455	0.214674	1	0.214674	0.785326	1	0.0862069	0.913793
rs1281603	C/T	1	82621367	1	0.05	0.119565	1	0.119565	0.880435	1	0.00492611	0.995074
rs12095330	A/G	1	83039101	1	0.327273	0.241848	1	0.241848	0.758152	1	0.226601	0.773399
rs6576787	A/C	1	83461380	1	0.0727273	0.0326087	1	0.0326087	0.967391	1	0.118227	0.881773
rs10082179	C/T	1	83943020	1	0.236364	0.111413	1	0.111413	0.888587	1	0.248769	0.751232
rs316671	A/C	1	84517195	1	0.15	0.0733696	1	0.0733696	0.92663	1	0.192118	0.807882
rs12402579	A/T	1	84517991	1	0.0954545	0.138587	1	0.138587	0.861413	1	0.12069	0.87931
rs11163958	C/T	1	84666191	1	0.409091	0.451087	1	0.451087	0.548913	1	0.418719	0.581281
rs11161475	A/T	1	85118006	1	0.0590909	0.217391	1	0.217391	0.782609	1	0.0689655	0.931034
rs4907109	A/T	1	85134943	1	0.15	0.1875	1	0.1875	0.8125	1	0.100985	0.899015
rs817427	A/G	1	85406540	1	0.490909	0.415761	1	0.415761	0.584239	1	0.406404	0.593596
rs821402	C/T	1	85893684	1	0.354546	0.269022	1	0.269022	0.730978	1	0.41133	0.58867
rs7550559	A/G	1	86350417	1	0.0409091	0.160326	1	0.160326	0.839674	1	0.150246	0.849754
rs17129194	C/T	1	86694265	1	0.0227273	0.0163043	1	0.0163043	0.983696	1	0.0960591	0.903941
rs1321689	C/T	1	86732384	1	0.190909	0.298913	1	0.298913	0.701087	1	0.334975	0.665025
rs4655920	A/G	1	87205061	1	0.145454	0.0896739	1	0.0896739	0.910326	1	0.206897	0.793103
rs6673018	A/G	1	87302559	1	0.0909091	0.0951087	1	0.0951087	0.904891	1	0.0492611	0.950739
rs11583437	A/G	1	87501911	1	0.0727273	0.149456	1	0.149456	0.850544	1	0.00738916	0.992611
rs493054	A/G	1	88870440	1	0	0.0244565	1	0.0244565	0.975543	1	0.0665025	0.933498
rs10922501	C/T	1	89132377	1	0.25	0.263587	1	0.263587	0.736413	1	0.364532	0.635468
rs615739	A/G	1	89416232	1	0.05	0.138587	1	0.138587	0.861413	1	0.105911	0.894089
rs12097782	C/T	1	89909698	1	0.0545455	0.0190217	1	0.0190217	0.980978	1	0.0985222	0.901478
rs7531149	A/G	1	90523490	1	0.190909	0.307065	1	0.307065	0.692935	1	0.199507	0.800493
rs11583332	C/T	1	90892087	1	0.0227273	0.192935	1	0.192935	0.807065	1	0	1
rs2148322	A/C	1	91894920	1	0.377273	0.152174	1	0.152174	0.847826	1	0.465517	0.534483
rs11166066	C/T	1	92308103	1	0.159091	0.00271739	1	0.00271739	0.997283	1	0.0935961	0.906404
rs6691918	A/G	1	92310692	1	0.368182	0.100543	1	0.100543	0.899456	1	0.352217	0.647783
rs12071093	A/G	1	92320936	1	0.359091	0.100543	1	0.100543	0.899456	1	0.300493	0.699507
rs2094824	A/G	1	94602866	1	0.2	0.0190217	1	0.0190217	0.980978	1	0.128079	0.871921
rs2762509	C/T	1	94798009	1	0.309091	0.432065	1	0.432065	0.567935	1	0.485222	0.514778
rs4847205	C/T	1	94834654	1	0.0636364	0.0217391	1	0.0217391	0.978261	1	0	1
rs1892465	A/G	1	94942312	1	0.327273	0.182065	1	0.182065	0.817935	1	0.295567	0.704433
rs4847372	A/G	1	95196810	1	0.05	0.0353261	1	0.0353261	0.964674	1	0	1
rs10458508	C/T	1	95415812	1	0.472727	0.440217	1	0.440217	0.559783	1	0.408867	0.591133
rs7538318	C/T	1	95591603	1	0.25	0.288044	1	0.288044	0.711956	1	0.334975	0.665025
rs2064662	A/G	1	95629950	1	0.1	0.0407609	1	0.0407609	0.959239	1	0.226601	0.773399
rs7556051	C/G	1	95670705	1	0.390909	0.404891	1	0.404891	0.595109	1	0.142857	0.857143
rs4949966	C/T	1	95741623	1	0.122727	0.0434783	1	0.0434783	0.956522	1	0.169951	0.830049
rs41381850	C/T	1	95742271	1	0.0954545	0.119565	1	0.119565	0.880435	1	0.00492611	0.995074
rs10874952	C/T	1	96032309	1	0.4	0.391304	1	0.391304	0.608696	1	0.386699	0.613301
rs11806525	A/G	1	96032395	1	0.0636364	0.1875	1	0.1875	0.8125	1	0.17734	0.82266
rs4641341	A/G	1	96042610	1	0.359091	0.396739	1	0.396739	0.603261	1	0.327586	0.672414
rs2391735	A/G	1	96377557	1	0.0454546	0.0271739	1	0.0271739	0.972826	1	0.0172414	0.982759
rs6593632	C/T	1	97387686	1	0.0181818	0.173913	1	0.173913	0.826087	1	0.00246305	0.997537
rs12407793	A/G	1	97635382	1	0.0545455	0.0190217	1	0.0190217	0.980978	1	0.128079	0.871921
rs2786499	G/T	1	97841678	1	0.05	0.0788043	1	0.0788043	0.921196	1	0.0689655	0.931034
rs12074249	A/C	1	98182816	1	0.0818182	0.0380435	1	0.0380435	0.961957	1	0.125616	0.874384
rs6662252	A/G	1	98446285	1	0.327273	0.336956	1	0.336956	0.663044	1	0.359606	0.640394
rs712894	A/G	1	99511640	1	0.159091	0.1875	1	0.1875	0.8125	1	0.241379	0.758621
rs2051098	A/T	1	99674754	1	0.0227273	0.0543478	1	0.0543478	0.945652	1	0.0935961	0.906404
rs614805	C/T	1	100570061	1	0.0409091	0.192935	1	0.192935	0.807065	1	0.00246305	0.997537
rs565590	C/T	1	100619544	1	0.0818182	0.206522	1	0.206522	0.793478	1	0	1
rs7515882	A/G	1	100624430	1	0.354546	0.144022	1	0.144022	0.855978	1	0.438424	0.561576
rs479269	A/G	1	100660204	1	0.0772727	0.209239	1	0.209239	0.790761	1	0	1
rs10875346	C/T	1	101100671	1	0.427273	0.32337	1	0.32337	0.67663	1	0.445813	0.554187
rs10875366	A/G	1	101530452	1	0.0636364	0.111413	1	0.111413	0.888587	1	0	1
rs11801604	C/T	1	101822303	1	0.0727273	0.0271739	1	0.0271739	0.972826	1	0.0615764	0.938424
rs478830	A/C	1	103002628	1	0.436364	0.182065	1	0.182065	0.817935	1	0.371921	0.628079
rs10874660	A/C	1	103097120	1	0.163636	0.472826	1	0.472826	0.527174	1	0.115764	0.884236
rs12088375	A/C	1	103378831	1	0.127273	0.0652174	1	0.0652174	0.934783	1	0.199507	0.800493
rs11800437	A/T	1	105036104	1	0.472727	0.269022	1	0.269022	0.730978	1	0.492611	0.507389
rs1157148	A/G	1	105253217	1	0.381818	0.483696	1	0.483696	0.516304	1	0.374384	0.625616
rs12117288	C/T	1	106336206	1	0.345454	0.478261	1	0.478261	0.521739	1	0.401478	0.598522
rs12070488	A/G	1	107697820	1	0.0181818	0.0516304	1	0.0516304	0.94837	1	0.0492611	0.950739
rs633869	C/T	1	107885393	1	0.290909	0.214674	1	0.214674	0.785326	1	0.376847	0.623153
rs12039907	A/G	1	108041447	1	0.1	0.0788043	1	0.0788043	0.921196	1	0	1
rs13374478	C/T	1	108128863	1	0.209091	0.26087	1	0.26087	0.73913	1	0.20197	0.79803
rs10776807	A/G	1	109757679	1	0.381818	0.478261	1	0.478261	0.521739	1	0.307882	0.692118
rs17022312	C/T	1	109841529	1	0.00454546	0.0244565	1	0.0244565	0.975543	1	0.0714286	0.928571
rs17025986	A/C	1	110873655	1	0.0772727	0.0163043	1	0.0163043	0.983696	1	0.137931	0.862069
rs1416814	A/G	1	110917964	1	0.113636	0.0652174	1	0.0652174	0.934783	1	0.273399	0.726601
rs2640487	C/T	1	111008408	1	0.331818	0.258152	1	0.258152	0.741848	1	0.418719	0.581281
rs1856106	G/T	1	111704686	1	0.0590909	0.0978261	1	0.0978261	0.902174	1	0.194581	0.805419
rs7415980	C/T	1	112223200	1	0.404546	0.361413	1	0.361413	0.638587	1	0.366995	0.633005
rs3017627	C/T	1	112317978	1	0.0772727	0.11413	1	0.11413	0.88587	1	0.0985222	0.901478
rs17029788	G/T	1	112577463	1	0.0318182	0.00815217	1	0.00815217	0.991848	1	0.0935961	0.906404
rs7537945	A/C	1	112587294	1	0.0181818	0.0163043	1	0.0163043	0.983696	1	0.137931	0.862069
rs17030042	A/G	1	112666793	1	0.0272727	0.0326087	1	0.0326087	0.967391	1	0.0714286	0.928571
rs12760049	C/T	1	112675419	1	0.0409091	0.0516304	1	0.0516304	0.94837	1	0.135468	0.864532
rs12065195	A/G	1	112700163	1	0.231818	0.279891	1	0.279891	0.720109	1	0.140394	0.859606
rs12138754	A/G	1	112857176	1	0.0409091	0.0217391	1	0.0217391	0.978261	1	0.00492611	0.995074
rs1106287	G/T	1	113043645	1	0.272727	0.190217	1	0.190217	0.809783	1	0.155172	0.844828
rs11102559	C/T	1	113227831	1	0.218182	0.277174	1	0.277174	0.722826	1	0.256158	0.743842
rs17440299	G/T	1	113253643	1	0.0409091	0.0597826	1	0.0597826	0.940217	1	0.00492611	0.995074
rs1230661	A/G	1	113987113	1	0.0363636	0.0679348	1	0.0679348	0.932065	1	0	1
rs12093469	C/T	1	115698516	1	0.0272727	0.0869565	1	0.0869565	0.913043	1	0.100985	0.899015
rs2878380	C/G	1	116527122	1	0.195455	0.252717	1	0.252717	0.747283	1	0.226601	0.773399
rs10754436	A/G	1	116570421	1	0.186364	0.25	1	0.25	0.75	1	0.0788177	0.921182
rs17036761	A/G	1	117391884	1	0.00454546	0.013587	1	0.013587	0.986413	1	0.00985222	0.990148
rs6700320	C/T	1	117584606	1	0.159091	0.233696	1	0.233696	0.766304	1	0.0394089	0.960591
rs11586311	C/G	1	117747450	1	0.131818	0.103261	1	0.103261	0.896739	1	0.0566502	0.94335
rs11581122	C/T	1	117970349	1	0.00454546	0.0461956	1	0.0461956	0.953804	1	0	1
rs17023507	C/T	1	119724770	1	0.109091	0.122283	1	0.122283	0.877717	1	0.128079	0.871921
rs10494229	A/G	1	120030640	1	0.318182	0.233696	1	0.233696	0.766304	1	0.394089	0.605911
rs2318300	A/G	1	144362766	1	0.140909	0.100543	1	0.100543	0.899456	1	0.199507	0.800493
rs11240095	A/T	1	144970707	1	0.2	0.252717	1	0.252717	0.747283	1	0.174877	0.825123
rs6593793	C/T	1	145492954	1	0.240909	0.461956	1	0.461956	0.538044	1	0.241379	0.758621
rs4926398	A/G	1	148179406	1	0.0227273	0	1	0	1	1	0.0172414	0.982759
rs6665912	C/T	1	148810717	1	0.0227273	0.0461956	1	0.0461956	0.953804	1	0	1
rs771199	A/G	1	149234812	1	0.145454	0.0951087	1	0.0951087	0.904891	1	0.238916	0.761084
rs16833231	A/G	1	149669755	1	0.0727273	0.00815217	1	0.00815217	0.991848	1	0.0714286	0.928571
rs11204902	A/G	1	150100283	1	0.0954545	0.013587	1	0.013587	0.986413	1	0.110837	0.889163
rs7548044	C/T	1	150202091	1	0.109091	0.0190217	1	0.0190217	0.980978	1	0.194581	0.805419
rs4845735	A/G	1	150441943	1	0.136364	0.0625	1	0.0625	0.9375	1	0.182266	0.817734
rs1984725	A/G	1	150739886	1	0.304546	0.461956	1	0.461956	0.538044	1	0.221675	0.778325
rs12067506	A/C	1	151663896	1	0.0590909	0.00815217	1	0.00815217	0.991848	1	0	1
rs6427184	A/G	1	153389407	1	0.0318182	0.103261	1	0.103261	0.896739	1	0	1
rs602905	C/G	1	153895252	1	0.477273	0.25	1	0.25	0.75	1	0.401478	0.598522
rs2540168	C/T	1	154490447	1	0.168182	0.277174	1	0.277174	0.722826	1	0.194581	0.805419
rs750439	C/T	1	154697373	1	0.272727	0.497283	1	0.497283	0.502717	1	0.204433	0.795567
rs3748570	A/G	1	154906780	1	0.222727	0.247283	1	0.247283	0.752717	1	0.288177	0.711823
rs10796969	C/T	1	155333371	1	0.35	0.383152	1	0.383152	0.616848	1	0.194581	0.805419
rs7547177	C/T	1	155734186	1	0.386364	0.168478	1	0.168478	0.831522	1	0.389163	0.610837
rs2012474	A/G	1	155774562	1	0.281818	0.130435	1	0.130435	0.869565	1	0.337438	0.662562
rs400214	C/T	1	156437702	1	0.327273	0.168478	1	0.168478	0.831522	1	0.416256	0.583744
rs2808651	C/T	1	157872850	1	0.231818	0.347826	1	0.347826	0.652174	1	0.137931	0.862069
rs4656252	A/G	1	158451886	1	0.127273	0.195652	1	0.195652	0.804348	1	0.0172414	0.982759
rs16865246	C/T	1	158554630	1	0.0363636	0	1	0	1	1	0.044335	0.955665
rs485618	C/T	1	159067104	1	0.227273	0.350544	1	0.350544	0.649456	1	0.285714	0.714286
rs2501864	C/T	1	159497104	1	0.0545455	0.0461956	1	0.0461956	0.953804	1	0.115764	0.884236
rs12135523	A/G	1	159944878	1	0.1	0.380435	1	0.380435	0.619565	1	0.0172414	0.982759
rs12134087	C/T	1	159944935	1	0.0636364	0.296196	1	0.296196	0.703804	1	0.00985222	0.990148
rs12136407	C/T	1	159945001	1	0.0590909	0.290761	1	0.290761	0.709239	1	0.00492611	0.995074
rs1891018	A/C	1	159957990	1	0.340909	0.195652	1	0.195652	0.804348	1	0.364532	0.635468
rs11590932	C/T	1	159958778	1	0.0136364	0.0733696	1	0.0733696	0.92663	1	0	1
rs1875762	A/G	1	160052935	1	0.381818	0.42663	1	0.42663	0.57337	1	0.246305	0.753695
rs16853992	A/G	1	160085828	1	0.0727273	0.00543478	1	0.00543478	0.994565	1	0.0788177	0.921182
rs1129590	A/G	1	160219639	1	0.0181818	0.19837	1	0.19837	0.80163	1	0	1
rs4370746	A/G	1	160517256	1	0.231818	0.0706522	1	0.0706522	0.929348	1	0.157636	0.842364
rs12027674	A/G	1	160519038	1	0.372727	0.241848	1	0.241848	0.758152	1	0.307882	0.692118
rs164177	A/G	1	160622764	1	0.236364	0.32337	1	0.32337	0.67663	1	0.20197	0.79803
rs7339948	C/T	1	161213817	1	0.218182	0.222826	1	0.222826	0.777174	1	0.23399	0.76601
rs12076657	C/T	1	162462409	1	0.286364	0.222826	1	0.222826	0.777174	1	0.330049	0.669951
rs1538370	A/G	1	162713836	1	0.0227273	0.0516304	1	0.0516304	0.94837	1	0	1
rs11589528	A/T	1	162760662	1	0.0363636	0.0652174	1	0.0652174	0.934783	1	0.110837	0.889163
rs7543038	G/T	1	162990459	1	0.363636	0.355978	1	0.355978	0.644022	1	0.492611	0.507389
rs2279469	C/G	1	163007029	1	0.440909	0.290761	1	0.290761	0.709239	1	0.453202	0.546798
rs1419067	A/G	1	163189471	1	0.295455	0.241848	1	0.241848	0.758152	1	0.315271	0.684729
rs10800098	A/G	1	163675719	1	0.05	0.0652174	1	0.0652174	0.934783	1	0	1
rs12084653	A/T	1	164134641	1	0.290909	0.111413	1	0.111413	0.888587	1	0.482759	0.517241
rs16856613	C/T	1	164377210	1	0.1	0.0217391	1	0.0217391	0.978261	1	0.0788177	0.921182
rs10918467	C/T	1	164681883	1	0.113636	0.0842391	1	0.0842391	0.915761	1	0.155172	0.844828
rs17534481	C/T	1	165737441	1	0.0545455	0.0217391	1	0.0217391	0.978261	1	0.00246305	0.997537
rs6427119	A/G	1	166340769	1	0.35	0.285326	1	0.285326	0.714674	1	0.302956	0.697044
rs528953	C/T	1	166958475	1	0.445454	0.494565	1	0.494565	0.505435	1	0.426108	0.573892
rs3917710	C/T	1	167851145	1	0.0727273	0.048913	1	0.048913	0.951087	1	0.00738916	0.992611
rs2420505	A/G	1	167994761	1	0.445454	0.350544	1	0.350544	0.649456	1	0.396552	0.603448
rs12027035	G/T	1	168004826	1	0.481818	0.336956	1	0.336956	0.663044	1	0.376847	0.623153
rs537993	G/T	1	168419260	1	0.377273	0.4375	1	0.4375	0.5625	1	0.463054	0.536946
rs17621429	A/G	1	169198309	1	0.0363636	0.0244565	1	0.0244565	0.975543	1	0.00492611	0.995074
rs12072321	C/T	1	169468788	1	0.313636	0.192935	1	0.192935	0.807065	1	0.366995	0.633005
rs10798005	A/G	1	170649588	1	0.0818182	0.133152	1	0.133152	0.866848	1	0.00985222	0.990148
rs16845420	A/G	1	171332509	1	0.3	0.157609	1	0.157609	0.842391	1	0.221675	0.778325
rs16828416	A/G	1	171819326	1	0.313636	0.127717	1	0.127717	0.872283	1	0.305419	0.694581
rs16846857	C/G	1	172571710	1	0.0545455	0.0869565	1	0.0869565	0.913043	1	0.115764	0.884236
rs4615901	C/T	1	172845193	1	0.0545455	0.105978	1	0.105978	0.894022	1	0.105911	0.894089
rs16847779	A/G	1	173304994	1	0.331818	0.402174	1	0.402174	0.597826	1	0.423645	0.576355
rs1359047	C/T	1	173849411	1	0.490909	0.244565	1	0.244565	0.755435	1	0.472906	0.527094
rs1417592	A/G	1	174088196	1	0.113636	0.013587	1	0.013587	0.986413	1	0.044335	0.955665
rs4585933	A/G	1	174244444	1	0.0681818	0	1	0	1	1	0.0837438	0.916256
rs12567704	C/T	1	174676524	1	0.104545	0.0923913	1	0.0923913	0.907609	1	0.256158	0.743842
rs3795320	G/T	1	174857914	1	0.404546	0.236413	1	0.236413	0.763587	1	0.330049	0.669951
rs16850653	G/T	1	175263886	1	0.286364	0.0679348	1	0.0679348	0.932065	1	0.23399	0.76601
rs3131323	C/T	1	175985819	1	0.127273	0.274456	1	0.274456	0.725544	1	0.162562	0.837438
rs7546764	G/T	1	176515268	1	0.0136364	0.0244565	1	0.0244565	0.975543	1	0	1
rs11806545	C/T	1	176712438	1	0.172727	0.146739	1	0.146739	0.853261	1	0.307882	0.692118
rs6659392	C/T	1	176865496	1	0.136364	0.125	1	0.125	0.875	1	0.0714286	0.928571
rs16853640	A/G	1	177324633	1	0.05	0.0190217	1	0.0190217	0.980978	1	0.236453	0.763547
rs2636274	A/G	1	177373522	1	0.104545	0.133152	1	0.133152	0.866848	1	0.366995	0.633005
rs2636276	A/G	1	177377683	1	0.0954545	0.105978	1	0.105978	0.894022	1	0.334975	0.665025
rs6668200	A/G	1	177387903	1	0.0818182	0.0842391	1	0.0842391	0.915761	1	0.325123	0.674877
rs9650996	A/G	1	177390913	1	0.00454546	0.00815217	1	0.00815217	0.991848	1	0.162562	0.837438
rs6657893	A/G	1	177798771	1	0.440909	0.255435	1	0.255435	0.744565	1	0.320197	0.679803
rs10910855	A/G	1	179298928	1	0.0681818	0.013587	1	0.013587	0.986413	1	0.0886699	0.91133
rs12129769	C/T	1	179577041	1	0.363636	0.396739	1	0.396739	0.603261	1	0.305419	0.694581
rs7534913	A/G	1	179804895	1	0.386364	0.483696	1	0.483696	0.516304	1	0.396552	0.603448
rs10494546	C/T	1	180624176	1	0.227273	0.0597826	1	0.0597826	0.940217	1	0.302956	0.697044
rs9425569	A/G	1	181208825	1	0.00909091	0.192935	1	0.192935	0.807065	1	0	1
rs11586699	C/T	1	181451313	1	0.00454546	0.146739	1	0.146739	0.853261	1	0	1
rs17559937	A/G	1	181951192	1	0.472727	0.334239	1	0.334239	0.665761	1	0.408867	0.591133
rs7536226	C/T	1	182608185	1	0.0454546	0.076087	1	0.076087	0.923913	1	0	1
rs7537119	A/G	1	183180581	1	0.286364	0.336956	1	0.336956	0.663044	1	0.243842	0.756158
rs6424976	C/T	1	183583980	1	0.0136364	0.192935	1	0.192935	0.807065	1	0.0246305	0.975369
rs6704048	A/G	1	183623343	1	0.0272727	0.11413	1	0.11413	0.88587	1	0.0788177	0.921182
rs1543409	C/T	1	183648285	1	0.240909	0.345109	1	0.345109	0.654891	1	0.349754	0.650246
rs17526478	A/C	1	185117780	1	0.127273	0.230978	1	0.230978	0.769022	1	0.0197044	0.980296
rs4651343	A/C	1	185184610	1	0.127273	0.192935	1	0.192935	0.807065	1	0.0985222	0.901478
rs10494594	A/G	1	185431913	1	0.318182	0.125	1	0.125	0.875	1	0.440887	0.559113
rs10798113	A/G	1	185698682	1	0.0272727	0.258152	1	0.258152	0.741848	1	0.0517241	0.948276
rs7525642	A/C	1	189001501	1	0.0136364	0.211956	1	0.211956	0.788044	1	0.00492611	0.995074
rs12722838	C/T	1	189002313	1	0.0136364	0.211956	1	0.211956	0.788044	1	0.00492611	0.995074
rs12758773	A/G	1	189063001	1	0.0181818	0.236413	1	0.236413	0.763587	1	0.00492611	0.995074
rs17382748	C/T	1	189069306	1	0.00454546	0.119565	1	0.119565	0.880435	1	0	1
rs17383241	C/T	1	189122314	1	0.0272727	0.225544	1	0.225544	0.774456	1	0.0295567	0.970443
rs10737590	C/T	1	189229026	1	0.390909	0.241848	1	0.241848	0.758152	1	0.435961	0.564039
rs1954604	A/G	1	189824778	1	0.209091	0.0407609	1	0.0407609	0.959239	1	0.157636	0.842364
rs7415837	C/T	1	190252920	1	0.259091	0.399456	1	0.399456	0.600544	1	0.224138	0.775862
rs4360506	C/T	1	190326009	1	0.263636	0.350544	1	0.350544	0.649456	1	0.226601	0.773399
rs4658060	C/T	1	190850973	1	0.0909091	0.00271739	1	0.00271739	0.997283	1	0.123153	0.876847
rs3795617	C/T	1	190870313	1	0.340909	0.274456	1	0.274456	0.725544	1	0.421182	0.578818
rs1361404	A/G	1	191602919	1	0.431818	0.380435	1	0.380435	0.619565	1	0.413793	0.586207
rs10737680	A/C	1	194946078	1	0.35	0.355978	1	0.355978	0.644022	1	0.399015	0.600985
rs6656858	C/T	1	195380196	1	0.486364	0.407609	1	0.407609	0.592391	1	0.300493	0.699507
rs6699938	A/G	1	196159775	1	0.0454546	0.13587	1	0.13587	0.86413	1	0.00246305	0.997537
rs2359377	C/T	1	196269745	1	0.0318182	0.217391	1	0.217391	0.782609	1	0.0566502	0.94335
rs4409685	A/G	1	196332988	1	0.186364	0.225544	1	0.225544	0.774456	1	0.0640394	0.935961
rs12568277	A/G	1	196610201	1	0.118182	0.154891	1	0.154891	0.845109	1	0.0541872	0.945813
rs12739875	A/C	1	196880671	1	0.0227273	0.184783	1	0.184783	0.815217	1	0.00246305	0.997537
rs12757682	C/T	1	197247864	1	0.104545	0.326087	1	0.326087	0.673913	1	0.0935961	0.906404
rs10494784	A/G	1	197395341	1	0.3	0.432065	1	0.432065	0.567935	1	0.374384	0.625616
rs12402922	C/T	1	197438426	1	0.195455	0.44837	1	0.44837	0.55163	1	0.263547	0.736453
rs7553682	G/T	1	198575004	1	0.154546	0.258152	1	0.258152	0.741848	1	0.20197	0.79803
rs11583328	A/G	1	199268796	1	0.0409091	0.1875	1	0.1875	0.8125	1	0.0517241	0.948276
rs2296386	A/G	1	199309606	1	0.0181818	0.0679348	1	0.0679348	0.932065	1	0.0270936	0.972906
rs1794868	A/G	1	199554630	1	0.4	0.334239	1	0.334239	0.665761	1	0.480296	0.519704
rs495886	A/G	1	199728432	1	0.431818	0.467391	1	0.467391	0.532609	1	0.433497	0.566503
rs2644120	C/G	1	200148900	1	0.377273	0.355978	1	0.355978	0.644022	1	0.386699	0.613301
rs10494839	C/T	1	201188817	1	0.163636	0.222826	1	0.222826	0.777174	1	0.0591133	0.940887
rs4951329	C/T	1	202483033	1	0.313636	0.388587	1	0.388587	0.611413	1	0.199507	0.800493
rs4951353	A/G	1	202522471	1	0.35	0.298913	1	0.298913	0.701087	1	0.20936	0.79064
rs3789052	C/T	1	202760906	1	0.0136364	0.0869565	1	0.0869565	0.913043	1	0.0492611	0.950739
rs6593917	A/G	1	203157354	1	0.263636	0.296196	1	0.296196	0.703804	1	0.231527	0.768473
rs4951257	C/T	1	203940632	1	0.0136364	0	1	0	1	1	0.0172414	0.982759
rs7517285	A/T	1	204815463	1	0.413636	0.461956	1	0.461956	0.538044	1	0.307882	0.692118
rs11119925	C/T	1	205202614	1	0.409091	0.491848	1	0.491848	0.508152	1	0.219212	0.780788
rs11119000	A/G	1	206425614	1	0.0227273	0.0353261	1	0.0353261	0.964674	1	0.123153	0.876847
rs10863770	A/G	1	207677795	1	0.190909	0.328804	1	0.328804	0.671196	1	0.0714286	0.928571
rs12141729	C/T	1	208603177	1	0.0681818	0.0706522	1	0.0706522	0.929348	1	0.00985222	0.990148
rs7530958	C/T	1	210427801	1	0.177273	0.0434783	1	0.0434783	0.956522	1	0.317734	0.682266
rs6701982	A/G	1	210432491	1	0.254545	0.0923913	1	0.0923913	0.907609	1	0.35468	0.64532
rs1873299	A/G	1	210443317	1	0.177273	0.0434783	1	0.0434783	0.956522	1	0.32266	0.67734
rs17018792	A/G	1	210468986	1	0.213636	0.0461956	1	0.0461956	0.953804	1	0.342365	0.657636
rs9645358	A/G	1	211475253	1	0.0863636	0.0815217	1	0.0815217	0.918478	1	0.00246305	0.997537
rs2919487	C/T	1	212367905	1	0.00909091	0.127717	1	0.127717	0.872283	1	0.0147783	0.985222
rs6684673	A/T	1	212647642	1	0.122727	0.048913	1	0.048913	0.951087	1	0.0935961	0.906404
rs3795521	C/T	1	212881194	1	0.0863636	0.119565	1	0.119565	0.880435	1	0.00738916	0.992611
rs6659655	A/G	1	212987506	1	0.354546	0.418478	1	0.418478	0.581522	1	0.0862069	0.913793
rs10864120	C/G	1	212988669	1	0.354546	0.432065	1	0.432065	0.567935	1	0.0862069	0.913793
rs487208	A/G	1	213209901	1	0.481818	0.467391	1	0.467391	0.532609	1	0.23399	0.76601
rs10779649	C/T	1	213397798	1	0.0772727	0.108696	1	0.108696	0.891304	1	0.221675	0.778325
rs1416651	C/T	1	213526717	1	0.440909	0.459239	1	0.459239	0.540761	1	0.470443	0.529557
rs11572839	C/T	1	214743980	1	0.0590909	0.0788043	1	0.0788043	0.921196	1	0	1
rs2376831	C/T	1	214759760	1	0.304546	0.309783	1	0.309783	0.690217	1	0.147783	0.852217
rs17044214	A/G	1	215094937	1	0.195455	0.247283	1	0.247283	0.752717	1	0.108374	0.891626
rs7532682	C/T	1	215341617	1	0.336364	0.154891	1	0.154891	0.845109	1	0.315271	0.684729
rs9724897	A/C	1	215763089	1	0.281818	0.317935	1	0.317935	0.682065	1	0.0738916	0.926108
rs17047615	A/G	1	216555832	1	0.245454	0.0597826	1	0.0597826	0.940217	1	0.26601	0.73399
rs11118082	C/T	1	216561671	1	0.431818	0.125	1	0.125	0.875	1	0.366995	0.633005
rs6675497	C/T	1	217024584	1	0.163636	0.282609	1	0.282609	0.717391	1	0.334975	0.665025
rs7514932	G/T	1	217675435	1	0.0636364	0.0407609	1	0.0407609	0.959239	1	0.0369458	0.963054
rs1776037	C/T	1	217989727	1	0.386364	0.375	1	0.375	0.625	1	0.477832	0.522168
rs1567602	C/T	1	218579142	1	0.0636364	0.138587	1	0.138587	0.861413	1	0.0295567	0.970443
rs2484699	C/T	1	219150375	1	0.418182	0.480978	1	0.480978	0.519022	1	0.317734	0.682266
rs17011200	C/G	1	220258128	1	0.0909091	0.125	1	0.125	0.875	1	0.00738916	0.992611
rs17464857	G/T	1	220829332	1	0.0772727	0.279891	1	0.279891	0.720109	1	0.103448	0.896552
rs5744149	A/G	1	221374619	1	0.0772727	0.0461956	1	0.0461956	0.953804	1	0.0492611	0.950739
rs16845205	C/T	1	223982548	1	0.240909	0.225544	1	0.225544	0.774456	1	0.435961	0.564039
rs3754390	A/G	1	224918586	1	0.0136364	0.0842391	1	0.0842391	0.915761	1	0	1
rs10495249	A/G	1	224985742	1	0.172727	0.269022	1	0.269022	0.730978	1	0.197044	0.802956
rs7538397	C/T	1	227201467	1	0.122727	0.0869565	1	0.0869565	0.913043	1	0.167488	0.832512
rs16850662	C/T	1	228183026	1	0.213636	0.116848	1	0.116848	0.883152	1	0.17734	0.82266
rs2795473	C/T	1	230987758	1	0.118182	0.133152	1	0.133152	0.866848	1	0.0221675	0.977833
rs2795463	A/G	1	230999190	1	0.118182	0.133152	1	0.133152	0.866848	1	0.00985222	0.990148
rs2753395	A/G	1	231074727	1	0.377273	0.372283	1	0.372283	0.627717	1	0.347291	0.652709
rs16842428	C/G	1	232225241	1	0.0954545	0.0516304	1	0.0516304	0.94837	1	0.197044	0.802956
rs10802600	C/T	1	235537704	1	0.468182	0.480978	1	0.480978	0.519022	1	0.317734	0.682266
rs6674675	A/G	1	235656056	1	0.122727	0.222826	1	0.222826	0.777174	1	0.263547	0.736453
rs2685302	C/T	1	235961386	1	0.313636	0.285326	1	0.285326	0.714674	1	0.0935961	0.906404
rs12141832	G/T	1	235972044	1	0.0272727	0.0298913	1	0.0298913	0.970109	1	0	1
rs6683121	A/C	1	236487368	1	0.122727	0.138587	1	0.138587	0.861413	1	0.0738916	0.926108
rs7527924	A/G	1	237859839	1	0.0363636	0.130435	1	0.130435	0.869565	1	0	1
rs638711	C/T	1	238120989	1	0.181818	0.214674	1	0.214674	0.785326	1	0.302956	0.697044
rs6682184	A/G	1	238141604	1	0.159091	0.413044	1	0.413044	0.586956	1	0.103448	0.896552
rs10926029	A/G	1	238184260	1	0.0681818	0.214674	1	0.214674	0.785326	1	0.044335	0.955665
rs12122068	C/T	1	238564221	1	0.0409091	0.168478	1	0.168478	0.831522	1	0.0812808	0.918719
rs10926581	A/G	1	240049247	1	0.227273	0.274456	1	0.274456	0.725544	1	0.103448	0.896552
rs851785	A/G	1	240130075	1	0.495455	0.44837	1	0.44837	0.55163	1	0.327586	0.672414
rs6658006	A/G	1	240147178	1	0.431818	0.19837	1	0.19837	0.80163	1	0.463054	0.536946
rs6692158	A/G	1	240504916	1	0.00909091	0.0896739	1	0.0896739	0.910326	1	0.00985222	0.990148
rs4658558	A/G	1	241572464	1	0.0681818	0.269022	1	0.269022	0.730978	1	0.14532	0.85468
rs869362	C/T	1	242330063	1	0.422727	0.30163	1	0.30163	0.69837	1	0.47537	0.52463
rs4658649	A/G	1	242921444	1	0.0681818	0.0788043	1	0.0788043	0.921196	1	0.00246305	0.997537
rs3914103	A/G	1	243618414	1	0.0909091	0.0380435	1	0.0380435	0.961957	1	0.23399	0.76601
rs10924200	A/G	1	243683422	1	0.0409091	0.0543478	1	0.0543478	0.945652	1	0	1
rs1616300	C/T	1	243800934	1	0.0363636	0.116848	1	0.116848	0.883152	1	0.0541872	0.945813
rs12410705	C/T	1	243817452	1	0.0636364	0.0679348	1	0.0679348	0.932065	1	0	1
rs6413860	A/G	1	244919823	1	0.277273	0.288044	1	0.288044	0.711956	1	0.374384	0.625616
rs10924841	C/T	1	245035230	1	0.45	0.445652	1	0.445652	0.554348	1	0.384236	0.615764
rs6685066	A/G	1	245067789	1	0.0454546	0.141304	1	0.141304	0.858696	1	0	1
rs9783081	A/G	1	245083410	1	0.0545455	0.149456	1	0.149456	0.850544	1	0	1
rs7530860	A/G	1	245084807	1	0.0545455	0.149456	1	0.149456	0.850544	1	0	1
rs7549105	A/G	1	245271679	1	0.431818	0.410326	1	0.410326	0.589674	1	0.35468	0.64532
rs300691	A/C	2	170171	1	0.336364	0.201087	1	0.201087	0.798913	1	0.399015	0.600985
rs10197568	A/G	2	749476	1	0.0545455	0.00815217	1	0.00815217	0.991848	1	0.0640394	0.935961
rs2668841	C/T	2	2497805	1	0.163636	0.0923913	1	0.0923913	0.907609	1	0.0246305	0.975369
rs4853902	A/G	2	2588415	1	0.272727	0.25	1	0.25	0.75	1	0.182266	0.817734
rs7602669	A/G	2	3082269	1	0.25	0.13587	1	0.13587	0.86413	1	0.342365	0.657636
rs12463789	C/T	2	3787293	1	0.1	0.241848	1	0.241848	0.758152	1	0.00985222	0.990148
rs722087	C/T	2	3883857	1	0.277273	0.309783	1	0.309783	0.690217	1	0.41133	0.58867
rs962579	A/G	2	3983695	1	0.127273	0.0271739	1	0.0271739	0.972826	1	0.162562	0.837438
rs1389583	G/T	2	4013059	1	0.427273	0.36413	1	0.36413	0.63587	1	0.480296	0.519704
rs826027	C/T	2	4655780	1	0.0272727	0.0380435	1	0.0380435	0.961957	1	0	1
rs699550	C/T	2	4683217	1	0.0272727	0.0407609	1	0.0407609	0.959239	1	0	1
rs6752772	A/T	2	5373460	1	0.368182	0.497283	1	0.497283	0.502717	1	0.349754	0.650246
rs1524479	C/T	2	5380736	1	0.227273	0.160326	1	0.160326	0.839674	1	0.288177	0.711823
rs4371338	A/G	2	5755481	1	0.336364	0.472826	1	0.472826	0.527174	1	0.455665	0.544335
rs2609132	C/T	2	6166322	1	0.363636	0.464674	1	0.464674	0.535326	1	0.472906	0.527094
rs7595209	C/T	2	6801600	1	0.0636364	0.108696	1	0.108696	0.891304	1	0.00246305	0.997537
rs771307	A/G	2	6999322	1	0.245454	0.0978261	1	0.0978261	0.902174	1	0.327586	0.672414
rs10204491	A/G	2	7973932	1	0.281818	0.277174	1	0.277174	0.722826	1	0.0788177	0.921182
rs16866638	A/G	2	8294142	1	0.118182	0.0679348	1	0.0679348	0.932065	1	0.169951	0.830049
rs6736976	A/G	2	8797820	1	0.404546	0.263587	1	0.263587	0.736413	1	0.256158	0.743842
rs328633	C/T	2	9164099	1	0.354546	0.119565	1	0.119565	0.880435	1	0.305419	0.694581
rs6431980	G/T	2	9197596	1	0.0681818	0.0733696	1	0.0733696	0.92663	1	0	1
rs16856089	G/T	2	10366434	1	0.0454546	0.00271739	1	0.00271739	0.997283	1	0.046798	0.953202
rs28362418	C/T	2	10497978	1	0.05	0.0461956	1	0.0461956	0.953804	1	0.165025	0.834975
rs2178739	A/T	2	10949444	1	0.336364	0.399456	1	0.399456	0.600544	1	0.470443	0.529557
rs908275	A/G	2	11159655	1	0.127273	0.410326	1	0.410326	0.589674	1	0.130542	0.869458
rs13414905	G/T	2	11498020	1	0.0681818	0.076087	1	0.076087	0.923913	1	0.155172	0.844828
rs10929757	A/C	2	11620112	1	0.05	0.0461956	1	0.0461956	0.953804	1	0.00246305	0.997537
rs13413703	A/G	2	11965128	1	0.163636	0.0625	1	0.0625	0.9375	1	0.0689655	0.931034
rs13024745	C/G	2	12178554	1	0.0863636	0.0108696	1	0.0108696	0.98913	1	0.0837438	0.916256
rs13023811	C/T	2	12650272	1	0.0636364	0.111413	1	0.111413	0.888587	1	0.0492611	0.950739
rs16862376	C/T	2	15195282	1	0.340909	0.375	1	0.375	0.625	1	0.490148	0.509852
rs4482452	C/T	2	15415083	1	0.159091	0.013587	1	0.013587	0.986413	1	0.105911	0.894089
rs3755130	A/G	2	15647034	1	0.290909	0.440217	1	0.440217	0.559783	1	0.258621	0.741379
rs11683561	C/T	2	15736462	1	0.0818182	0.179348	1	0.179348	0.820652	1	0.150246	0.849754
rs10209003	G/T	2	15979357	1	0.113636	0.00271739	1	0.00271739	0.997283	1	0.0615764	0.938424
rs6741005	A/G	2	16031174	1	0.468182	0.415761	1	0.415761	0.584239	1	0.5	0.5
rs7569935	A/G	2	16127998	1	0.0863636	0.173913	1	0.173913	0.826087	1	0.256158	0.743842
rs2193776	C/T	2	16681418	1	0.195455	0.339674	1	0.339674	0.660326	1	0.103448	0.896552
rs1519556	A/G	2	17529215	1	0.172727	0.25	1	0.25	0.75	1	0.0714286	0.928571
rs2710688	C/T	2	17627303	1	0.213636	0.440217	1	0.440217	0.559783	1	0.0812808	0.918719
rs13031455	C/T	2	17647638	1	0.0454546	0.209239	1	0.209239	0.790761	1	0.00246305	0.997537
rs10856770	A/G	2	17649434	1	0.0454546	0.209239	1	0.209239	0.790761	1	0.00246305	0.997537
rs13019617	C/G	2	17655696	1	0.0454546	0.209239	1	0.209239	0.790761	1	0.00246305	0.997537
rs11681239	C/T	2	17671060	1	0.0454546	0.19837	1	0.19837	0.80163	1	0.00246305	0.997537
rs17315848	G/T	2	17855716	1	0.0181818	0.141304	1	0.141304	0.858696	1	0.00246305	0.997537
rs10495698	C/G	2	19590887	1	0.0318182	0.0163043	1	0.0163043	0.983696	1	0	1
rs13422384	C/T	2	20620767	1	0.127273	0.100543	1	0.100543	0.899456	1	0.204433	0.795567
rs880973	A/G	2	20942360	1	0.163636	0.048913	1	0.048913	0.951087	1	0.0886699	0.91133
rs4074442	A/G	2	22407619	1	0.0454546	0.100543	1	0.100543	0.899456	1	0.00246305	0.997537
rs1449975	A/G	2	23330944	1	0.213636	0.0679348	1	0.0679348	0.932065	1	0.157636	0.842364
rs2577709	C/T	2	23434314	1	0.227273	0.26087	1	0.26087	0.73913	1	0.29064	0.70936
rs10180231	C/T	2	25221534	1	0.363636	0.30163	1	0.30163	0.69837	1	0.450739	0.549261
rs10197718	G/T	2	26593968	1	0.122727	0.0407609	1	0.0407609	0.959239	1	0.211823	0.788177
rs828268	C/T	2	26823253	1	0.436364	0.274456	1	0.274456	0.725544	1	0.376847	0.623153
rs6721067	C/T	2	27869048	1	0.427273	0.32337	1	0.32337	0.67663	1	0.495074	0.504926
rs6734731	A/G	2	29099623	1	0.218182	0.165761	1	0.165761	0.834239	1	0.1133	0.886699
rs11688109	C/T	2	29987967	1	0.0590909	0.195652	1	0.195652	0.804348	1	0.0246305	0.975369
rs4952108	C/T	2	30283239	1	0.1	0.0896739	1	0.0896739	0.910326	1	0.00985222	0.990148
rs7578949	C/T	2	30422859	1	0.0545455	0.00815217	1	0.00815217	0.991848	1	0	1
rs1862975	A/C	2	31179936	1	0.145454	0.211956	1	0.211956	0.788044	1	0.0985222	0.901478
rs1540926	C/T	2	31313248	1	0.109091	0.157609	1	0.157609	0.842391	1	0.194581	0.805419
rs13027103	A/G	2	31745075	1	0.195455	0.17663	1	0.17663	0.82337	1	0.0615764	0.938424
rs17012668	G/T	2	33288486	1	0.0772727	0.116848	1	0.116848	0.883152	1	0.0123153	0.987685
rs13391166	A/G	2	33658818	1	0.0954545	0.108696	1	0.108696	0.891304	1	0.0640394	0.935961
rs13387129	A/G	2	33795570	1	0.222727	0.220109	1	0.220109	0.779891	1	0.0591133	0.940887
rs7561434	A/G	2	33916347	1	0.0454546	0.048913	1	0.048913	0.951087	1	0	1
rs7590763	C/T	2	35428844	1	0.25	0.336956	1	0.336956	0.663044	1	0.187192	0.812808
rs2113633	G/T	2	36412016	1	0.0772727	0.179348	1	0.179348	0.820652	1	0.0837438	0.916256
rs11124549	C/T	2	36915284	1	0.159091	0.0298913	1	0.0298913	0.970109	1	0.152709	0.847291
rs10197948	A/G	2	37658650	1	0.327273	0.413044	1	0.413044	0.586956	1	0.320197	0.679803
rs11124634	C/T	2	38191535	1	0.231818	0.255435	1	0.255435	0.744565	1	0.0640394	0.935961
rs17576472	A/T	2	38756526	1	0.0318182	0.0652174	1	0.0652174	0.934783	1	0	1
rs7422651	A/G	2	39436950	1	0.436364	0.44837	1	0.44837	0.55163	1	0.275862	0.724138
rs7597939	A/G	2	39668194	1	0.259091	0.429348	1	0.429348	0.570652	1	0.20197	0.79803
rs6544237	A/G	2	39673442	1	0.309091	0.293478	1	0.293478	0.706522	1	0.458128	0.541872
rs10198116	A/G	2	39942131	1	0.1	0.0217391	1	0.0217391	0.978261	1	0.137931	0.862069
rs4952594	A/G	2	40304713	1	0.281818	0.355978	1	0.355978	0.644022	1	0.162562	0.837438
rs7577430	G/T	2	41548604	1	0.227273	0.146739	1	0.146739	0.853261	1	0.0689655	0.931034
rs41513050	A/G	2	41951612	1	0.0636364	0.00271739	1	0.00271739	0.997283	1	0.0788177	0.921182
rs11691466	A/G	2	42050449	1	0.0318182	0.0733696	1	0.0733696	0.92663	1	0.00738916	0.992611
rs12614560	A/G	2	42280506	1	0.381818	0.42663	1	0.42663	0.57337	1	0.384236	0.615764
rs4953037	C/T	2	44002946	1	0.0954545	0.361413	1	0.361413	0.638587	1	0.128079	0.871921
rs4521096	C/T	2	44086494	1	0.127273	0.105978	1	0.105978	0.894022	1	0.0123153	0.987685
rs11894015	A/C	2	44213332	1	0.0636364	0.103261	1	0.103261	0.896739	1	0	1
rs1067344	G/T	2	44474314	1	0.05	0.0733696	1	0.0733696	0.92663	1	0.0960591	0.903941
rs17032696	A/C	2	44991374	1	0.363636	0.282609	1	0.282609	0.717391	1	0.155172	0.844828
rs17032957	A/G	2	45134208	1	0.381818	0.30163	1	0.30163	0.69837	1	0.229064	0.770936
rs2343408	A/C	2	45283557	1	0.368182	0.44837	1	0.44837	0.55163	1	0.463054	0.536946
rs13390357	A/T	2	45306680	1	0.0681818	0.0815217	1	0.0815217	0.918478	1	0	1
rs2343412	A/T	2	45316062	1	0.0636364	0.0733696	1	0.0733696	0.92663	1	0	1
rs637889	A/G	2	45785550	1	0.1	0.331522	1	0.331522	0.668478	1	0.0320197	0.96798
rs10166595	C/T	2	45930413	1	0.0590909	0.00271739	1	0.00271739	0.997283	1	0.1133	0.886699
rs6759301	C/T	2	46045582	1	0.240909	0.0625	1	0.0625	0.9375	1	0.211823	0.788177
rs281508	A/C	2	46264711	1	0.327273	0.157609	1	0.157609	0.842391	1	0.320197	0.679803
rs11125076	A/G	2	46509961	1	0.0454546	0	1	0	1	1	0.0763547	0.923645
rs9789429	A/G	2	46928897	1	0.345454	0.331522	1	0.331522	0.668478	1	0.403941	0.596059
rs11693262	C/T	2	47132114	1	0.190909	0.0434783	1	0.0434783	0.956522	1	0.137931	0.862069
rs12478385	G/T	2	47194394	1	0.0772727	0.331522	1	0.331522	0.668478	1	0.0788177	0.921182
rs1880583	C/T	2	47201851	1	0.454545	0.394022	1	0.394022	0.605978	1	0.29064	0.70936
rs7596776	A/G	2	47208647	1	0.0454546	0.247283	1	0.247283	0.752717	1	0.0492611	0.950739
rs1534110	C/T	2	47222258	1	0.481818	0.195652	1	0.195652	0.804348	1	0.408867	0.591133
rs11675417	C/T	2	47607949	1	0.177273	0.399456	1	0.399456	0.600544	1	0.423645	0.576355
rs6749075	C/T	2	47626454	1	0.5	0.279891	1	0.279891	0.720109	1	0.29064	0.70936
rs4256003	G/T	2	48864939	1	0.0818182	0.23913	1	0.23913	0.76087	1	0.00985222	0.990148
rs2041724	C/T	2	49039792	1	0.363636	0.290761	1	0.290761	0.709239	1	0.142857	0.857143
rs13382313	C/T	2	49568350	1	0.104545	0.220109	1	0.220109	0.779891	1	0.137931	0.862069
rs12328055	A/G	2	49824743	1	0.418182	0.192935	1	0.192935	0.807065	1	0.29064	0.70936
rs2077738	C/T	2	50151903	1	0.286364	0.0652174	1	0.0652174	0.934783	1	0.280788	0.719212
rs9309182	A/G	2	50530852	1	0.109091	0.336956	1	0.336956	0.663044	1	0.0418719	0.958128
rs2066948	C/T	2	50612161	1	0.0772727	0.105978	1	0.105978	0.894022	1	0.0147783	0.985222
rs12713112	C/G	2	50651965	1	0.0863636	0.247283	1	0.247283	0.752717	1	0.147783	0.852217
rs12620632	A/G	2	51170766	1	0.1	0.0978261	1	0.0978261	0.902174	1	0.00985222	0.990148
rs4254538	G/T	2	51264630	1	0.4	0.459239	1	0.459239	0.540761	1	0.435961	0.564039
rs1435805	C/T	2	51922011	1	0.0136364	0.100543	1	0.100543	0.899456	1	0.00492611	0.995074
rs1863178	G/T	2	53314443	1	0.159091	0.149456	1	0.149456	0.850544	1	0.0344828	0.965517
rs925370	C/T	2	54719472	1	0.05	0.0652174	1	0.0652174	0.934783	1	0.160099	0.839901
rs7600669	A/G	2	55468870	1	0.104545	0.076087	1	0.076087	0.923913	1	0.00738916	0.992611
rs6545502	C/G	2	55574243	1	0.0636364	0.122283	1	0.122283	0.877717	1	0.00246305	0.997537
rs2193488	A/G	2	56462320	1	0.236364	0.133152	1	0.133152	0.866848	1	0.189655	0.810345
rs2695602	A/G	2	57711539	1	0.0227273	0.247283	1	0.247283	0.752717	1	0.0197044	0.980296
rs820773	C/G	2	57736224	1	0.0181818	0.228261	1	0.228261	0.771739	1	0.00985222	0.990148
rs820780	A/C	2	57756125	1	0.0181818	0.241848	1	0.241848	0.758152	1	0.00985222	0.990148
rs2061517	A/G	2	57767125	1	0.154546	0.48913	1	0.48913	0.51087	1	0.0812808	0.918719
rs6731365	A/G	2	57789377	1	0.145454	0.48913	1	0.48913	0.51087	1	0.0738916	0.926108
rs17049187	A/T	2	57933013	1	0.136364	0.0516304	1	0.0516304	0.94837	1	0.169951	0.830049
rs17049218	A/T	2	57960381	1	0.0590909	0.0461956	1	0.0461956	0.953804	1	0.174877	0.825123
rs848293	A/G	2	58235994	1	0.381818	0.483696	1	0.483696	0.516304	1	0.147783	0.852217
rs11903456	C/T	2	58247340	1	0.281818	0.434783	1	0.434783	0.565217	1	0.135468	0.864532
rs6761301	A/C	2	58309176	1	0.104545	0.336956	1	0.336956	0.663044	1	0.0394089	0.960591
rs17049881	C/G	2	59105474	1	0.313636	0.133152	1	0.133152	0.866848	1	0.206897	0.793103
rs13031083	G/T	2	59798555	1	0.0727273	0.076087	1	0.076087	0.923913	1	0	1
rs1005608	C/T	2	59824690	1	0.0136364	0.168478	1	0.168478	0.831522	1	0	1
rs11125813	A/G	2	59844551	1	0.131818	0.133152	1	0.133152	0.866848	1	0.20936	0.79064
rs11125815	A/G	2	59844907	1	0.00909091	0.168478	1	0.168478	0.831522	1	0	1
rs10490064	A/G	2	60016631	1	0.472727	0.402174	1	0.402174	0.597826	1	0.386699	0.613301
rs2215897	A/C	2	60114143	1	0.281818	0.127717	1	0.127717	0.872283	1	0.0640394	0.935961
rs4672349	C/T	2	60115070	1	0.272727	0.125	1	0.125	0.875	1	0.0492611	0.950739
rs4672357	G/T	2	60124409	1	0.318182	0.220109	1	0.220109	0.779891	1	0.0763547	0.923645
rs17030159	A/G	2	60148781	1	0.0909091	0	1	0	1	1	0.0123153	0.987685
rs359235	A/G	2	60325327	1	0.131818	0.211956	1	0.211956	0.788044	1	0.20936	0.79064
rs4672495	G/T	2	62374748	1	0.0318182	0.127717	1	0.127717	0.872283	1	0	1
rs6726283	A/G	2	62674496	1	0.113636	0.00815217	1	0.00815217	0.991848	1	0.150246	0.849754
rs2263636	A/C	2	63348869	1	0.0454546	0.241848	1	0.241848	0.758152	1	0.00492611	0.995074
rs12713494	G/T	2	63551666	1	0.0272727	0.230978	1	0.230978	0.769022	1	0.00492611	0.995074
rs7570031	A/G	2	63645769	1	0.0272727	0.230978	1	0.230978	0.769022	1	0.00492611	0.995074
rs6723613	C/T	2	64021653	1	0.0318182	0.225544	1	0.225544	0.774456	1	0.00492611	0.995074
rs6708611	A/G	2	64021736	1	0.0318182	0.220109	1	0.220109	0.779891	1	0.00492611	0.995074
rs13002043	A/G	2	64579953	1	0.0863636	0.372283	1	0.372283	0.627717	1	0.0492611	0.950739
rs6759598	A/G	2	64580305	1	0.0863636	0.369565	1	0.369565	0.630435	1	0.0566502	0.94335
rs4140736	A/T	2	64983703	1	0.0409091	0.217391	1	0.217391	0.782609	1	0.044335	0.955665
rs10519034	G/T	2	65559829	1	0.0454546	0.228261	1	0.228261	0.771739	1	0.0147783	0.985222
rs999091	C/T	2	66457438	1	0.0590909	0.013587	1	0.013587	0.986413	1	0.0960591	0.903941
rs6760326	A/C	2	66462476	1	0.0636364	0.369565	1	0.369565	0.630435	1	0.0566502	0.94335
rs2861172	C/T	2	66734837	1	0.0772727	0.0842391	1	0.0842391	0.915761	1	0.00738916	0.992611
rs6751774	C/T	2	66760980	1	0.490909	0.220109	1	0.220109	0.779891	1	0.445813	0.554187
rs1581366	A/G	2	67611618	1	0.0590909	0.0570652	1	0.0570652	0.942935	1	0.0147783	0.985222
rs6731513	C/T	2	67687382	1	0.440909	0.366848	1	0.366848	0.633152	1	0.384236	0.615764
rs12465119	C/T	2	67774519	1	0.0545455	0.108696	1	0.108696	0.891304	1	0	1
rs10496149	A/G	2	67782636	1	0.0545455	0.100543	1	0.100543	0.899456	1	0	1
rs7565030	C/T	2	68081018	1	0.0954545	0.0108696	1	0.0108696	0.98913	1	0.118227	0.881773
rs7603054	A/G	2	68803822	1	0.195455	0.182065	1	0.182065	0.817935	1	0.0418719	0.958128
rs13431713	G/T	2	68942688	1	0.159091	0.013587	1	0.013587	0.986413	1	0.182266	0.817734
rs10194104	A/G	2	68945560	1	0.159091	0.0163043	1	0.0163043	0.983696	1	0.187192	0.812808
rs2231344	A/G	2	68946816	1	0.25	0.0516304	1	0.0516304	0.94837	1	0.359606	0.640394
rs17036178	C/T	2	68965499	1	0.0454546	0.201087	1	0.201087	0.798913	1	0.0172414	0.982759
rs7577132	A/G	2	69092887	1	0.304546	0.171196	1	0.171196	0.828804	1	0.406404	0.593596
rs9808255	A/G	2	69234383	1	0.440909	0.225544	1	0.225544	0.774456	1	0.438424	0.561576
rs17036942	C/T	2	69797370	1	0.218182	0.209239	1	0.209239	0.790761	1	0.285714	0.714286
rs2079538	C/T	2	70701039	1	0.0545455	0.130435	1	0.130435	0.869565	1	0.00985222	0.990148
rs9309464	A/G	2	72387471	1	0.0318182	0.220109	1	0.220109	0.779891	1	0.00492611	0.995074
rs10173381	A/G	2	72397638	1	0.0227273	0.1875	1	0.1875	0.8125	1	0	1
rs642652	C/T	2	72475988	1	0.0227273	0.211956	1	0.211956	0.788044	1	0.00738916	0.992611
rs6758593	C/T	2	72565872	1	0.0227273	0.17663	1	0.17663	0.82337	1	0	1
rs12471312	A/G	2	72643272	1	0.0227273	0.214674	1	0.214674	0.785326	1	0	1
rs11899902	A/G	2	73485072	1	0.263636	0.491848	1	0.491848	0.508152	1	0.211823	0.788177
rs6737156	C/T	2	74013242	1	0.177273	0.0244565	1	0.0244565	0.975543	1	0.174877	0.825123
rs3771725	G/T	2	74339404	1	0.0681818	0.203804	1	0.203804	0.796196	1	0.160099	0.839901
rs13035573	C/T	2	75266087	1	0.0454546	0.258152	1	0.258152	0.741848	1	0.00246305	0.997537
rs6760389	G/T	2	75884621	1	0.0318182	0.192935	1	0.192935	0.807065	1	0	1
rs7579857	A/T	2	77348581	1	0.127273	0.0869565	1	0.0869565	0.913043	1	0.221675	0.778325
rs11895756	G/T	2	77636692	1	0.295455	0.119565	1	0.119565	0.880435	1	0.17734	0.82266
rs6547187	A/G	2	78187330	1	0.4	0.157609	1	0.157609	0.842391	1	0.492611	0.507389
rs2901929	A/G	2	78282481	1	0.322727	0.290761	1	0.290761	0.709239	1	0.344828	0.655172
rs1595422	A/G	2	78288338	1	0.25	0.307065	1	0.307065	0.692935	1	0.258621	0.741379
rs4853374	A/G	2	78295522	1	0.218182	0.355978	1	0.355978	0.644022	1	0.214286	0.785714
rs13016928	A/G	2	78436158	1	0.263636	0.418478	1	0.418478	0.581522	1	0.261084	0.738916
rs1261238	A/G	2	79047926	1	0.0545455	0.154891	1	0.154891	0.845109	1	0	1
rs6707031	A/C	2	79258658	1	0.0636364	0.00271739	1	0.00271739	0.997283	1	0.0566502	0.94335
rs6547321	C/T	2	80762511	1	0.05	0.25	1	0.25	0.75	1	0	1
rs1011364	A/G	2	81467740	1	0.0272727	0.0516304	1	0.0516304	0.94837	1	0	1
rs2124177	C/G	2	84378448	1	0.109091	0.380435	1	0.380435	0.619565	1	0.044335	0.955665
rs11686691	C/T	2	84382267	1	0.1	0.380435	1	0.380435	0.619565	1	0.0492611	0.950739
rs2061080	C/T	2	84388489	1	0.104545	0.380435	1	0.380435	0.619565	1	0.044335	0.955665
rs7557391	A/G	2	85171226	1	0.318182	0.375	1	0.375	0.625	1	0.179803	0.820197
rs10180445	C/G	2	85779729	1	0.409091	0.429348	1	0.429348	0.570652	1	0.406404	0.593596
rs1978842	C/T	2	86080050	1	0.209091	0.483696	1	0.483696	0.516304	1	0.182266	0.817734
rs1545223	A/G	2	88204625	1	0.0909091	0.432065	1	0.432065	0.567935	1	0.147783	0.852217
rs6728586	C/T	2	88618559	1	0.0454546	0.252717	1	0.252717	0.747283	1	0.00738916	0.992611
rs7592744	C/T	2	88621876	1	0.0409091	0.154891	1	0.154891	0.845109	1	0	1
rs1805165	A/C	2	88656006	1	0.0227273	0.108696	1	0.108696	0.891304	1	0	1
rs7582368	C/G	2	95029460	1	0.240909	0.163044	1	0.163044	0.836956	1	0.0689655	0.931034
rs11164117	A/G	2	95043994	1	0.0181818	0.214674	1	0.214674	0.785326	1	0	1
rs34435094	A/G	2	96308114	1	0.0181818	0.0217391	1	0.0217391	0.978261	1	0.128079	0.871921
rs6576975	G/T	2	96608764	1	0.277273	0.220109	1	0.220109	0.779891	1	0.169951	0.830049
rs2053918	A/C	2	98097247	1	0.0454546	0.179348	1	0.179348	0.820652	1	0.00985222	0.990148
rs7586108	A/G	2	98656954	1	0.168182	0.0570652	1	0.0570652	0.942935	1	0.182266	0.817734
rs2309582	A/G	2	99150739	1	0.0272727	0.1875	1	0.1875	0.8125	1	0.0394089	0.960591
rs17022634	C/T	2	99376476	1	0.0227273	0.168478	1	0.168478	0.831522	1	0	1
rs7605067	C/T	2	100624055	1	0.309091	0.478261	1	0.478261	0.521739	1	0.337438	0.662562
rs2971024	A/C	2	100663895	1	0.222727	0.214674	1	0.214674	0.785326	1	0.302956	0.697044
rs13028398	C/T	2	100807269	1	0.00909091	0.195652	1	0.195652	0.804348	1	0	1
rs4851391	C/G	2	100946243	1	0.281818	0.355978	1	0.355978	0.644022	1	0.386699	0.613301
rs2871432	A/G	2	101883806	1	0.127273	0.233696	1	0.233696	0.766304	1	0.0960591	0.903941
rs13382661	C/G	2	103124195	1	0.413636	0.402174	1	0.402174	0.597826	1	0.431034	0.568966
rs17028593	A/G	2	103287686	1	0.0409091	0.00815217	1	0.00815217	0.991848	1	0.0492611	0.950739
rs17029754	A/G	2	104348550	1	0.131818	0.076087	1	0.076087	0.923913	1	0.0147783	0.985222
rs13389290	C/T	2	104385510	1	0.304546	0.173913	1	0.173913	0.826087	1	0.458128	0.541872
rs4583488	A/G	2	104386023	1	0.436364	0.26087	1	0.26087	0.73913	1	0.352217	0.647783
rs17030353	A/G	2	104803381	1	0.0545455	0	1	0	1	1	0.0714286	0.928571
rs17030503	C/T	2	104985550	1	0.109091	0.0353261	1	0.0353261	0.964674	1	0	1
rs17030512	C/T	2	104988129	1	0.109091	0.0353261	1	0.0353261	0.964674	1	0	1
rs12468682	C/T	2	105434729	1	0.0545455	0.230978	1	0.230978	0.769022	1	0	1
rs17031337	C/T	2	105582181	1	0.181818	0.182065	1	0.182065	0.817935	1	0.194581	0.805419
rs3926405	A/G	2	105929727	1	0.436364	0.470109	1	0.470109	0.529891	1	0.448276	0.551724
rs2034357	A/G	2	106821007	1	0.0454546	0.0570652	1	0.0570652	0.942935	1	0.137931	0.862069
rs2907904	C/T	2	107148270	1	0.0590909	0.138587	1	0.138587	0.861413	1	0.00492611	0.995074
rs17034133	A/G	2	107308578	1	0.0954545	0	1	0	1	1	0.0689655	0.931034
rs12620050	A/G	2	108286230	1	0.345454	0.119565	1	0.119565	0.880435	1	0.482759	0.517241
rs12998605	C/T	2	109019076	1	0.418182	0.290761	1	0.290761	0.709239	1	0.41133	0.58867
rs404499	A/T	2	109062201	1	0.259091	0.3125	1	0.3125	0.6875	1	0.492611	0.507389
rs11674275	G/T	2	109082983	1	0.05	0.130435	1	0.130435	0.869565	1	0.00985222	0.990148
rs4429476	A/G	2	111713754	1	0.0681818	0.00815217	1	0.00815217	0.991848	1	0.0492611	0.950739
rs3783557	C/T	2	113247183	1	0.0318182	0.108696	1	0.108696	0.891304	1	0	1
rs7599662	C/T	2	113541556	1	0.0318182	0.165761	1	0.165761	0.834239	1	0	1
rs1446521	A/G	2	113543867	1	0.0181818	0.179348	1	0.179348	0.820652	1	0	1
rs10496452	G/T	2	114270270	1	0.113636	0.0978261	1	0.0978261	0.902174	1	0.00985222	0.990148
rs12477921	G/T	2	115559806	1	0.154546	0.144022	1	0.144022	0.855978	1	0.0221675	0.977833
rs17044602	A/G	2	115990135	1	0.204545	0.0190217	1	0.0190217	0.980978	1	0.100985	0.899015
rs7566591	C/T	2	116239066	1	0.286364	0.111413	1	0.111413	0.888587	1	0.492611	0.507389
rs272011	A/G	2	116315016	1	0.354546	0.296196	1	0.296196	0.703804	1	0.450739	0.549261
rs2164726	C/T	2	117520221	1	0.254545	0.388587	1	0.388587	0.611413	1	0.258621	0.741379
rs10179218	A/C	2	117663355	1	0.2	0.0380435	1	0.0380435	0.961957	1	0.091133	0.908867
rs17047803	C/T	2	118608262	1	0.0136364	0.00815217	1	0.00815217	0.991848	1	0.0418719	0.958128
rs4142753	A/G	2	119673286	1	0.213636	0.307065	1	0.307065	0.692935	1	0.133005	0.866995
rs6754799	C/T	2	119684501	1	0.4	0.483696	1	0.483696	0.516304	1	0.455665	0.544335
rs865688	A/G	2	119699720	1	0.386364	0.375	1	0.375	0.625	1	0.472906	0.527094
rs6728660	C/T	2	119717081	1	0.177273	0.190217	1	0.190217	0.809783	1	0.0665025	0.933498
rs4077985	A/G	2	120890630	1	0.0818182	0.144022	1	0.144022	0.855978	1	0.140394	0.859606
rs7604538	C/T	2	121268077	1	0.409091	0.445652	1	0.445652	0.554348	1	0.216749	0.783251
rs13420449	C/G	2	121602318	1	0.340909	0.336956	1	0.336956	0.663044	1	0.470443	0.529557
rs2580359	A/G	2	121780314	1	0.231818	0.4375	1	0.4375	0.5625	1	0.172414	0.827586
rs13408245	C/T	2	122183723	1	0.263636	0.0516304	1	0.0516304	0.94837	1	0.364532	0.635468
rs17007536	A/G	2	122808159	1	0.259091	0.315217	1	0.315217	0.684783	1	0.243842	0.756158
rs2091427	C/G	2	123023527	1	0.304546	0.361413	1	0.361413	0.638587	1	0.243842	0.756158
rs294657	A/G	2	123327111	1	0.286364	0.404891	1	0.404891	0.595109	1	0.100985	0.899015
rs4411698	C/T	2	123651577	1	0.0227273	0.122283	1	0.122283	0.877717	1	0.0615764	0.938424
rs11689747	C/G	2	124645299	1	0.25	0.32337	1	0.32337	0.67663	1	0.344828	0.655172
rs4662801	C/T	2	128844709	1	0.0454546	0.0842391	1	0.0842391	0.915761	1	0.00246305	0.997537
rs745071	A/G	2	128896940	1	0.368182	0.456522	1	0.456522	0.543478	1	0.450739	0.549261
rs11693521	C/T	2	129592284	1	0.322727	0.282609	1	0.282609	0.717391	1	0.110837	0.889163
rs17049264	G/T	2	129699852	1	0.159091	0.0652174	1	0.0652174	0.934783	1	0.12069	0.87931
rs2407015	C/T	2	130148537	1	0.372727	0.168478	1	0.168478	0.831522	1	0.12069	0.87931
rs6710206	A/G	2	130208092	1	0.5	0.483696	1	0.483696	0.516304	1	0.211823	0.788177
rs1955394	G/T	2	130339358	1	0.363636	0.445652	1	0.445652	0.554348	1	0.310345	0.689655
rs10928356	C/T	2	132794535	1	0.0363636	0.236413	1	0.236413	0.763587	1	0.0566502	0.94335
rs17398599	C/G	2	133406011	1	0.00454546	0.182065	1	0.182065	0.817935	1	0	1
rs281574	G/T	2	133416963	1	0.0227273	0.184783	1	0.184783	0.815217	1	0	1
rs1437903	A/C	2	133488128	1	0.0954545	0.168478	1	0.168478	0.831522	1	0.00492611	0.995074
rs1344809	C/T	2	133650837	1	0.05	0.266304	1	0.266304	0.733696	1	0.0172414	0.982759
rs2082331	C/T	2	133970195	1	0.0227273	0.228261	1	0.228261	0.771739	1	0	1
rs7564686	C/T	2	134130225	1	0.163636	0.0217391	1	0.0217391	0.978261	1	0.110837	0.889163
rs16827604	G/T	2	134136785	1	0.359091	0.127717	1	0.127717	0.872283	1	0.5	0.5
rs7571689	A/G	2	134153139	1	0.309091	0.19837	1	0.19837	0.80163	1	0.472906	0.527094
rs7589010	A/T	2	134156604	1	0.154546	0.0190217	1	0.0190217	0.980978	1	0.243842	0.756158
rs1901441	A/G	2	134156956	1	0.445454	0.182065	1	0.182065	0.817935	1	0.423645	0.576355
rs12614459	C/T	2	134217677	1	0.0863636	0.369565	1	0.369565	0.630435	1	0.00492611	0.995074
rs1446750	A/G	2	134230091	1	0.0727273	0.307065	1	0.307065	0.692935	1	0.00492611	0.995074
rs16829326	A/G	2	134256195	1	0.0727273	0.285326	1	0.285326	0.714674	1	0.00492611	0.995074
rs6757963	A/G	2	134273077	1	0.163636	0.0163043	1	0.0163043	0.983696	1	0.256158	0.743842
rs4954080	C/T	2	134296992	1	0.0727273	0.298913	1	0.298913	0.701087	1	0.00246305	0.997537
rs1348835	C/T	2	134306137	1	0.0909091	0.3125	1	0.3125	0.6875	1	0.00985222	0.990148
rs6711228	C/T	2	134360566	1	0.0909091	0.165761	1	0.165761	0.834239	1	0.0147783	0.985222
rs901225	A/G	2	134444137	1	0.404546	0.220109	1	0.220109	0.779891	1	0.371921	0.628079
rs6711164	C/G	2	134503243	1	0.372727	0.157609	1	0.157609	0.842391	1	0.413793	0.586207
rs10167538	A/G	2	134638999	1	0.345454	0.358696	1	0.358696	0.641304	1	0.35468	0.64532
rs1371129	C/T	2	134807930	1	0.15	0.429348	1	0.429348	0.570652	1	0.0714286	0.928571
rs10172155	A/G	2	134810886	1	0.15	0.434783	1	0.434783	0.565217	1	0.0714286	0.928571
rs12613306	A/G	2	134843944	1	0.254545	0.44837	1	0.44837	0.55163	1	0.179803	0.820197
rs6430513	C/T	2	134846335	1	0.118182	0.0597826	1	0.0597826	0.940217	1	0.0788177	0.921182
rs842361	C/G	2	135057310	1	0.368182	0.271739	1	0.271739	0.728261	1	0.214286	0.785714
rs16855615	A/G	2	135430626	1	0.0863636	0.445652	1	0.445652	0.554348	1	0.00492611	0.995074
rs4954207	A/T	2	135438235	1	0.1	0.44837	1	0.44837	0.55163	1	0.0172414	0.982759
rs17293519	A/G	2	135520236	1	0.272727	0.3125	1	0.3125	0.6875	1	0.263547	0.736453
rs4954221	A/G	2	135625932	1	0.272727	0.3125	1	0.3125	0.6875	1	0.263547	0.736453
rs6705610	G/T	2	135641472	1	0.295455	0.290761	1	0.290761	0.709239	1	0.278325	0.721675
rs2305248	A/G	2	135644782	1	0.295455	0.290761	1	0.290761	0.709239	1	0.275862	0.724138
rs1868320	C/T	2	135675163	1	0.386364	0.269022	1	0.269022	0.730978	1	0.344828	0.655172
rs6742013	C/T	2	135886269	1	0.286364	0.277174	1	0.277174	0.722826	1	0.256158	0.743842
rs7605229	C/T	2	135945357	1	0.286364	0.277174	1	0.277174	0.722826	1	0.263547	0.736453
rs16831785	G/T	2	135998580	1	0.0772727	0.00271739	1	0.00271739	0.997283	1	0.140394	0.859606
rs3806502	C/T	2	136004743	1	0.286364	0.277174	1	0.277174	0.722826	1	0.263547	0.736453
rs10187054	C/T	2	136104943	1	0.240909	0.388587	1	0.388587	0.611413	1	0.142857	0.857143
rs2278731	C/T	2	136112770	1	0.368182	0.30163	1	0.30163	0.69837	1	0.307882	0.692118
rs16831899	A/G	2	136125291	1	0.395454	0.146739	1	0.146739	0.853261	1	0.458128	0.541872
rs2289959	C/T	2	136140374	1	0.495455	0.171196	1	0.171196	0.828804	1	0.401478	0.598522
rs1050115	A/G	2	136228287	1	0.231818	0.307065	1	0.307065	0.692935	1	0.206897	0.793103
rs1042712	C/G	2	136262314	1	0.413636	0.171196	1	0.171196	0.828804	1	0.381773	0.618227
rs2015532	G/T	2	136271995	1	0.259091	0.285326	1	0.285326	0.714674	1	0.285714	0.714286
rs3769012	A/G	2	136272950	1	0.268182	0.293478	1	0.293478	0.706522	1	0.285714	0.714286
rs2304371	A/G	2	136278027	1	0.427273	0.125	1	0.125	0.875	1	0.362069	0.637931
rs309165	C/T	2	136383771	1	0.409091	0.122283	1	0.122283	0.877717	1	0.455665	0.544335
rs309172	A/G	2	136390498	1	0.327273	0.225544	1	0.225544	0.774456	1	0.224138	0.775862
rs2322725	C/T	2	136393662	1	0.231818	0.0434783	1	0.0434783	0.956522	1	0.26601	0.73399
rs309161	A/G	2	136405219	1	0.486364	0.173913	1	0.173913	0.826087	1	0.300493	0.699507
rs7573555	C/T	2	136411375	1	0.209091	0.307065	1	0.307065	0.692935	1	0.135468	0.864532
rs309143	A/G	2	136430648	1	0.327273	0.225544	1	0.225544	0.774456	1	0.224138	0.775862
rs309142	C/T	2	136431794	1	0.409091	0.119565	1	0.119565	0.880435	1	0.455665	0.544335
rs6430594	A/G	2	136435643	1	0.213636	0.307065	1	0.307065	0.692935	1	0.135468	0.864532
rs660002	C/T	2	136439974	1	0.4	0.119565	1	0.119565	0.880435	1	0.453202	0.546798
rs309154	C/T	2	136443037	1	0.327273	0.236413	1	0.236413	0.763587	1	0.224138	0.775862
rs11890513	C/T	2	136556894	1	0.168182	0.497283	1	0.497283	0.502717	1	0.118227	0.881773
rs4954566	C/T	2	136617983	1	0.459091	0.17663	1	0.17663	0.82337	1	0.423645	0.576355
rs4954394	A/G	2	136633800	1	0.386364	0.269022	1	0.269022	0.730978	1	0.23399	0.76601
rs10180515	A/T	2	136638173	1	0.4	0.285326	1	0.285326	0.714674	1	0.238916	0.761084
rs4954603	A/G	2	136777547	1	0.468182	0.214674	1	0.214674	0.785326	1	0.480296	0.519704
rs10205050	C/T	2	136781203	1	0.15	0.0108696	1	0.0108696	0.98913	1	0.285714	0.714286
rs4528821	A/C	2	136830992	1	0.422727	0.285326	1	0.285326	0.714674	1	0.317734	0.682266
rs10211448	A/G	2	137300084	1	0.109091	0.0271739	1	0.0271739	0.972826	1	0.155172	0.844828
rs10496759	C/G	2	137319874	1	0.272727	0.111413	1	0.111413	0.888587	1	0.17734	0.82266
rs1652434	A/G	2	137337869	1	0.0863636	0.0163043	1	0.0163043	0.983696	1	0.182266	0.817734
rs6728658	A/G	2	137556475	1	0.440909	0.125	1	0.125	0.875	1	0.495074	0.504926
rs4954466	C/T	2	137583196	1	0.231818	0.388587	1	0.388587	0.611413	1	0.162562	0.837438
rs1469621	A/G	2	137592425	1	0.0409091	0.0896739	1	0.0896739	0.910326	1	0.0123153	0.987685
rs12621905	C/T	2	138386127	1	0.0227273	0.209239	1	0.209239	0.790761	1	0	1
rs4954934	A/G	2	139006271	1	0.304546	0.1875	1	0.1875	0.8125	1	0.246305	0.753695
rs6755409	C/G	2	139066150	1	0.2	0.0353261	1	0.0353261	0.964674	1	0.105911	0.894089
rs13429541	A/G	2	139095773	1	0.409091	0.282609	1	0.282609	0.717391	1	0.406404	0.593596
rs1527847	C/T	2	140502498	1	0.0363636	0.179348	1	0.179348	0.820652	1	0	1
rs4622655	A/G	2	142269812	1	0.0909091	0.285326	1	0.285326	0.714674	1	0.0320197	0.96798
rs16847516	G/T	2	142360263	1	0.168182	0.0326087	1	0.0326087	0.967391	1	0.325123	0.674877
rs1191974	C/T	2	142484988	1	0.2	0.0244565	1	0.0244565	0.975543	1	0.307882	0.692118
rs6744124	A/G	2	142532365	1	0.136364	0.0516304	1	0.0516304	0.94837	1	0.23399	0.76601
rs921138	A/G	2	143015755	1	0.0318182	0.25	1	0.25	0.75	1	0.0221675	0.977833
rs13028776	A/T	2	143055064	1	0.0454546	0.255435	1	0.255435	0.744565	1	0.00246305	0.997537
rs11898889	C/T	2	143592893	1	0.454545	0.38587	1	0.38587	0.61413	1	0.497537	0.502463
rs4146023	A/G	2	144205718	1	0.0772727	0.00271739	1	0.00271739	0.997283	1	0.0394089	0.960591
rs7605612	A/T	2	144938107	1	0.354546	0.480978	1	0.480978	0.519022	1	0.487685	0.512315
rs6733193	C/T	2	145937545	1	0.0636364	0.00815217	1	0.00815217	0.991848	1	0.128079	0.871921
rs2035786	C/T	2	146495998	1	0.440909	0.470109	1	0.470109	0.529891	1	0.189655	0.810345
rs6706116	C/T	2	148082312	1	0.168182	0.30163	1	0.30163	0.69837	1	0.0492611	0.950739
rs11689839	C/T	2	149876077	1	0.0227273	0.0652174	1	0.0652174	0.934783	1	0.162562	0.837438
rs330646	C/T	2	150611367	1	0.459091	0.429348	1	0.429348	0.570652	1	0.315271	0.684729
rs330594	A/G	2	150649209	1	0.186364	0.347826	1	0.347826	0.652174	1	0.32266	0.67734
rs1485118	A/G	2	151632809	1	0.00909091	0.165761	1	0.165761	0.834239	1	0	1
rs6751778	A/G	2	152976857	1	0.322727	0.396739	1	0.396739	0.603261	1	0.362069	0.637931
rs6757782	A/C	2	152986745	1	0.336364	0.288044	1	0.288044	0.711956	1	0.133005	0.866995
rs13033779	C/T	2	156394325	1	0.327273	0.214674	1	0.214674	0.785326	1	0.334975	0.665025
rs10168106	A/G	2	157427176	1	0.145454	0.013587	1	0.013587	0.986413	1	0.152709	0.847291
rs6759948	A/G	2	158597839	1	0.159091	0.399456	1	0.399456	0.600544	1	0.0320197	0.96798
rs13432858	G/T	2	158771536	1	0.159091	0.328804	1	0.328804	0.671196	1	0.0369458	0.963054
rs1608037	G/T	2	158801823	1	0.05	0.220109	1	0.220109	0.779891	1	0.00985222	0.990148
rs2193705	A/G	2	159017035	1	0.0772727	0.108696	1	0.108696	0.891304	1	0.00985222	0.990148
rs11680238	A/G	2	159895028	1	0.0181818	0.19837	1	0.19837	0.80163	1	0.00246305	0.997537
rs10202670	A/G	2	160018492	1	0.0818182	0.0842391	1	0.0842391	0.915761	1	0	1
rs7423572	C/G	2	161052308	1	0.377273	0.445652	1	0.445652	0.554348	1	0.5	0.5
rs13394899	A/C	2	162825579	1	0.390909	0.0923913	1	0.0923913	0.907609	1	0.401478	0.598522
rs741439	C/G	2	162830669	1	0.409091	0.103261	1	0.103261	0.896739	1	0.428571	0.571429
rs7603431	A/T	2	162845427	1	0.404546	0.0869565	1	0.0869565	0.913043	1	0.413793	0.586207
rs6730036	C/T	2	162856318	1	0.4	0.0788043	1	0.0788043	0.921196	1	0.423645	0.576355
rs12052788	C/T	2	163054809	1	0.422727	0.404891	1	0.404891	0.595109	1	0.241379	0.758621
rs901303	A/G	2	163124693	1	0.145454	0.4375	1	0.4375	0.5625	1	0.0960591	0.903941
rs13031666	C/T	2	164055404	1	0.0227273	0.163044	1	0.163044	0.836956	1	0.00492611	0.995074
rs1439805	A/C	2	165814803	1	0.322727	0.220109	1	0.220109	0.779891	1	0.204433	0.795567
rs6721669	C/T	2	167345030	1	0.0363636	0.0190217	1	0.0190217	0.980978	1	0.0738916	0.926108
rs2617367	A/G	2	167916147	1	0.0272727	0.13587	1	0.13587	0.86413	1	0.0123153	0.987685
rs2122083	A/C	2	168235842	1	0.336364	0.222826	1	0.222826	0.777174	1	0.339902	0.660098
rs12692882	A/C	2	169037070	1	0.05	0.00271739	1	0.00271739	0.997283	1	0.108374	0.891626
rs4369826	C/T	2	169953941	1	0.372727	0.23913	1	0.23913	0.76087	1	0.332512	0.667488
rs7557017	A/G	2	172220423	1	0.15	0.171196	1	0.171196	0.828804	1	0.214286	0.785714
rs788174	C/T	2	172662223	1	0.0772727	0.0298913	1	0.0298913	0.970109	1	0.307882	0.692118
rs2884155	A/G	2	172727390	1	0.113636	0.130435	1	0.130435	0.869565	1	0.00985222	0.990148
rs7563076	A/T	2	173343670	1	0.263636	0.211956	1	0.211956	0.788044	1	0.371921	0.628079
rs11692091	C/T	2	174593848	1	0.122727	0.279891	1	0.279891	0.720109	1	0.105911	0.894089
rs4327209	A/G	2	175374552	1	0.331818	0.404891	1	0.404891	0.595109	1	0.118227	0.881773
rs6728706	A/G	2	175882353	1	0.186364	0.100543	1	0.100543	0.899456	1	0.327586	0.672414
rs16863142	A/G	2	175925967	1	0.113636	0.0570652	1	0.0570652	0.942935	1	0.317734	0.682266
rs16863266	A/G	2	176107562	1	0.259091	0.220109	1	0.220109	0.779891	1	0.347291	0.652709
rs4972487	A/G	2	176414832	1	0.290909	0.190217	1	0.190217	0.809783	1	0.174877	0.825123
rs973406	A/C	2	176817977	1	0.0772727	0.108696	1	0.108696	0.891304	1	0.00738916	0.992611
rs4894197	A/G	2	177337163	1	0.0772727	0.111413	1	0.111413	0.888587	1	0.00246305	0.997537
rs17626597	A/G	2	177452977	1	0.0909091	0.116848	1	0.116848	0.883152	1	0.0147783	0.985222
rs4894228	C/T	2	177557700	1	0.431818	0.361413	1	0.361413	0.638587	1	0.261084	0.738916
rs2562831	C/T	2	179293511	1	0.0363636	0	1	0	1	1	0.0812808	0.918719
rs16867384	C/T	2	181819451	1	0.0181818	0.0815217	1	0.0815217	0.918478	1	0	1
rs4667310	A/T	2	182071088	1	0.213636	0.130435	1	0.130435	0.869565	1	0.167488	0.832512
rs606016	C/T	2	183933710	1	0.295455	0.269022	1	0.269022	0.730978	1	0.263547	0.736453
rs985365	C/T	2	184820099	1	0.0136364	0.182065	1	0.182065	0.817935	1	0.0197044	0.980296
rs12693383	A/T	2	185177108	1	0.422727	0.459239	1	0.459239	0.540761	1	0.167488	0.832512
rs1427150	C/T	2	185188878	1	0.0227273	0.048913	1	0.048913	0.951087	1	0.204433	0.795567
rs17508595	C/G	2	185191353	1	0.0681818	0.0815217	1	0.0815217	0.918478	1	0.302956	0.697044
rs359882	A/G	2	185192103	1	0.459091	0.410326	1	0.410326	0.589674	1	0.214286	0.785714
rs16828670	C/T	2	187710262	1	0.0318182	0.00543478	1	0.00543478	0.994565	1	0.0837438	0.916256
rs12469465	C/T	2	188508639	1	0.0227273	0.163044	1	0.163044	0.836956	1	0	1
rs6734110	C/T	2	191546587	1	0.0818182	0.00543478	1	0.00543478	0.994565	1	0.0665025	0.933498
rs1454755	A/G	2	191782448	1	0.472727	0.184783	1	0.184783	0.815217	1	0.435961	0.564039
rs11887286	C/T	2	192177028	1	0.0681818	0	1	0	1	1	0.123153	0.876847
rs6728603	C/T	2	192460329	1	0.336364	0.366848	1	0.366848	0.633152	1	0.211823	0.788177
rs6710083	G/T	2	192480837	1	0.154546	0.451087	1	0.451087	0.548913	1	0.160099	0.839901
rs2356759	A/T	2	192656302	1	0.386364	0.453804	1	0.453804	0.546196	1	0.364532	0.635468
rs1946877	C/T	2	193237081	1	0.272727	0.372283	1	0.372283	0.627717	1	0.307882	0.692118
rs13404783	A/G	2	193322968	1	0.0681818	0.0543478	1	0.0543478	0.945652	1	0.0517241	0.948276
rs1607345	A/G	2	194680771	1	0.409091	0.201087	1	0.201087	0.798913	1	0.349754	0.650246
rs4578878	C/T	2	194859594	1	0.0636364	0.149456	1	0.149456	0.850544	1	0.00246305	0.997537
rs1869793	C/T	2	196790088	1	0.15	0.0869565	1	0.0869565	0.913043	1	0.194581	0.805419
rs6740409	C/T	2	196806883	1	0.427273	0.209239	1	0.209239	0.790761	1	0.482759	0.517241
rs6738820	C/T	2	196897426	1	0.0181818	0.0108696	1	0.0108696	0.98913	1	0.0837438	0.916256
rs7561423	C/T	2	197589602	1	0.295455	0.353261	1	0.353261	0.646739	1	0.391626	0.608374
rs10184170	A/T	2	199225152	1	0.295455	0.0788043	1	0.0788043	0.921196	1	0.221675	0.778325
rs12622284	A/C	2	199408976	1	0.0181818	0.0815217	1	0.0815217	0.918478	1	0	1
rs4674874	A/G	2	199515172	1	0.0590909	0.048913	1	0.048913	0.951087	1	0.147783	0.852217
rs12620740	C/T	2	200257330	1	0.186364	0.44837	1	0.44837	0.55163	1	0.187192	0.812808
rs2348113	C/G	2	201276614	1	0.154546	0.252717	1	0.252717	0.747283	1	0.204433	0.795567
rs6757790	C/T	2	202235822	1	0.122727	0.0163043	1	0.0163043	0.983696	1	0.108374	0.891626
rs13008707	A/G	2	205593621	1	0.0409091	0.157609	1	0.157609	0.842391	1	0	1
rs985164	A/G	2	205651837	1	0.240909	0.404891	1	0.404891	0.595109	1	0.204433	0.795567
rs10185050	C/T	2	205703045	1	0.2	0.456522	1	0.456522	0.543478	1	0.187192	0.812808
rs9679697	A/G	2	206864627	1	0.240909	0.217391	1	0.217391	0.782609	1	0.108374	0.891626
rs13383528	A/T	2	206935378	1	0.00454546	0	1	0	1	1	0.0985222	0.901478
rs6720430	G/T	2	207507168	1	0.404546	0.366848	1	0.366848	0.633152	1	0.334975	0.665025
rs2359858	C/T	2	207514676	1	0.109091	0.26087	1	0.26087	0.73913	1	0.00985222	0.990148
rs16839432	G/T	2	207809866	1	0.140909	0.0543478	1	0.0543478	0.945652	1	0.352217	0.647783
rs7577873	A/G	2	207842038	1	0.309091	0.26087	1	0.26087	0.73913	1	0.413793	0.586207
rs2551638	A/G	2	208102243	1	0.281818	0.279891	1	0.279891	0.720109	1	0.35468	0.64532
rs2621469	C/T	2	208473943	1	0.218182	0.366848	1	0.366848	0.633152	1	0.140394	0.859606
rs2084870	C/T	2	208614899	1	0.286364	0.388587	1	0.388587	0.611413	1	0.384236	0.615764
rs16841000	C/G	2	208908031	1	0.245454	0.157609	1	0.157609	0.842391	1	0.337438	0.662562
rs2028354	A/C	2	209692780	1	0.0590909	0.206522	1	0.206522	0.793478	1	0.0147783	0.985222
rs12623404	A/G	2	210026075	1	0.0818182	0.157609	1	0.157609	0.842391	1	0.00246305	0.997537
rs2723223	A/T	2	210555620	1	0.0818182	0.0788043	1	0.0788043	0.921196	1	0.214286	0.785714
rs11888495	G/T	2	210877408	1	0.227273	0.0625	1	0.0625	0.9375	1	0.147783	0.852217
rs16849099	C/T	2	213277414	1	0.145454	0.173913	1	0.173913	0.826087	1	0.283251	0.716749
rs9288456	C/T	2	213383031	1	0.245454	0.206522	1	0.206522	0.793478	1	0.32266	0.67734
rs1871946	C/T	2	213587652	1	0.0181818	0.220109	1	0.220109	0.779891	1	0.0172414	0.982759
rs12612034	A/C	2	213619366	1	0.00909091	0.206522	1	0.206522	0.793478	1	0.00985222	0.990148
rs16850034	C/T	2	213823312	1	0.127273	0.0869565	1	0.0869565	0.913043	1	0.0369458	0.963054
rs10932521	A/G	2	214577586	1	0.00909091	0.160326	1	0.160326	0.839674	1	0	1
rs4673965	A/G	2	215814882	1	0.25	0.459239	1	0.459239	0.540761	1	0.206897	0.793103
rs16854686	A/C	2	216256390	1	0.177273	0.141304	1	0.141304	0.858696	1	0.0689655	0.931034
rs3806573	A/G	2	216986268	1	0.231818	0.247283	1	0.247283	0.752717	1	0.1133	0.886699
rs13029188	A/C	2	217566504	1	0.118182	0.190217	1	0.190217	0.809783	1	0.238916	0.761084
rs690833	A/G	2	219379777	1	0.0590909	0.0108696	1	0.0108696	0.98913	1	0	1
rs10208728	A/G	2	219625547	1	0.177273	0.307065	1	0.307065	0.692935	1	0.273399	0.726601
rs6742871	C/T	2	220158711	1	0.122727	0.0163043	1	0.0163043	0.983696	1	0.137931	0.862069
rs1371548	A/G	2	224121637	1	0.495455	0.478261	1	0.478261	0.521739	1	0.391626	0.608374
rs1443670	A/G	2	225798735	1	0.209091	0.119565	1	0.119565	0.880435	1	0.103448	0.896552
rs6726876	A/G	2	225895052	1	0.140909	0.0407609	1	0.0407609	0.959239	1	0.211823	0.788177
rs16866702	A/G	2	226271557	1	0.0545455	0.0108696	1	0.0108696	0.98913	1	0.0812808	0.918719
rs7562787	A/G	2	230281014	1	0.0363636	0.00543478	1	0.00543478	0.994565	1	0.0689655	0.931034
rs6436964	C/T	2	231240649	1	0.222727	0.111413	1	0.111413	0.888587	1	0.246305	0.753695
rs838457	G/T	2	232268024	1	0.181818	0.0869565	1	0.0869565	0.913043	1	0.182266	0.817734
rs11688448	A/G	2	233119776	1	0.0545455	0.0679348	1	0.0679348	0.932065	1	0.150246	0.849754
rs6437097	A/C	2	233671494	1	0.304546	0.127717	1	0.127717	0.872283	1	0.268473	0.731527
rs4571051	C/T	2	233755897	1	0.0181818	0.108696	1	0.108696	0.891304	1	0.0197044	0.980296
rs1441092	A/G	2	233932358	1	0.0954545	0.154891	1	0.154891	0.845109	1	0.00738916	0.992611
rs3845677	A/T	2	235289539	1	0.0181818	0.138587	1	0.138587	0.861413	1	0.0566502	0.94335
rs7423899	C/T	2	237076632	1	0.227273	0.17663	1	0.17663	0.82337	1	0.403941	0.596059
rs6431549	C/G	2	238166115	1	0.0363636	0.244565	1	0.244565	0.755435	1	0.0270936	0.972906
rs7602358	G/T	2	238720567	1	0.0136364	0.163044	1	0.163044	0.836956	1	0.00246305	0.997537
rs4852104	A/G	2	240258791	1	0.477273	0.214674	1	0.214674	0.785326	1	0.485222	0.514778
rs10933613	A/G	2	240480604	1	0.0545455	0.138587	1	0.138587	0.861413	1	0.133005	0.866995
rs16843418	A/G	2	241767237	1	0.0545455	0.00271739	1	0.00271739	0.997283	1	0.0295567	0.970443
rs17786795	A/G	3	2336734	1	0.104545	0.0625	1	0.0625	0.9375	1	0	1
rs1995209	G/T	3	2407612	1	0.131818	0.190217	1	0.190217	0.809783	1	0.00492611	0.995074
rs163546	A/G	3	3098326	1	0.463636	0.209239	1	0.209239	0.790761	1	0.448276	0.551724
rs13087319	A/G	3	3267857	1	0.0727273	0.0516304	1	0.0516304	0.94837	1	0	1
rs12630974	A/G	3	3332787	1	0.0727273	0.0570652	1	0.0570652	0.942935	1	0	1
rs1352398	C/G	3	3673965	1	0.195455	0.192935	1	0.192935	0.807065	1	0.133005	0.866995
rs17729838	C/G	3	4824222	1	0.0272727	0.241848	1	0.241848	0.758152	1	0.00738916	0.992611
rs6791520	C/G	3	5807002	1	0.154546	0.0788043	1	0.0788043	0.921196	1	0.130542	0.869458
rs13073377	A/G	3	5905619	1	0.0772727	0.157609	1	0.157609	0.842391	1	0.00246305	0.997537
rs11928075	C/T	3	6103482	1	0.0454546	0.0108696	1	0.0108696	0.98913	1	0.0591133	0.940887
rs1995200	C/T	3	7126125	1	0.454545	0.42663	1	0.42663	0.57337	1	0.5	0.5
rs11131119	C/T	3	8231964	1	0.0318182	0.00271739	1	0.00271739	0.997283	1	0.115764	0.884236
rs2268492	C/T	3	8775672	1	0.104545	0.288044	1	0.288044	0.711956	1	0.046798	0.953202
rs2662088	C/T	3	9053581	1	0.0454546	0.195652	1	0.195652	0.804348	1	0.046798	0.953202
rs2013408	C/T	3	9055026	1	0.159091	0.122283	1	0.122283	0.877717	1	0.386699	0.613301
rs2664109	C/T	3	9175944	1	0.168182	0.138587	1	0.138587	0.861413	1	0.0221675	0.977833
rs4684626	C/T	3	9231186	1	0.0272727	0.111413	1	0.111413	0.888587	1	0.00246305	0.997537
rs42451	C/T	3	10305377	1	0.177273	0.0788043	1	0.0788043	0.921196	1	0.214286	0.785714
rs9832923	C/G	3	10501523	1	0.268182	0.0380435	1	0.0380435	0.961957	1	0.14532	0.85468
rs1601369	C/T	3	10907286	1	0.0863636	0.195652	1	0.195652	0.804348	1	0.00492611	0.995074
rs1994260	C/T	3	10913584	1	0.0727273	0.184783	1	0.184783	0.815217	1	0.00738916	0.992611
rs2697160	A/G	3	10950251	1	0.0363636	0.19837	1	0.19837	0.80163	1	0.00246305	0.997537
rs6785796	C/T	3	11952919	1	0.0818182	0.00543478	1	0.00543478	0.994565	1	0.133005	0.866995
rs11718932	A/G	3	12017367	1	0.463636	0.339674	1	0.339674	0.660326	1	0.204433	0.795567
rs2618390	A/G	3	12022854	1	0.113636	0.048913	1	0.048913	0.951087	1	0.285714	0.714286
rs422584	A/G	3	12031247	1	0.472727	0.347826	1	0.347826	0.652174	1	0.192118	0.807882
rs385521	A/G	3	12051208	1	0.472727	0.347826	1	0.347826	0.652174	1	0.192118	0.807882
rs1661596	C/T	3	12229130	1	0.272727	0.17663	1	0.17663	0.82337	1	0.423645	0.576355
rs6805419	C/T	3	12321911	1	0.404546	0.0978261	1	0.0978261	0.902174	1	0.431034	0.568966
rs4135247	A/G	3	12371588	1	0.363636	0.285326	1	0.285326	0.714674	1	0.133005	0.866995
rs1151997	A/G	3	12421004	1	0.290909	0.266304	1	0.266304	0.733696	1	0.0886699	0.91133
rs1151999	G/T	3	12422153	1	0.290909	0.266304	1	0.266304	0.733696	1	0.0886699	0.91133
rs1822825	A/G	3	12424963	1	0.290909	0.266304	1	0.266304	0.733696	1	0.0886699	0.91133
rs1177809	A/G	3	12441490	1	0.186364	0.32337	1	0.32337	0.67663	1	0.0492611	0.950739
rs4684104	A/G	3	12459849	1	0.0863636	0.195652	1	0.195652	0.804348	1	0.00985222	0.990148
rs1151988	A/G	3	12486512	1	0.00909091	0.119565	1	0.119565	0.880435	1	0.00492611	0.995074
rs11718898	C/T	3	12823822	1	0.0772727	0.100543	1	0.100543	0.899456	1	0	1
rs2305398	A/G	3	12831856	1	0.0818182	0.111413	1	0.111413	0.888587	1	0	1
[truncated: 2,238 more rows]

## Sheet: North American-1643
dbSNP RS ID	Reference Alleles	Chromosome	Position	Descriptive Information of ASW Population			Descriptive Information of CEU Population			Descriptive Information of CHD Population			Descriptive Information of GIH Population			Descriptive Information of MXL Population
				Call Rate	Minor Allele Frequency	Hardy-Weinberg Equilibrium P	Call Rate	Minor Allele Frequency	Hardy-Weinberg Equilibrium P	Call Rate	Minor Allele Frequency	Hardy-Weinberg Equilibrium P	Call Rate	Minor Allele Frequency	Hardy-Weinberg Equilibrium P	Call Rate	Minor Allele Frequency	Hardy-Weinberg Equilibrium P
rs3131972	A/G	1	742584	1	0.396552	0.603448	1	0.157576	0.842424	1	0.197248	0.802752	1	0.217822	0.782178	1	0.255814	0.744186
rs2905036	C/T	1	782343	1	0.0689655	0.931034	1	0	1	1	0	1	1	0	1	1	0	1
rs4245756	C/T	1	789326	1	0.0574713	0.942529	1	0	1	1	0	1	1	0	1	1	0.00581395	0.994186
rs4970383	A/C	1	828418	1	0.356322	0.643678	1	0.2	0.8	1	0.412844	0.587156	1	0.40099	0.59901	1	0.232558	0.767442
rs4475691	C/T	1	836671	1	0.385057	0.614942	1	0.148485	0.851515	1	0.114679	0.885321	1	0.277228	0.722772	1	0.302326	0.697674
rs7537756	A/G	1	844113	1	0.310345	0.689655	1	0.169697	0.830303	1	0.0917431	0.908257	1	0.292079	0.707921	1	0.290698	0.709302
rs6694982	A/G	1	847691	1	0.0574713	0.942529	1	0	1	1	0	1	1	0	1	1	0.0116279	0.988372
rs13302982	A/G	1	851671	1	0.408046	0.591954	1	0.0212121	0.978788	1	0.486239	0.513761	1	0.0990099	0.90099	1	0.104651	0.895349
rs4040604	G/T	1	852987	1	0.408046	0.591954	1	0.0212121	0.978788	1	0.495413	0.504587	1	0.0990099	0.90099	1	0.104651	0.895349
rs2340587	A/G	1	854801	1	0.281609	0.718391	1	0.190909	0.809091	1	0.463303	0.536697	1	0.391089	0.608911	1	0.360465	0.639535
rs1110052	G/T	1	863421	1	0.252874	0.747126	1	0.254545	0.745455	1	0.5	0.5	1	0.341584	0.658416	1	0.401163	0.598837
rs3748592	A/G	1	870101	1	0.0862069	0.913793	1	0.069697	0.930303	1	0.0825688	0.917431	1	0.118812	0.881188	1	0.0755814	0.924419
rs3748593	A/C	1	870253	1	0.132184	0.867816	1	0.00606061	0.993939	1	0.0550459	0.944954	1	0.00990099	0.990099	1	0.0348837	0.965116
rs2340582	A/G	1	872666	1	0.0862069	0.913793	1	0.0666667	0.933333	1	0.0733945	0.926605	1	0.118812	0.881188	1	0.0755814	0.924419
rs3748594	A/G	1	876247	1	0.137931	0.862069	1	0.0030303	0.99697	1	0.0550459	0.944954	1	0.00990099	0.990099	1	0.0406977	0.959302
rs13303010	A/G	1	884436	1	0.362069	0.637931	1	0.0757576	0.924242	1	0.229358	0.770642	1	0.143564	0.856436	1	0.22093	0.77907
rs3935066	A/G	1	890593	1	0.402299	0.597701	1	0.0757576	0.924242	1	0.243119	0.756881	1	0.138614	0.861386	1	0.215116	0.784884
rs28570376	A/G	1	892388	1	0.0287356	0.971264	1	0	1	1	0	1	1	0	1	1	0	1
rs6696281	C/T	1	892967	1	0.413793	0.586207	1	0.0272727	0.972727	1	0.174312	0.825688	1	0.029703	0.970297	1	0.110465	0.889535
rs28391282	A/G	1	894028	1	0.137931	0.862069	1	0.00606061	0.993939	1	0.123853	0.876147	1	0.0148515	0.985148	1	0.0697674	0.930233
rs28695703	C/T	1	894218	1	0.224138	0.775862	1	0	1	1	0	1	1	0	1	1	0.0232558	0.976744
rs28562326	A/G	1	894491	1	0.0517241	0.948276	1	0	1	1	0.123853	0.876147	1	0.0148515	0.985148	1	0.0523256	0.947674
rs6665000	A/C	1	914761	1	0.247126	0.752874	1	0.030303	0.969697	1	0.0321101	0.96789	1	0.0148515	0.985148	1	0.0523256	0.947674
rs2341362	C/T	1	917172	1	0.247126	0.752874	1	0.030303	0.969697	1	0.0321101	0.96789	1	0.0148515	0.985148	1	0.0523256	0.947674
rs1891910	A/G	1	922320	1	0.132184	0.867816	1	0.212121	0.787879	1	0.100917	0.899083	1	0.19802	0.80198	1	0.197674	0.802326
rs9697457	A/G	1	924208	1	0.0517241	0.948276	1	0.0030303	0.99697	1	0	1	1	0	1	1	0	1
rs35940137	A/G	1	930066	1	0.0114942	0.988506	1	0.0545455	0.945454	1	0	1	1	0.0445545	0.955445	1	0.0116279	0.988372
rs3128117	C/T	1	934427	1	0.339081	0.660919	1	0.384848	0.615151	1	0.160551	0.839449	1	0.391089	0.608911	1	0.290698	0.709302
rs9331225	C/T	1	967909	1	0.045977	0.954023	1	0	1	1	0.0137615	0.986239	1	0	1	1	0.0116279	0.988372
rs9803031	C/T	1	977063	1	0.477011	0.522988	1	0.0787879	0.921212	1	0.00917431	0.990826	1	0.0594059	0.940594	1	0.0465116	0.953488
rs2488991	G/T	1	984254	1	0.37931	0.62069	1	0.121212	0.878788	1	0.00917431	0.990826	1	0.0495049	0.950495	1	0.0523256	0.947674
rs3766192	C/T	1	1007060	1	0.281609	0.718391	1	0.433333	0.566667	1	0.183486	0.816514	1	0.480198	0.519802	1	0.360465	0.639535
rs6667248	A/G	1	1007079	1	0.206897	0.793103	1	0	1	1	0	1	1	0	1	1	0.00581395	0.994186
rs10907177	A/G	1	1011209	1	0.229885	0.770115	1	0.142424	0.857576	1	0.0688073	0.931193	1	0.178218	0.821782	1	0.0697674	0.930233
rs9442398	A/G	1	1011558	1	0.442529	0.557471	1	0.272727	0.727273	1	0.110092	0.889908	1	0.29703	0.70297	1	0.255814	0.744186
rs6689308	A/G	1	1019668	1	0.488506	0.511494	1	0.136364	0.863636	1	0.137615	0.862385	1	0.232673	0.767327	1	0.197674	0.802326
rs6687776	C/T	1	1020428	1	0.494253	0.505747	1	0.136364	0.863636	1	0.137615	0.862385	1	0.232673	0.767327	1	0.197674	0.802326
rs6671356	C/T	1	1029889	1	0.454023	0.545977	1	0.121212	0.878788	1	0.160551	0.839449	1	0.188119	0.811881	1	0.215116	0.784884
rs11807848	C/T	1	1051029	1	0.367816	0.632184	1	0.390909	0.609091	1	0.174312	0.825688	1	0.341584	0.658416	1	0.366279	0.633721
rs12145826	A/G	1	1055892	1	0.0172414	0.982759	1	0.1	0.9	1	0	1	1	0.0445545	0.955445	1	0.0174419	0.982558
rs7520581	G/T	1	1073862	1	0.0747126	0.925287	1	0	1	1	0	1	1	0	1	1	0	1
rs9660710	A/C	1	1089205	1	0.114943	0.885058	1	0.0606061	0.939394	1	0.394495	0.605505	1	0.0841584	0.915842	1	0.116279	0.883721
rs4970421	A/G	1	1098500	1	0.390805	0.609195	1	0.0212121	0.978788	1	0.0366973	0.963303	1	0.133663	0.866337	1	0.151163	0.848837
rs4314833	C/T	1	1111887	1	0.0517241	0.948276	1	0.130303	0.869697	1	0.5	0.5	1	0.292079	0.707921	1	0.325581	0.674419
rs9729550	A/C	1	1125105	1	0.471264	0.528736	1	0.248485	0.751515	1	0.178899	0.821101	1	0.415842	0.584158	1	0.44186	0.55814
rs3819001	C/T	1	1128776	1	0.339081	0.660919	1	0.0424242	0.957576	1	0.123853	0.876147	1	0.039604	0.960396	1	0.0581395	0.94186
rs11466691	C/T	1	1129725	1	0.0172414	0.982759	1	0.0181818	0.981818	1	0	1	1	0.0594059	0.940594	1	0.0232558	0.976744
rs1815606	G/T	1	1130298	1	0.166667	0.833333	1	0.30303	0.69697	1	0.105505	0.894495	1	0.356436	0.643564	1	0.337209	0.662791
rs34945898	A/G	1	1136887	1	0	1	1	0.00909091	0.990909	1	0	1	1	0	1	1	0.0232558	0.976744
rs11721	A/C	1	1142494	1	0.206897	0.793103	1	0.0818182	0.918182	1	0.293578	0.706422	1	0.0643564	0.935644	1	0.0581395	0.94186
rs3813199	A/G	1	1148140	1	0.166667	0.833333	1	0.0878788	0.912121	1	0.183486	0.816514	1	0.0693069	0.930693	1	0.0348837	0.965116
rs6603781	A/G	1	1148494	1	0	1	1	0.145454	0.854545	1	0	1	1	0.0594059	0.940594	1	0.0581395	0.94186
rs3766186	A/C	1	1152298	1	0.172414	0.827586	1	0.0848485	0.915152	1	0.183486	0.816514	1	0.0742574	0.925743	1	0.0348837	0.965116
rs11260562	A/G	1	1155173	1	0.195402	0.804598	1	0.0545455	0.945454	1	0.00917431	0.990826	1	0.0544555	0.945545	1	0.0813954	0.918605
rs7524470	A/G	1	1182378	1	0.229885	0.770115	1	0.0484849	0.951515	1	0	1	1	0.0445545	0.955445	1	0.0232558	0.976744
rs6704013	C/T	1	1187454	1	0.0804598	0.91954	1	0	1	1	0	1	1	0	1	1	0	1
rs11260570	C/T	1	1191503	1	0.270115	0.729885	1	0.0484849	0.951515	1	0	1	1	0.0445545	0.955445	1	0.0290698	0.97093
rs12073590	A/C	1	1195018	1	0.229885	0.770115	1	0.0121212	0.987879	1	0	1	1	0	1	1	0.0232558	0.976744
rs6667923	A/C	1	1196206	1	0.264368	0.735632	1	0.0484849	0.951515	1	0	1	1	0.0445545	0.955445	1	0.0290698	0.97093
rs6685064	C/T	1	1201155	1	0.41954	0.58046	1	0.0757576	0.924242	1	0.380734	0.619266	1	0.415842	0.584158	1	0.389535	0.610465
rs6662635	A/G	1	1210288	1	0.149425	0.850575	1	0	1	1	0.0183486	0.981651	1	0.029703	0.970297	1	0.145349	0.854651
rs3737721	A/G	1	1217760	1	0.12069	0.87931	1	0	1	1	0.40367	0.59633	1	0.252475	0.747525	1	0.104651	0.895349
rs6669227	C/T	1	1219633	1	0.143678	0.856322	1	0	1	1	0	1	1	0	1	1	0.0174419	0.982558
rs1749951	A/G	1	1221519	1	0.0172414	0.982759	1	0.0333333	0.966667	1	0.0688073	0.931193	1	0.0742574	0.925743	1	0.00581395	0.994186
rs3737718	A/G	1	1231827	1	0.385057	0.614942	1	0	1	1	0.412844	0.587156	1	0.277228	0.722772	1	0.110465	0.889535
rs2274264	A/G	1	1232331	1	0.091954	0.908046	1	0	1	1	0.422018	0.577982	1	0.267327	0.732673	1	0.110465	0.889535
rs2274263	A/G	1	1232519	1	0.091954	0.908046	1	0	1	1	0.422018	0.577982	1	0.267327	0.732673	1	0.110465	0.889535
rs12142199	A/G	1	1239050	1	0.224138	0.775862	1	0.184848	0.815152	1	0.0229358	0.977064	1	0.356436	0.643564	1	0.47093	0.52907
rs10449893	A/G	1	1244993	1	0.287356	0.712644	1	0	1	1	0	1	1	0	1	1	0	1
rs28475450	A/G	1	1264213	1	0.270115	0.729885	1	0.069697	0.930303	1	0.160551	0.839449	1	0.153465	0.846535	1	0.203488	0.796512
rs3855955	A/G	1	1265940	1	0.045977	0.954023	1	0.354546	0.645455	1	0	1	1	0.0544555	0.945545	1	0.180233	0.819767
rs182532	C/T	1	1276903	1	0.0114942	0.988506	1	0.0242424	0.975758	1	0.0688073	0.931193	1	0.0742574	0.925743	1	0.00581395	0.994186
rs34186100	C/T	1	1291496	1	0.0114942	0.988506	1	0.0242424	0.975758	1	0.0688073	0.931193	1	0.0792079	0.920792	1	0.00581395	0.994186
rs17160669	C/T	1	1295424	1	0.160919	0.839081	1	0.0969697	0.90303	1	0.188073	0.811927	1	0.490099	0.509901	1	0.30814	0.69186
rs2765015	A/G	1	1298845	1	0.0114942	0.988506	1	0.0181818	0.981818	1	0.0688073	0.931193	1	0.0693069	0.930693	1	0	1
rs35242196	A/C	1	1323461	1	0.0804598	0.91954	1	0.0818182	0.918182	1	0.105505	0.894495	1	0.490099	0.509901	1	0.267442	0.732558
rs2291889	A/G	1	1325081	1	0.0114942	0.988506	1	0.0181818	0.981818	1	0.0733945	0.926605	1	0.0792079	0.920792	1	0	1
rs1240708	A/G	1	1325653	1	0.356322	0.643678	1	0.157576	0.842424	1	0.0229358	0.977064	1	0.351485	0.648515	1	0.488372	0.511628
rs17160975	G/T	1	1328459	1	0.0172414	0.982759	1	0	1	1	0	1	1	0	1	1	0.0406977	0.959302
rs873927	A/G	1	1356693	1	0.293103	0.706897	1	0.19697	0.80303	1	0	1	1	0.306931	0.693069	1	0.47093	0.52907
rs35958305	G/T	1	1357056	1	0.178161	0.821839	1	0.139394	0.860606	1	0.119266	0.880734	1	0.371287	0.628713	1	0.44186	0.55814
rs3737707	C/T	1	1452853	1	0	1	1	0	1	1	0.0688073	0.931193	1	0	1	1	0	1
rs12032637	A/G	1	1455245	1	0.356322	0.643678	1	0.0424242	0.957576	1	0.325688	0.674312	1	0.262376	0.737624	1	0.215116	0.784884
rs1571149	A/G	1	1464030	1	0.206897	0.793103	1	0.348485	0.651515	1	0.114679	0.885321	1	0.316832	0.683168	1	0.465116	0.534884
rs1571150	A/C	1	1464167	1	0.45977	0.54023	1	0.327273	0.672727	1	0.399083	0.600917	1	0.430693	0.569307	1	0.383721	0.616279
rs1046878	A/G	1	1466971	1	0.103448	0.896552	1	0	1	1	0.256881	0.743119	1	0.232673	0.767327	1	0.127907	0.872093
rs7290	C/T	1	1467107	1	0.218391	0.781609	1	0.29697	0.70303	1	0.114679	0.885321	1	0.321782	0.678218	1	0.488372	0.511628
rs11807706	A/G	1	1467523	1	0.143678	0.856322	1	0	1	1	0.0137615	0.986239	1	0.0049505	0.99505	1	0.0116279	0.988372
rs3766180	C/T	1	1468016	1	0.218391	0.781609	1	0.29697	0.70303	1	0.114679	0.885321	1	0.321782	0.678218	1	0.494186	0.505814
rs3766178	C/T	1	1468043	1	0.218391	0.781609	1	0.29697	0.70303	1	0.119266	0.880734	1	0.311881	0.688119	1	0.5	0.5
rs3128342	A/C	1	1476697	1	0.178161	0.821839	1	0.387879	0.612121	1	0	1	1	0.20297	0.79703	1	0.255814	0.744186
rs6603790	C/T	1	1478446	1	0.212644	0.787356	1	0	1	1	0.0137615	0.986239	1	0.0049505	0.99505	1	0.0174419	0.982558
rs7531530	C/T	1	1479533	1	0.390805	0.609195	1	0.293939	0.706061	1	0.206422	0.793578	1	0.366337	0.633663	1	0.331395	0.668605
rs3820075	A/G	1	1480422	1	0.413793	0.586207	1	0.293939	0.706061	1	0.201835	0.798165	1	0.366337	0.633663	1	0.331395	0.668605
rs1926883	A/G	1	1482130	1	0	1	1	0	1	1	0.100917	0.899083	1	0	1	1	0	1
rs2296715	C/T	1	1488015	1	0.0977012	0.902299	1	0	1	1	0.288991	0.711009	1	0.212871	0.787129	1	0.127907	0.872093
rs11260611	C/T	1	1488240	1	0.109195	0.890805	1	0.0030303	0.99697	1	0.288991	0.711009	1	0.212871	0.787129	1	0.127907	0.872093
rs6687029	A/C	1	1508931	1	0.293103	0.706897	1	0.321212	0.678788	1	0.160551	0.839449	1	0.321782	0.678218	1	0.284884	0.715116
rs11552172	C/T	1	1524477	1	0.172414	0.827586	1	0.206061	0.793939	1	0.243119	0.756881	1	0.371287	0.628713	1	0.348837	0.651163
rs4648782	A/G	1	1532049	1	0.0977012	0.902299	1	0	1	1	0.00917431	0.990826	1	0.039604	0.960396	1	0.00581395	0.994186
rs4648611	A/G	1	1540565	1	0.344828	0.655172	1	0.281818	0.718182	1	0.142202	0.857798	1	0.470297	0.529703	1	0.406977	0.593023
rs28456011	C/T	1	1557069	1	0.212644	0.787356	1	0.133333	0.866667	1	0.247706	0.752294	1	0.306931	0.693069	1	0.127907	0.872093
rs28707307	C/T	1	1600672	1	0.0574713	0.942529	1	0.00606061	0.993939	1	0	1	1	0	1	1	0.00581395	0.994186
rs7407	C/T	1	1674332	1	0.155172	0.844828	1	0.490909	0.509091	1	0.330275	0.669725	1	0.460396	0.539604	1	0.424419	0.575581
rs2281173	A/G	1	1678052	1	0.402299	0.597701	1	0.0666667	0.933333	1	0.389908	0.610092	1	0.237624	0.762376	1	0.162791	0.837209
rs2235536	C/T	1	1679024	1	0.126437	0.873563	1	0.436364	0.563636	1	0.275229	0.724771	1	0.331683	0.668317	1	0.261628	0.738372
rs876029	G/T	1	1685434	1	0.373563	0.626437	1	0.0363636	0.963636	1	0.160551	0.839449	1	0.227723	0.772277	1	0.139535	0.860465
rs12044597	A/G	1	1698661	1	0.172414	0.827586	1	0.487879	0.512121	1	0.5	0.5	1	0.455446	0.544555	1	0.424419	0.575581
rs867207	A/G	1	1701274	1	0.0862069	0.913793	1	0	1	1	0	1	1	0	1	1	0	1
rs2272908	C/T	1	1711339	1	0.172414	0.827586	1	0.487879	0.512121	1	0.5	0.5	1	0.445545	0.554455	1	0.424419	0.575581
rs16825336	A/G	1	1735586	1	0.0517241	0.948276	1	0.106061	0.893939	1	0.348624	0.651376	1	0.133663	0.866337	1	0.325581	0.674419
rs2180311	C/T	1	1738594	1	0.172414	0.827586	1	0.487879	0.512121	1	0.5	0.5	1	0.445545	0.554455	1	0.44186	0.55814
rs9786942	A/G	1	1749073	1	0.172414	0.827586	1	0.487879	0.512121	1	0.5	0.5	1	0.445545	0.554455	1	0.44186	0.55814
rs6603797	C/T	1	1755443	1	0.344828	0.655172	1	0.0272727	0.972727	1	0.087156	0.912844	1	0.222772	0.777228	1	0.133721	0.866279
rs11260622	A/G	1	1765035	1	0.0114942	0.988506	1	0.0242424	0.975758	1	0.087156	0.912844	1	0.193069	0.806931	1	0.110465	0.889535
rs6681938	C/T	1	1771080	1	0.0632184	0.936782	1	0.309091	0.690909	1	0.146789	0.853211	1	0.222772	0.777228	1	0.22093	0.77907
rs7511905	A/C	1	1783646	1	0.385057	0.614942	1	0.0272727	0.972727	1	0.087156	0.912844	1	0.222772	0.777228	1	0.133721	0.866279
rs28625223	C/T	1	1828033	1	0.103448	0.896552	1	0.00606061	0.993939	1	0	1	1	0	1	1	0.0116279	0.988372
rs2748987	A/G	1	1836442	1	0.091954	0.908046	1	0.178788	0.821212	1	0.211009	0.788991	1	0.193069	0.806931	1	0.156977	0.843023
rs6661597	C/T	1	1915947	1	0.143678	0.856322	1	0.424242	0.575758	1	0.40367	0.59633	1	0.386139	0.613861	1	0.430233	0.569767
rs6656398	A/G	1	1931789	1	0.304598	0.695402	1	0.269697	0.730303	1	0.252294	0.747706	1	0.485148	0.514852	1	0.488372	0.511628
rs13303016	A/G	1	1936451	1	0.183908	0.816092	1	0.151515	0.848485	1	0.233945	0.766055	1	0.277228	0.722772	1	0.325581	0.674419
rs13303344	A/C	1	1938260	1	0.287356	0.712644	1	0.29697	0.70303	1	0.266055	0.733945	1	0.430693	0.569307	1	0.453488	0.546512
rs6663158	A/G	1	1993958	1	0.304598	0.695402	1	0.148485	0.851515	1	0.238532	0.761468	1	0.425743	0.574257	1	0.232558	0.767442
rs2254669	A/G	1	1995968	1	0.172414	0.827586	1	0.239394	0.760606	1	0.0550459	0.944954	1	0.371287	0.628713	1	0.343023	0.656977
rs16824697	A/G	1	1995987	1	0.304598	0.695402	1	0.151515	0.848485	1	0.238532	0.761468	1	0.470297	0.529703	1	0.244186	0.755814
rs16824712	A/G	1	1997241	1	0.270115	0.729885	1	0.154546	0.845454	1	0.357798	0.642202	1	0.430693	0.569307	1	0.244186	0.755814
rs16824749	C/T	1	2006662	1	0.0862069	0.913793	1	0.154546	0.845454	1	0.362385	0.637615	1	0.430693	0.569307	1	0.232558	0.767442
rs2459994	C/T	1	2013924	1	0.166667	0.833333	1	0.160606	0.839394	1	0.366972	0.633027	1	0.455446	0.544555	1	0.244186	0.755814
rs3128326	C/T	1	2016263	1	0.155172	0.844828	1	0.363636	0.636364	1	0.0504587	0.949541	1	0.267327	0.732673	1	0.465116	0.534884
rs884080	A/G	1	2016609	1	0.270115	0.729885	1	0.363636	0.636364	1	0.059633	0.940367	1	0.267327	0.732673	1	0.465116	0.534884
rs908739	A/G	1	2020726	1	0.0804598	0.91954	1	0	1	1	0	1	1	0.0247525	0.975248	1	0.00581395	0.994186
rs4648808	C/T	1	2030796	1	0.45977	0.54023	1	0.0939394	0.906061	1	0.220184	0.779817	1	0.113861	0.886139	1	0.0581395	0.94186
rs3128337	A/G	1	2035742	1	0.270115	0.729885	1	0.324242	0.675758	1	0.334862	0.665138	1	0.415842	0.584158	1	0.406977	0.593023
rs3107145	A/G	1	2037407	1	0.206897	0.793103	1	0.333333	0.666667	1	0.275229	0.724771	1	0.391089	0.608911	1	0.389535	0.610465
rs3107146	C/T	1	2037444	1	0.103448	0.896552	1	0.0939394	0.906061	1	0.087156	0.912844	1	0.113861	0.886139	1	0.0348837	0.965116
rs425277	C/T	1	2059032	1	0.103448	0.896552	1	0.239394	0.760606	1	0.188073	0.811927	1	0.252475	0.747525	1	0.372093	0.627907
rs377283	C/T	1	2065430	1	0.258621	0.741379	1	0.351515	0.648485	1	0.270642	0.729358	1	0.415842	0.584158	1	0.395349	0.604651
rs3107126	A/C	1	2071502	1	0.310345	0.689655	1	0.112121	0.887879	1	0.0779816	0.922018	1	0.143564	0.856436	1	0.0465116	0.953488
rs9442619	C/T	1	2072365	1	0.126437	0.873563	1	0.112121	0.887879	1	0.0779816	0.922018	1	0.123762	0.876238	1	0.0232558	0.976744
rs2292857	A/G	1	2096298	1	0	1	1	0	1	1	0.087156	0.912844	1	0	1	1	0	1
rs2503701	C/T	1	2110978	1	0.390805	0.609195	1	0.412121	0.587879	1	0.137615	0.862385	1	0.148515	0.851485	1	0.401163	0.598837
rs16824907	A/G	1	2113395	1	0	1	1	0	1	1	0.087156	0.912844	1	0	1	1	0	1
rs7512482	C/T	1	2136826	1	0.275862	0.724138	1	0.184848	0.815152	1	0.123853	0.876147	1	0.158416	0.841584	1	0.104651	0.895349
rs262680	C/T	1	2157009	1	0.281609	0.718391	1	0.369697	0.630303	1	0.362385	0.637615	1	0.425743	0.574257	1	0.44186	0.55814
rs10910034	C/T	1	2165898	1	0.356322	0.643678	1	0.412121	0.587879	1	0.243119	0.756881	1	0.465346	0.534654	1	0.436047	0.563953
rs1713712	C/T	1	2166021	1	0.367816	0.632184	1	0.412121	0.587879	1	0.243119	0.756881	1	0.465346	0.534654	1	0.436047	0.563953
rs2017143	C/T	1	2210509	1	0.293103	0.706897	1	0.457576	0.542424	1	0.431193	0.568807	1	0.39604	0.60396	1	0.360465	0.639535
rs12082516	C/T	1	2241020	1	0.373563	0.626437	1	0.233333	0.766667	1	0.40367	0.59633	1	0.475247	0.524752	1	0.284884	0.715116
rs2055204	A/G	1	2270521	1	0.264368	0.735632	1	0.451515	0.548485	1	0.399083	0.600917	1	0.381188	0.618812	1	0.273256	0.726744
rs2840530	A/G	1	2275590	1	0.0402299	0.95977	1	0.224242	0.775758	1	0.211009	0.788991	1	0.168317	0.831683	1	0.459302	0.540698
rs2840531	C/T	1	2276268	1	0.0402299	0.95977	1	0.224242	0.775758	1	0.211009	0.788991	1	0.163366	0.836634	1	0.459302	0.540698
rs2840538	C/T	1	2289511	1	0.091954	0.908046	1	0.184848	0.815152	1	0.151376	0.848624	1	0.0792079	0.920792	1	0.104651	0.895349
rs10910061	A/G	1	2293372	1	0.195402	0.804598	1	0.0212121	0.978788	1	0.0779816	0.922018	1	0.0148515	0.985148	1	0.0290698	0.97093
rs2843127	A/G	1	2305577	1	0.436782	0.563218	1	0.427273	0.572727	1	0.119266	0.880734	1	0.252475	0.747525	1	0.418605	0.581395
rs11577147	A/G	1	2340956	1	0.178161	0.821839	1	0.3	0.7	1	0.444954	0.555046	1	0.391089	0.608911	1	0.27907	0.72093
rs10910071	A/G	1	2342945	1	0.327586	0.672414	1	0.3	0.7	1	0.431193	0.568807	1	0.386139	0.613861	1	0.27907	0.72093
rs4648843	C/T	1	2356176	1	0.137931	0.862069	1	0.181818	0.818182	1	0.0275229	0.972477	1	0.178218	0.821782	1	0.180233	0.819767
rs11581548	A/G	1	2369108	1	0.172414	0.827586	1	0.309091	0.690909	1	0.444954	0.555046	1	0.292079	0.707921	1	0.360465	0.639535
rs10910078	C/T	1	2380448	1	0.373563	0.626437	1	0.490909	0.509091	1	0.133027	0.866973	1	0.361386	0.638614	1	0.27907	0.72093
rs11588930	A/G	1	2398694	1	0.0229885	0.977012	1	0.1	0.9	1	0	1	1	0.0346535	0.965346	1	0.0872093	0.912791
rs12049628	A/G	1	2399136	1	0.436782	0.563218	1	0.475758	0.524242	1	0.243119	0.756881	1	0.30198	0.69802	1	0.302326	0.697674
rs2477707	C/T	1	2420917	1	0.431034	0.568966	1	0.136364	0.863636	1	0.426606	0.573395	1	0.361386	0.638614	1	0.337209	0.662791
rs4648559	C/T	1	2429541	1	0.201149	0.798851	1	0.3	0.7	1	0.0366973	0.963303	1	0.257426	0.742574	1	0.25	0.75
rs2236395	A/G	1	2436740	1	0.344828	0.655172	1	0.154546	0.845454	1	0.463303	0.536697	1	0.405941	0.594059	1	0.343023	0.656977
rs7548829	A/G	1	2439052	1	0.0689655	0.931034	1	0.0030303	0.99697	1	0.0366973	0.963303	1	0.029703	0.970297	1	0	1
rs2234167	C/T	1	2480088	1	0.0862069	0.913793	1	0.130303	0.869697	1	0.0550459	0.944954	1	0.20297	0.79703	1	0.174419	0.825581
rs11573979	A/G	1	2483358	1	0.0632184	0.936782	1	0.00606061	0.993939	1	0.00458716	0.995413	1	0	1	1	0.0406977	0.959302
rs4310388	G/T	1	2497275	1	0.448276	0.551724	1	0.372727	0.627273	1	0.46789	0.53211	1	0.425743	0.574257	1	0.424419	0.575581
rs2296443	A/G	1	2512252	1	0.0517241	0.948276	1	0.357576	0.642424	1	0.316514	0.683486	1	0.237624	0.762376	1	0.232558	0.767442
rs867436	C/T	1	2513583	1	0.37931	0.62069	1	0.333333	0.666667	1	0.458716	0.541284	1	0.455446	0.544555	1	0.44186	0.55814
rs10752748	A/G	1	2534500	1	0.482759	0.517241	1	0.333333	0.666667	1	0.458716	0.541284	1	0.445545	0.554455	1	0.389535	0.610465
rs11590198	A/G	1	2541760	1	0.143678	0.856322	1	0.172727	0.827273	1	0.486239	0.513761	1	0.336634	0.663366	1	0.331395	0.668605
rs10909872	G/T	1	2713412	1	0.132184	0.867816	1	0	1	1	0.110092	0.889908	1	0.0495049	0.950495	1	0.0523256	0.947674
rs4648482	C/T	1	2739781	1	0.356322	0.643678	1	0.3	0.7	1	0.293578	0.706422	1	0.227723	0.772277	1	0.296512	0.703488
rs6683974	C/T	1	2775531	1	0.195402	0.804598	1	0.0333333	0.966667	1	0.00458716	0.995413	1	0.029703	0.970297	1	0.0116279	0.988372
rs3100865	G/T	1	2795967	1	0.166667	0.833333	1	0.284849	0.715152	1	0.422018	0.577982	1	0.495049	0.50495	1	0.494186	0.505814
rs2606411	C/T	1	2837348	1	0.103448	0.896552	1	0.451515	0.548485	1	0.389908	0.610092	1	0.381188	0.618812	1	0.360465	0.639535
rs16823228	A/G	1	2843619	1	0.402299	0.597701	1	0.318182	0.681818	1	0.472477	0.527523	1	0.386139	0.613861	1	0.377907	0.622093
rs7548727	C/T	1	2855638	1	0.264368	0.735632	1	0	1	1	0.0779816	0.922018	1	0.0792079	0.920792	1	0.0232558	0.976744
rs2485949	C/T	1	2868167	1	0.362069	0.637931	1	0	1	1	0	1	1	0.029703	0.970297	1	0.00581395	0.994186
rs11583804	A/G	1	2868226	1	0.333333	0.666667	1	0.409091	0.590909	1	0.454128	0.545872	1	0.485148	0.514852	1	0.494186	0.505814
rs6659552	C/G	1	2869320	1	0.0574713	0.942529	1	0.230303	0.769697	1	0.146789	0.853211	1	0.316832	0.683168	1	0.232558	0.767442
rs6681741	C/T	1	2888820	1	0.264368	0.735632	1	0.136364	0.863636	1	0.256881	0.743119	1	0.029703	0.970297	1	0.255814	0.744186
rs11807605	A/G	1	2893240	1	0.160919	0.839081	1	0	1	1	0	1	1	0.00990099	0.990099	1	0.00581395	0.994186
rs12562637	C/T	1	2914526	1	0.137931	0.862069	1	0	1	1	0.174312	0.825688	1	0.0594059	0.940594	1	0.0174419	0.982558
rs2027262	C/T	1	2916239	1	0.0229885	0.977012	1	0.136364	0.863636	1	0.266055	0.733945	1	0.019802	0.980198	1	0.255814	0.744186
rs16823350	A/G	1	2922306	1	0	1	1	0	1	1	0.220184	0.779817	1	0.0049505	0.99505	1	0.151163	0.848837
rs4576609	C/T	1	2928125	1	0.189655	0.810345	1	0.221212	0.778788	1	0.449541	0.550459	1	0.0891089	0.910891	1	0.360465	0.639535
rs12039548	C/T	1	2937769	1	0.465517	0.534483	1	0.212121	0.787879	1	0.454128	0.545872	1	0.0891089	0.910891	1	0.377907	0.622093
rs6692292	C/T	1	2949470	1	0.396552	0.603448	1	0.212121	0.787879	1	0.454128	0.545872	1	0.0940594	0.905941	1	0.377907	0.622093
rs2280987	C/T	1	2966158	1	0	1	1	0	1	1	0.0458716	0.954128	1	0.0049505	0.99505	1	0	1
rs2817168	A/G	1	3003550	1	0.270115	0.729885	1	0.409091	0.590909	1	0.422018	0.577982	1	0.232673	0.767327	1	0.494186	0.505814
rs1890336	A/C	1	3014125	1	0.367816	0.632184	1	0.366667	0.633333	1	0.174312	0.825688	1	0.366337	0.633663	1	0.447674	0.552326
rs4648453	G/T	1	3015572	1	0.0862069	0.913793	1	0.130303	0.869697	1	0.0963303	0.90367	1	0.237624	0.762376	1	0.0639535	0.936047
rs12135664	C/T	1	3015960	1	0.264368	0.735632	1	0.0575758	0.942424	1	0.376147	0.623853	1	0.138614	0.861386	1	0.133721	0.866279
rs876740	C/T	1	3027473	1	0.258621	0.741379	1	0.381818	0.618182	1	0.385321	0.614679	1	0.440594	0.559406	1	0.424419	0.575581
rs2817185	A/G	1	3052221	1	0.258621	0.741379	1	0.263636	0.736364	1	0	1	1	0.193069	0.806931	1	0.110465	0.889535
rs1798246	A/C	1	3070715	1	0.436782	0.563218	1	0.430303	0.569697	1	0.477064	0.522936	1	0.321782	0.678218	1	0.5	0.5
rs17390062	C/T	1	3079709	1	0.0402299	0.95977	1	0.1	0.9	1	0	1	1	0.0247525	0.975248	1	0.0581395	0.94186
rs12733843	A/G	1	3086933	1	0.0114942	0.988506	1	0.0606061	0.939394	1	0.0366973	0.963303	1	0.0247525	0.975248	1	0.0523256	0.947674
rs2651929	C/T	1	3091213	1	0.339081	0.660919	1	0.324242	0.675758	1	0.440367	0.559633	1	0.277228	0.722772	1	0.389535	0.610465
rs2651927	A/C	1	3091622	1	0.436782	0.563218	1	0.221212	0.778788	1	0.344037	0.655963	1	0.183168	0.816832	1	0.22093	0.77907
rs2651912	C/T	1	3100595	1	0.0977012	0.902299	1	0.372727	0.627273	1	0.422018	0.577982	1	0.336634	0.663366	1	0.447674	0.552326
rs11577655	C/T	1	3109349	1	0.373563	0.626437	1	0.178788	0.821212	1	0.399083	0.600917	1	0.475247	0.524752	1	0.215116	0.784884
rs4308918	A/G	1	3109589	1	0.367816	0.632184	1	0.0727273	0.927273	1	0.0137615	0.986239	1	0.0742574	0.925743	1	0.0348837	0.965116
rs13328662	A/G	1	3114015	1	0.281609	0.718391	1	0.0666667	0.933333	1	0.0688073	0.931193	1	0.108911	0.891089	1	0.0290698	0.97093
rs6424068	A/G	1	3117785	1	0.258621	0.741379	1	0.145454	0.854545	1	0.247706	0.752294	1	0.262376	0.737624	1	0.145349	0.854651
rs10909901	C/T	1	3121095	1	0.229885	0.770115	1	0.254545	0.745455	1	0.486239	0.513761	1	0.366337	0.633663	1	0.255814	0.744186
rs2253344	C/T	1	3135481	1	0.149425	0.850575	1	0.0757576	0.924242	1	0.0642202	0.93578	1	0.287129	0.712871	1	0.104651	0.895349
rs4648462	A/C	1	3155127	1	0.00574713	0.994253	1	0.0030303	0.99697	1	0.37156	0.62844	1	0.217822	0.782178	1	0.0639535	0.936047
rs17398063	A/G	1	3162562	1	0.12069	0.87931	1	0.145454	0.854545	1	0	1	1	0.168317	0.831683	1	0.122093	0.877907
rs2455130	A/G	1	3181598	1	0.316092	0.683908	1	0.136364	0.863636	1	0	1	1	0.158416	0.841584	1	0.290698	0.709302
rs2500283	C/G	1	3208783	1	0.166667	0.833333	1	0.172727	0.827273	1	0	1	1	0.292079	0.707921	1	0.168605	0.831395
rs10909927	C/G	1	3216476	1	0.258621	0.741379	1	0.212121	0.787879	1	0.321101	0.678899	1	0.0841584	0.915842	1	0.0813954	0.918605
rs2500277	C/T	1	3223491	1	0.103448	0.896552	1	0.236364	0.763636	1	0	1	1	0.306931	0.693069	1	0.19186	0.80814
rs2500274	A/G	1	3227069	1	0.0229885	0.977012	1	0.0757576	0.924242	1	0.0550459	0.944954	1	0.0891089	0.910891	1	0.226744	0.773256
rs2483274	A/G	1	3237958	1	0.201149	0.798851	1	0.439394	0.560606	1	0.298165	0.701835	1	0.376238	0.623762	1	0.424419	0.575581
rs2483275	C/T	1	3239102	1	0.0977012	0.902299	1	0.245454	0.754545	1	0	1	1	0.366337	0.633663	1	0.151163	0.848837
rs2493310	A/G	1	3284282	1	0.442529	0.557471	1	0.190909	0.809091	1	0.059633	0.940367	1	0.118812	0.881188	1	0.0755814	0.924419
rs2493292	C/T	1	3318519	1	0.178161	0.821839	1	0.169697	0.830303	1	0.00458716	0.995413	1	0.0594059	0.940594	1	0.0930233	0.906977
rs4648500	A/C	1	3330715	1	0.270115	0.729885	1	0.327273	0.672727	1	0.449541	0.550459	1	0.351485	0.648515	1	0.354651	0.645349
rs2244013	A/G	1	3332390	1	0.275862	0.724138	1	0.239394	0.760606	1	0.178899	0.821101	1	0.133663	0.866337	1	0.319767	0.680233
rs2493272	C/T	1	3339373	1	0.344828	0.655172	1	0.236364	0.763636	1	0.486239	0.513761	1	0.232673	0.767327	1	0.302326	0.697674
rs6669870	C/T	1	3411446	1	0.425287	0.574713	1	0.154546	0.845454	1	0.422018	0.577982	1	0.113861	0.886139	1	0.226744	0.773256
rs947347	A/G	1	3447155	1	0.149425	0.850575	1	0.106061	0.893939	1	0.123853	0.876147	1	0.188119	0.811881	1	0.186047	0.813953
rs6413780	A/C	1	3458818	1	0.37931	0.62069	1	0.115152	0.884849	1	0.0275229	0.972477	1	0.138614	0.861386	1	0.0406977	0.959302
rs4648527	A/G	1	3497721	1	0.189655	0.810345	1	0.0454546	0.954546	1	0.288991	0.711009	1	0.108911	0.891089	1	0.110465	0.889535
rs2821007	A/G	1	3536795	1	0.0287356	0.971264	1	0.0848485	0.915152	1	0	1	1	0.0841584	0.915842	1	0.180233	0.819767
rs3765696	C/T	1	3577365	1	0.00574713	0.994253	1	0.0969697	0.90303	1	0.174312	0.825688	1	0.183168	0.816832	1	0.127907	0.872093
rs3765705	A/G	1	3586877	1	0.189655	0.810345	1	0.0818182	0.918182	1	0.137615	0.862385	1	0.118812	0.881188	1	0.0232558	0.976744
rs747827	A/C	1	3626207	1	0.0747126	0.925287	1	0.0181818	0.981818	1	0.206422	0.793578	1	0.029703	0.970297	1	0.0116279	0.988372
rs4648553	A/G	1	3638739	1	0.241379	0.758621	1	0.215151	0.784848	1	0.233945	0.766055	1	0.425743	0.574257	1	0.436047	0.563953
rs1181878	A/G	1	3670503	1	0.143678	0.856322	1	0.254545	0.745455	1	0.206422	0.793578	1	0.361386	0.638614	1	0.313953	0.686047
rs12728911	C/T	1	3699272	1	0.431034	0.568966	1	0.251515	0.748485	1	0.0321101	0.96789	1	0.0643564	0.935644	1	0.0872093	0.912791
rs6667255	C/T	1	3701549	1	0.137931	0.862069	1	0.157576	0.842424	1	0	1	1	0.178218	0.821782	1	0.0755814	0.924419
rs12403561	A/G	1	3707264	1	0.0402299	0.95977	1	0.0545455	0.945454	1	0.490826	0.509174	1	0.227723	0.772277	1	0.238372	0.761628
rs2298225	A/C	1	3745934	1	0.00574713	0.994253	1	0.0242424	0.975758	1	0.123853	0.876147	1	0.029703	0.970297	1	0.0465116	0.953488
rs10492942	C/T	1	3754076	1	0.126437	0.873563	1	0.163636	0.836364	1	0	1	1	0.173267	0.826733	1	0.0930233	0.906977
rs12039666	C/T	1	3787824	1	0.00574713	0.994253	1	0	1	1	0.183486	0.816514	1	0.0594059	0.940594	1	0.0348837	0.965116
rs7367066	C/T	1	3793615	1	0.310345	0.689655	1	0.248485	0.751515	1	0.40367	0.59633	1	0.440594	0.559406	1	0.47093	0.52907
rs10909820	A/C	1	3797310	1	0.00574713	0.994253	1	0	1	1	0.183486	0.816514	1	0.019802	0.980198	1	0.0755814	0.924419
rs12119556	A/G	1	3913814	1	0.0574713	0.942529	1	0.109091	0.890909	1	0.431193	0.568807	1	0.277228	0.722772	1	0.360465	0.639535
rs4654404	C/T	1	4017098	1	0.281609	0.718391	1	0.381818	0.618182	1	0.316514	0.683486	1	0.391089	0.608911	1	0.430233	0.569767
rs10915421	C/T	1	4045475	1	0.103448	0.896552	1	0.184848	0.815152	1	0.394495	0.605505	1	0.267327	0.732673	1	0.412791	0.587209
rs16840838	A/G	1	4101209	1	0.235632	0.764368	1	0.281818	0.718182	1	0	1	1	0.183168	0.816832	1	0.145349	0.854651
rs7542208	A/G	1	4102678	1	0.471264	0.528736	1	0.454545	0.545454	1	0.288991	0.711009	1	0.336634	0.663366	1	0.319767	0.680233
rs12123330	C/T	1	4127324	1	0.109195	0.890805	1	0.230303	0.769697	1	0.288991	0.711009	1	0.0544555	0.945545	1	0.122093	0.877907
rs7541544	C/T	1	4191702	1	0.362069	0.637931	1	0.284849	0.715152	1	0.495413	0.504587	1	0.178218	0.821782	1	0.203488	0.796512
rs12132422	A/G	1	4195164	1	0.41954	0.58046	1	0.245454	0.754545	1	0.105505	0.894495	1	0.336634	0.663366	1	0.226744	0.773256
rs6702000	C/G	1	4243294	1	0.316092	0.683908	1	0.287879	0.712121	1	0.422018	0.577982	1	0.287129	0.712871	1	0.197674	0.802326
rs17448695	C/T	1	4267670	1	0.0977012	0.902299	1	0.10303	0.89697	1	0.087156	0.912844	1	0.0792079	0.920792	1	0.0232558	0.976744
rs4654523	C/T	1	4268076	1	0.0287356	0.971264	1	0.118182	0.881818	1	0.160551	0.839449	1	0.133663	0.866337	1	0.22093	0.77907
rs16838616	A/C	1	4268164	1	0.241379	0.758621	1	0.148485	0.851515	1	0.0412844	0.958716	1	0.212871	0.787129	1	0.255814	0.744186
rs351619	A/G	1	4268679	1	0.235632	0.764368	1	0.475758	0.524242	1	0.197248	0.802752	1	0.391089	0.608911	1	0.465116	0.534884
rs351614	C/T	1	4271723	1	0.224138	0.775862	1	0.4	0.6	1	0.344037	0.655963	1	0.282178	0.717822	1	0.209302	0.790698
rs12132314	C/T	1	4271809	1	0.137931	0.862069	1	0.215151	0.784848	1	0.155963	0.844037	1	0.188119	0.811881	1	0.116279	0.883721
rs12029905	A/G	1	4328455	1	0.109195	0.890805	1	0.0030303	0.99697	1	0.288991	0.711009	1	0.0990099	0.90099	1	0.116279	0.883721
rs10915521	C/T	1	4347281	1	0.155172	0.844828	1	0.0030303	0.99697	1	0.426606	0.573395	1	0.0643564	0.935644	1	0.197674	0.802326
rs349409	C/T	1	4377771	1	0.137931	0.862069	1	0.212121	0.787879	1	0.344037	0.655963	1	0.361386	0.638614	1	0.27907	0.72093
rs1335364	A/G	1	4396957	1	0.189655	0.810345	1	0.190909	0.809091	1	0.298165	0.701835	1	0.420792	0.579208	1	0.116279	0.883721
rs11799990	A/C	1	4441250	1	0.362069	0.637931	1	0.069697	0.930303	1	0.114679	0.885321	1	0.143564	0.856436	1	0.0523256	0.947674
rs16839089	A/G	1	4441304	1	0.431034	0.568966	1	0.069697	0.930303	1	0.12844	0.87156	1	0.158416	0.841584	1	0.0465116	0.953488
rs13374152	A/G	1	4458832	1	0.0632184	0.936782	1	0.0454546	0.954546	1	0.243119	0.756881	1	0.0346535	0.965346	1	0.267442	0.732558
rs12028120	C/T	1	4526250	1	0.103448	0.896552	1	0.0878788	0.912121	1	0.160551	0.839449	1	0.039604	0.960396	1	0.255814	0.744186
rs7526879	C/T	1	4530343	1	0.201149	0.798851	1	0.469697	0.530303	1	0.0275229	0.972477	1	0.262376	0.737624	1	0.296512	0.703488
rs1541318	A/G	1	4534838	1	0.178161	0.821839	1	0.409091	0.590909	1	0.00458716	0.995413	1	0.381188	0.618812	1	0.215116	0.784884
rs1157688	C/T	1	4536627	1	0.166667	0.833333	1	0.215151	0.784848	1	0.37156	0.62844	1	0.148515	0.851485	1	0.406977	0.593023
rs12403290	A/C	1	4582392	1	0.0287356	0.971264	1	0.133333	0.866667	1	0	1	1	0.143564	0.856436	1	0.0465116	0.953488
rs12029434	C/T	1	4582582	1	0.0114942	0.988506	1	0.0575758	0.942424	1	0.270642	0.729358	1	0.10396	0.89604	1	0.0290698	0.97093
rs875808	A/G	1	4585508	1	0.293103	0.706897	1	0.412121	0.587879	1	0.40367	0.59633	1	0.29703	0.70297	1	0.389535	0.610465
rs7527078	C/T	1	4590753	1	0.350575	0.649425	1	0.363636	0.636364	1	0.0550459	0.944954	1	0.277228	0.722772	1	0.418605	0.581395
rs3947662	G/T	1	4618411	1	0.166667	0.833333	1	0.239394	0.760606	1	0.211009	0.788991	1	0.163366	0.836634	1	0.27907	0.72093
rs12083131	A/G	1	4623678	1	0.436782	0.563218	1	0.2	0.8	1	0.229358	0.770642	1	0.138614	0.861386	1	0.122093	0.877907
rs12083135	A/G	1	4623702	1	0.178161	0.821839	1	0.0818182	0.918182	1	0.00458716	0.995413	1	0.0544555	0.945545	1	0.290698	0.709302
rs17455108	A/G	1	4623908	1	0.0689655	0.931034	1	0.0818182	0.918182	1	0.00458716	0.995413	1	0.0544555	0.945545	1	0.296512	0.703488
rs11809744	C/G	1	4639285	1	0.195402	0.804598	1	0.0727273	0.927273	1	0.256881	0.743119	1	0.0891089	0.910891	1	0.180233	0.819767
rs17344940	G/T	1	4644066	1	0.0747126	0.925287	1	0.187879	0.812121	1	0	1	1	0.0495049	0.950495	1	0.133721	0.866279
rs3753696	A/G	1	4676834	1	0	1	1	0	1	1	0.160551	0.839449	1	0.0940594	0.905941	1	0.0174419	0.982558
rs16839502	A/T	1	4677487	1	0.172414	0.827586	1	0.0666667	0.933333	1	0.00917431	0.990826	1	0.0742574	0.925743	1	0.0116279	0.988372
rs12085854	C/T	1	4683215	1	0.264368	0.735632	1	0.345454	0.654546	1	0.123853	0.876147	1	0.361386	0.638614	1	0.424419	0.575581
rs578528	A/G	1	4698713	1	0.385057	0.614942	1	0.309091	0.690909	1	0.178899	0.821101	1	0.217822	0.782178	1	0.162791	0.837209
rs367673	C/G	1	4703125	1	0.252874	0.747126	1	0.336364	0.663636	1	0.087156	0.912844	1	0.351485	0.648515	1	0.325581	0.674419
rs371605	A/G	1	4705294	1	0.0229885	0.977012	1	0.0757576	0.924242	1	0.243119	0.756881	1	0.113861	0.886139	1	0.186047	0.813953
rs368808	A/G	1	4706241	1	0.247126	0.752874	1	0.342424	0.657576	1	0.0825688	0.917431	1	0.410891	0.589109	1	0.325581	0.674419
rs434474	A/T	1	4713977	1	0.155172	0.844828	1	0.284849	0.715152	1	0.0825688	0.917431	1	0.40099	0.59901	1	0.313953	0.686047
rs7518471	C/T	1	4728466	1	0.494253	0.505747	1	0.390909	0.609091	1	0.0458716	0.954128	1	0.455446	0.544555	1	0.47093	0.52907
rs9426484	A/G	1	4744972	1	0.356322	0.643678	1	0.327273	0.672727	1	0.0458716	0.954128	1	0.460396	0.539604	1	0.209302	0.790698
rs4654607	C/T	1	4761020	1	0.37931	0.62069	1	0.381818	0.618182	1	0.0366973	0.963303	1	0.445545	0.554455	1	0.389535	0.610465
rs12124406	C/G	1	4801002	1	0.212644	0.787356	1	0.433333	0.566667	1	0.376147	0.623853	1	0.316832	0.683168	1	0.372093	0.627907
rs1886112	C/T	1	4830041	1	0.218391	0.781609	1	0.393939	0.606061	1	0.43578	0.56422	1	0.227723	0.772277	1	0.418605	0.581395
rs4654464	A/C	1	4851425	1	0.224138	0.775862	1	0.2	0.8	1	0.224771	0.775229	1	0.217822	0.782178	1	0.0465116	0.953488
rs10915668	C/T	1	4873161	1	0.488506	0.511494	1	0.457576	0.542424	1	0.43578	0.56422	1	0.361386	0.638614	1	0.19186	0.80814
rs10799145	G/T	1	4921060	1	0.298851	0.701149	1	0.478788	0.521212	1	0.344037	0.655963	1	0.445545	0.554455	1	0.424419	0.575581
rs7525837	A/G	1	4930520	1	0.293103	0.706897	1	0.0151515	0.984849	1	0	1	1	0.00990099	0.990099	1	0.0174419	0.982558
rs4949162	A/G	1	5000743	1	0.178161	0.821839	1	0.248485	0.751515	1	0.119266	0.880734	1	0.153465	0.846535	1	0.110465	0.889535
rs12121092	G/T	1	5052019	1	0.0804598	0.91954	1	0.190909	0.809091	1	0.376147	0.623853	1	0.376238	0.623762	1	0.331395	0.668605
rs7513590	A/G	1	5070572	1	0.229885	0.770115	1	0.0969697	0.90303	1	0.0550459	0.944954	1	0.128713	0.871287	1	0.19186	0.80814
rs10492929	C/T	1	5137472	1	0.00574713	0.994253	1	0	1	1	0.0458716	0.954128	1	0.108911	0.891089	1	0.0348837	0.965116
rs10492932	A/T	1	5153405	1	0.212644	0.787356	1	0.0848485	0.915152	1	0.298165	0.701835	1	0.128713	0.871287	1	0.232558	0.767442
rs2883104	C/T	1	5177299	1	0.0862069	0.913793	1	0.0878788	0.912121	1	0.261468	0.738532	1	0.118812	0.881188	1	0.0290698	0.97093
rs7528370	A/C	1	5223449	1	0.160919	0.839081	1	0	1	1	0	1	1	0	1	1	0.0116279	0.988372
rs17457350	C/T	1	5238072	1	0.310345	0.689655	1	0.393939	0.606061	1	0.0688073	0.931193	1	0.292079	0.707921	1	0.255814	0.744186
rs1570964	A/G	1	5284018	1	0.114943	0.885058	1	0.466667	0.533333	1	0.224771	0.775229	1	0.306931	0.693069	1	0.354651	0.645349
rs4129058	C/T	1	5310402	1	0.344828	0.655172	1	0.393939	0.606061	1	0.252294	0.747706	1	0.475247	0.524752	1	0.401163	0.598837
rs12065301	A/G	1	5428781	1	0.00574713	0.994253	1	0.0393939	0.960606	1	0.142202	0.857798	1	0.20297	0.79703	1	0.0290698	0.97093
rs7515958	A/G	1	5526437	1	0.109195	0.890805	1	0.239394	0.760606	1	0.412844	0.587156	1	0.222772	0.777228	1	0.296512	0.703488
rs13376100	C/T	1	5578656	1	0.155172	0.844828	1	0.206061	0.793939	1	0.123853	0.876147	1	0.262376	0.737624	1	0.116279	0.883721
rs1775414	A/G	1	5580691	1	0.264368	0.735632	1	0.0969697	0.90303	1	0.0229358	0.977064	1	0.0693069	0.930693	1	0.0930233	0.906977
rs9329417	C/T	1	5602959	1	0.465517	0.534483	1	0.487879	0.512121	1	0.229358	0.770642	1	0.207921	0.792079	1	0.488372	0.511628
rs17427125	A/C	1	5629184	1	0	1	1	0.0515152	0.948485	1	0	1	1	0.00990099	0.990099	1	0.0697674	0.930233
rs973978	A/G	1	5645963	1	0.229885	0.770115	1	0.363636	0.636364	1	0.0275229	0.972477	1	0.450495	0.549505	1	0.366279	0.633721
rs12038771	A/G	1	5646230	1	0.327586	0.672414	1	0	1	1	0.12844	0.87156	1	0.0544555	0.945545	1	0.0232558	0.976744
rs770701	A/G	1	5666096	1	0.0229885	0.977012	1	0.172727	0.827273	1	0.0229358	0.977064	1	0.0940594	0.905941	1	0.0523256	0.947674
rs770711	C/T	1	5673607	1	0.333333	0.666667	1	0.463636	0.536364	1	0.133027	0.866973	1	0.495049	0.50495	1	0.401163	0.598837
rs2649071	A/G	1	5675937	1	0.183908	0.816092	1	0.30303	0.69697	1	0.422018	0.577982	1	0.173267	0.826733	1	0.238372	0.761628
rs1414379	A/G	1	5697261	1	0.281609	0.718391	1	0.409091	0.590909	1	0.233945	0.766055	1	0.316832	0.683168	1	0.25	0.75
rs1875037	C/T	1	5707722	1	0.275862	0.724138	1	0.490909	0.509091	1	0.0963303	0.90367	1	0.415842	0.584158	1	0.418605	0.581395
rs17028719	A/G	1	5717595	1	0.160919	0.839081	1	0	1	1	0.114679	0.885321	1	0.212871	0.787129	1	0.0116279	0.988372
rs2842244	C/T	1	5726207	1	0.333333	0.666667	1	0.442424	0.557576	1	0.183486	0.816514	1	0.410891	0.589109	1	0.389535	0.610465
rs17429690	A/G	1	5736722	1	0.0517241	0.948276	1	0.0969697	0.90303	1	0.0275229	0.972477	1	0.0643564	0.935644	1	0.0232558	0.976744
rs12059056	A/G	1	5739772	1	0.137931	0.862069	1	0	1	1	0.00458716	0.995413	1	0	1	1	0.0232558	0.976744
rs12063117	A/G	1	5747986	1	0.132184	0.867816	1	0	1	1	0	1	1	0	1	1	0.0232558	0.976744
rs9308476	A/C	1	5803053	1	0.160919	0.839081	1	0.193939	0.806061	1	0.0183486	0.981651	1	0.207921	0.792079	1	0.22093	0.77907
rs1883769	C/T	1	6080580	1	0.390805	0.609195	1	0.393939	0.606061	1	0	1	1	0.178218	0.821782	1	0.296512	0.703488
rs7554077	A/G	1	6277945	1	0.373563	0.626437	1	0.0787879	0.921212	1	0.00458716	0.995413	1	0.0891089	0.910891	1	0.0930233	0.906977
rs7547093	C/T	1	6284622	1	0.281609	0.718391	1	0.160606	0.839394	1	0.110092	0.889908	1	0.306931	0.693069	1	0.19186	0.80814
rs3789496	G/T	1	6286145	1	0.425287	0.574713	1	0.0454546	0.954546	1	0.105505	0.894495	1	0.178218	0.821782	1	0.104651	0.895349
rs7543514	C/T	1	6289058	1	0.321839	0.678161	1	0.0454546	0.954546	1	0.105505	0.894495	1	0.158416	0.841584	1	0.0930233	0.906977
rs6696861	A/G	1	6302194	1	0.287356	0.712644	1	0	1	1	0.00458716	0.995413	1	0.0841584	0.915842	1	0.0406977	0.959302
rs4243829	C/T	1	6500352	1	0.0632184	0.936782	1	0.293939	0.706061	1	0	1	1	0.0990099	0.90099	1	0.372093	0.627907
rs4908563	C/T	1	6546086	1	0.143678	0.856322	1	0.475758	0.524242	1	0.426606	0.573395	1	0.430693	0.569307	1	0.366279	0.633721
rs6420996	A/G	1	6560187	1	0.287356	0.712644	1	0.00606061	0.993939	1	0	1	1	0.0148515	0.985148	1	0.0290698	0.97093
rs4908932	G/T	1	6562434	1	0.160919	0.839081	1	0.133333	0.866667	1	0	1	1	0.0544555	0.945545	1	0.296512	0.703488
rs3747994	C/T	1	6604331	1	0.206897	0.793103	1	0.266667	0.733333	1	0.385321	0.614679	1	0.193069	0.806931	1	0.401163	0.598837
rs200458	A/G	1	6627222	1	0.109195	0.890805	1	0.0727273	0.927273	1	0.394495	0.605505	1	0.108911	0.891089	1	0.0465116	0.953488
rs277681	A/C	1	6707179	1	0.212644	0.787356	1	0.175758	0.824242	1	0	1	1	0.0643564	0.935644	1	0.337209	0.662791
rs422111	A/G	1	6746510	1	0.448276	0.551724	1	0.390909	0.609091	1	0.110092	0.889908	1	0.282178	0.717822	1	0.273256	0.726744
rs3861756	C/G	1	6753649	1	0.310345	0.689655	1	0.272727	0.727273	1	0.431193	0.568807	1	0.470297	0.529703	1	0.180233	0.819767
rs17029843	A/C	1	6766515	1	0.0172414	0.982759	1	0.0393939	0.960606	1	0.0321101	0.96789	1	0.0841584	0.915842	1	0.00581395	0.994186
rs4518923	A/G	1	6959389	1	0.091954	0.908046	1	0.29697	0.70303	1	0.261468	0.738532	1	0.217822	0.782178	1	0.226744	0.773256
rs6577401	C/T	1	6993776	1	0.155172	0.844828	1	0.430303	0.569697	1	0.495413	0.504587	1	0.470297	0.529703	1	0.482558	0.517442
rs7517585	C/T	1	7021853	1	0.109195	0.890805	1	0.327273	0.672727	1	0.321101	0.678899	1	0.470297	0.529703	1	0.447674	0.552326
rs6577408	A/G	1	7022879	1	0.252874	0.747126	1	0.0818182	0.918182	1	0.243119	0.756881	1	0.10396	0.89604	1	0.0290698	0.97093
rs12564136	C/T	1	7034476	1	0.155172	0.844828	1	0.287879	0.712121	1	0.321101	0.678899	1	0.480198	0.519802	1	0.418605	0.581395
rs17349921	A/G	1	7093306	1	0.109195	0.890805	1	0.0939394	0.906061	1	0.178899	0.821101	1	0.267327	0.732673	1	0.139535	0.860465
rs4908455	A/G	1	7300110	1	0	1	1	0	1	1	0.00458716	0.995413	1	0	1	1	0.0813954	0.918605
rs4908625	A/G	1	7335548	1	0.12069	0.87931	1	0.172727	0.827273	1	0.449541	0.550459	1	0.415842	0.584158	1	0.325581	0.674419
rs3752543	C/T	1	7352981	1	0.137931	0.862069	1	0.157576	0.842424	1	0.46789	0.53211	1	0.415842	0.584158	1	0.337209	0.662791
rs1880808	A/G	1	7437208	1	0.264368	0.735632	1	0.363636	0.636364	1	0.105505	0.894495	1	0.242574	0.757426	1	0.25	0.75
rs2478267	G/T	1	7507401	1	0.362069	0.637931	1	0.375758	0.624242	1	0.197248	0.802752	1	0.430693	0.569307	1	0.436047	0.563953
rs17031150	G/T	1	7563206	1	0.143678	0.856322	1	0	1	1	0	1	1	0	1	1	0.0174419	0.982558
rs6661496	A/T	1	7619766	1	0.293103	0.706897	1	0.0030303	0.99697	1	0.059633	0.940367	1	0.108911	0.891089	1	0.0523256	0.947674
rs228637	A/G	1	7840219	1	0.0747126	0.925287	1	0.2	0.8	1	0	1	1	0.306931	0.693069	1	0.238372	0.761628
rs226242	A/G	1	7956055	1	0.172414	0.827586	1	0.378788	0.621212	1	0.348624	0.651376	1	0.30198	0.69802	1	0.348837	0.651163
rs9434586	A/G	1	8023226	1	0.0632184	0.936782	1	0	1	1	0.431193	0.568807	1	0.0049505	0.99505	1	0.313953	0.686047
rs10864324	C/T	1	8069276	1	0.0632184	0.936782	1	0	1	1	0.417431	0.582569	1	0.0049505	0.99505	1	0.313953	0.686047
rs10746477	C/T	1	8118311	1	0.41954	0.58046	1	0.248485	0.751515	1	0.00458716	0.995413	1	0.163366	0.836634	1	0.203488	0.796512
rs478128	A/G	1	8199496	1	0.385057	0.614942	1	0.145454	0.854545	1	0.155963	0.844037	1	0.311881	0.688119	1	0.186047	0.813953
rs159632	A/G	1	8267885	1	0.0862069	0.913793	1	0.0636364	0.936364	1	0.0137615	0.986239	1	0.148515	0.851485	1	0.209302	0.790698
rs12045438	C/T	1	8408491	1	0.166667	0.833333	1	0.287879	0.712121	1	0.270642	0.729358	1	0.178218	0.821782	1	0.401163	0.598837
rs1922983	A/G	1	8453913	1	0.344828	0.655172	1	0.369697	0.630303	1	0.165138	0.834862	1	0.420792	0.579208	1	0.395349	0.604651
rs6675857	A/G	1	8574741	1	0.045977	0.954023	1	0.284849	0.715152	1	0.266055	0.733945	1	0.163366	0.836634	1	0.337209	0.662791
rs6664000	C/T	1	8781119	1	0.0402299	0.95977	1	0.151515	0.848485	1	0.0458716	0.954128	1	0.39604	0.60396	1	0.122093	0.877907
rs7517436	G/T	1	8793463	1	0.091954	0.908046	1	0.151515	0.848485	1	0.0504587	0.949541	1	0.386139	0.613861	1	0.122093	0.877907
rs11582339	G/T	1	8821394	1	0.212644	0.787356	1	0.281818	0.718182	1	0.160551	0.839449	1	0.188119	0.811881	1	0.337209	0.662791
rs11121242	A/G	1	8828888	1	0.178161	0.821839	1	0.448485	0.551515	1	0.119266	0.880734	1	0.356436	0.643564	1	0.319767	0.680233
rs6694243	C/T	1	8898561	1	0.0402299	0.95977	1	0.0545455	0.945454	1	0.00458716	0.995413	1	0.0841584	0.915842	1	0.0232558	0.976744
rs7545200	A/G	1	8940621	1	0.178161	0.821839	1	0.275758	0.724242	1	0.233945	0.766055	1	0.19802	0.80198	1	0.284884	0.715116
rs752845	C/T	1	8992919	1	0.0689655	0.931034	1	0	1	1	0.0275229	0.972477	1	0	1	1	0.0813954	0.918605
rs1705299	C/T	1	9099904	1	0.109195	0.890805	1	0.30303	0.69697	1	0.00917431	0.990826	1	0.242574	0.757426	1	0.215116	0.784884
rs4240910	C/T	1	9673044	1	0.448276	0.551724	1	0.490909	0.509091	1	0.417431	0.582569	1	0.376238	0.623762	1	0.494186	0.505814
rs3934934	A/G	1	9698926	1	0.431034	0.568966	1	0.109091	0.890909	1	0.142202	0.857798	1	0.445545	0.554455	1	0.290698	0.709302
rs2278611	A/G	1	9845688	1	0.0747126	0.925287	1	0	1	1	0.266055	0.733945	1	0.193069	0.806931	1	0.0116279	0.988372
rs7528979	C/T	1	10016044	1	0.298851	0.701149	1	0.151515	0.848485	1	0.389908	0.610092	1	0.39604	0.60396	1	0.168605	0.831395
rs3762290	A/G	1	10100377	1	0.310345	0.689655	1	0.106061	0.893939	1	0.266055	0.733945	1	0.29703	0.70297	1	0.168605	0.831395
rs12045943	A/G	1	10125642	1	0.109195	0.890805	1	0	1	1	0.279817	0.720183	1	0.0891089	0.910891	1	0.0174419	0.982558
rs4846228	C/T	1	10475305	1	0.0632184	0.936782	1	0.172727	0.827273	1	0.330275	0.669725	1	0.371287	0.628713	1	0.139535	0.860465
rs616488	A/G	1	10488802	1	0.12069	0.87931	1	0.339394	0.660606	1	0.284404	0.715596	1	0.19802	0.80198	1	0.476744	0.523256
rs284307	C/T	1	10661842	1	0.408046	0.591954	1	0.433333	0.566667	1	0	1	1	0.40099	0.59901	1	0.348837	0.651163
rs706007	A/G	1	10703314	1	0.396552	0.603448	1	0.0666667	0.933333	1	0.256881	0.743119	1	0.257426	0.742574	1	0.186047	0.813953
rs4845843	A/G	1	10724172	1	0.206897	0.793103	1	0.145454	0.854545	1	0.146789	0.853211	1	0.193069	0.806931	1	0.151163	0.848837
rs17035713	A/G	1	10763492	1	0.091954	0.908046	1	0.069697	0.930303	1	0.486239	0.513761	1	0.123762	0.876238	1	0.273256	0.726744
rs4845960	A/G	1	10870167	1	0.103448	0.896552	1	0.418182	0.581818	1	0.0458716	0.954128	1	0.158416	0.841584	1	0.209302	0.790698
rs7536814	C/G	1	10873313	1	0.396552	0.603448	1	0	1	1	0.0321101	0.96789	1	0.029703	0.970297	1	0.0406977	0.959302
rs17036014	C/T	1	10926832	1	0.0402299	0.95977	1	0.142424	0.857576	1	0.270642	0.729358	1	0.480198	0.519802	1	0.209302	0.790698
rs1782455	A/G	1	11010111	1	0.339081	0.660919	1	0.142424	0.857576	1	0.151376	0.848624	1	0.193069	0.806931	1	0.197674	0.802326
rs743576	C/T	1	11041764	1	0.229885	0.770115	1	0.0030303	0.99697	1	0.174312	0.825688	1	0.227723	0.772277	1	0.0813954	0.918605
rs17036377	A/G	1	11111443	1	0.0287356	0.971264	1	0	1	1	0	1	1	0	1	1	0.0116279	0.988372
rs6540965	C/G	1	11248108	1	0.37931	0.62069	1	0.336364	0.663636	1	0.119266	0.880734	1	0.173267	0.826733	1	0.215116	0.784884
rs12085837	C/T	1	11276149	1	0.189655	0.810345	1	0	1	1	0	1	1	0	1	1	0.0232558	0.976744
rs11121722	A/G	1	11336759	1	0.155172	0.844828	1	0.39697	0.60303	1	0.220184	0.779817	1	0.30198	0.69802	1	0.354651	0.645349
rs2788541	A/G	1	11342398	1	0.321839	0.678161	1	0	1	1	0.00458716	0.995413	1	0	1	1	0.0523256	0.947674
rs3010217	C/T	1	11419302	1	0.143678	0.856322	1	0.0666667	0.933333	1	0.0183486	0.981651	1	0.0346535	0.965346	1	0.0581395	0.94186
rs2817636	C/G	1	11509172	1	0.0517241	0.948276	1	0.154546	0.845454	1	0.46789	0.53211	1	0.277228	0.722772	1	0.0697674	0.930233
rs761084	C/T	1	11583297	1	0.471264	0.528736	1	0.20303	0.79697	1	0.334862	0.665138	1	0.356436	0.643564	1	0.337209	0.662791
rs11121799	C/T	1	11680082	1	0.362069	0.637931	1	0	1	1	0	1	1	0.00990099	0.990099	1	0.0290698	0.97093
rs12095517	C/T	1	11719773	1	0.293103	0.706897	1	0.427273	0.572727	1	0.311927	0.688073	1	0.346535	0.653465	1	0.412791	0.587209
rs9651118	C/T	1	11784801	1	0.045977	0.954023	1	0.224242	0.775758	1	0.389908	0.610092	1	0.287129	0.712871	1	0.267442	0.732558
rs2336395	G/T	1	11864071	1	0.137931	0.862069	1	0.118182	0.881818	1	0.0458716	0.954128	1	0.133663	0.866337	1	0.0232558	0.976744
rs3000873	A/T	1	12692907	1	0.471264	0.528736	1	0.139394	0.860606	1	0.43578	0.56422	1	0.188119	0.811881	1	0.139535	0.860465
rs3000922	A/G	1	12726989	1	0.114943	0.885058	1	0.221212	0.778788	1	0.247706	0.752294	1	0.232673	0.767327	1	0.0988372	0.901163
rs10803381	A/G	1	13700026	1	0.00574713	0.994253	1	0.0575758	0.942424	1	0.087156	0.912844	1	0.039604	0.960396	1	0.0872093	0.912791
rs2282189	A/G	1	13715173	1	0.37931	0.62069	1	0.0181818	0.981818	1	0.197248	0.802752	1	0.173267	0.826733	1	0.116279	0.883721
rs3845610	C/T	1	13727455	1	0.114943	0.885058	1	0	1	1	0.123853	0.876147	1	0.0990099	0.90099	1	0.0813954	0.918605
rs946332	C/T	1	13776302	1	0.344828	0.655172	1	0.209091	0.790909	1	0.0137615	0.986239	1	0.277228	0.722772	1	0.296512	0.703488
rs11799571	A/G	1	13841291	1	0.109195	0.890805	1	0.0787879	0.921212	1	0.0366973	0.963303	1	0.0792079	0.920792	1	0.25	0.75
rs2744679	A/G	1	14024257	1	0.114943	0.885058	1	0.166667	0.833333	1	0.233945	0.766055	1	0.495049	0.50495	1	0.209302	0.790698
rs7522358	C/T	1	14096310	1	0.321839	0.678161	1	0.0787879	0.921212	1	0.174312	0.825688	1	0.0544555	0.945545	1	0.418605	0.581395
rs6672976	C/T	1	14144656	1	0.166667	0.833333	1	0.127273	0.872727	1	0.0458716	0.954128	1	0.0940594	0.905941	1	0.0523256	0.947674
rs926570	A/T	1	14220838	1	0.413793	0.586207	1	0.381818	0.618182	1	0.33945	0.660551	1	0.133663	0.866337	1	0.255814	0.744186
rs1328828	A/T	1	14592596	1	0.413793	0.586207	1	0.287879	0.712121	1	0.123853	0.876147	1	0.133663	0.866337	1	0.133721	0.866279
rs1361396	C/T	1	14668371	1	0.235632	0.764368	1	0.390909	0.609091	1	0.426606	0.573395	1	0.207921	0.792079	1	0.302326	0.697674
rs11807837	A/C	1	14713776	1	0.155172	0.844828	1	0.178788	0.821212	1	0.417431	0.582569	1	0.10396	0.89604	1	0.27907	0.72093
rs1569635	C/T	1	14915604	1	0.281609	0.718391	1	0.469697	0.530303	1	0.444954	0.555046	1	0.430693	0.569307	1	0.296512	0.703488
rs12134149	C/T	1	15027217	1	0.333333	0.666667	1	0.209091	0.790909	1	0.238532	0.761468	1	0.207921	0.792079	1	0.0988372	0.901163
rs11589870	A/G	1	15384718	1	0.425287	0.574713	1	0.463636	0.536364	1	0.334862	0.665138	1	0.420792	0.579208	1	0.302326	0.697674
rs6429746	A/G	1	15688166	1	0.321839	0.678161	1	0.233333	0.766667	1	0.37156	0.62844	1	0.257426	0.742574	1	0.244186	0.755814
rs2236215	A/C	1	15765002	1	0.471264	0.528736	1	0.284849	0.715152	1	0.0688073	0.931193	1	0.188119	0.811881	1	0.325581	0.674419
rs2862162	G/T	1	16015547	1	0.103448	0.896552	1	0.345454	0.654546	1	0.087156	0.912844	1	0.415842	0.584158	1	0.284884	0.715116
rs10927875	C/T	1	16171899	1	0.247126	0.752874	1	0.315151	0.684848	1	0	1	1	0.222772	0.777228	1	0.284884	0.715116
rs12728542	A/G	1	16255854	1	0.281609	0.718391	1	0.318182	0.681818	1	0.00458716	0.995413	1	0.346535	0.653465	1	0.424419	0.575581
rs9442235	G/T	1	16265944	1	0.425287	0.574713	1	0.466667	0.533333	1	0.00458716	0.995413	1	0.386139	0.613861	1	0.459302	0.540698
rs3754334	A/G	1	16324354	1	0.189655	0.810345	1	0.293939	0.706061	1	0.12844	0.87156	1	0.321782	0.678218	1	0.343023	0.656977
rs11203339	C/T	1	17433559	1	0.471264	0.528736	1	0.333333	0.666667	1	0.252294	0.747706	1	0.475247	0.524752	1	0.30814	0.69186
rs2977225	C/T	1	17446026	1	0.206897	0.793103	1	0.306061	0.693939	1	0.279817	0.720183	1	0.316832	0.683168	1	0.25	0.75
rs1748033	C/T	1	17535249	1	0.396552	0.603448	1	0.339394	0.660606	1	0.325688	0.674312	1	0.381188	0.618812	1	0.465116	0.534884
rs12060961	C/T	1	17826998	1	0.321839	0.678161	1	0.2	0.8	1	0.087156	0.912844	1	0.153465	0.846535	1	0.116279	0.883721
rs7531556	G/T	1	17877966	1	0.218391	0.781609	1	0	1	1	0.0412844	0.958716	1	0.0049505	0.99505	1	0.0523256	0.947674
rs260519	A/G	1	17983288	1	0.339081	0.660919	1	0.357576	0.642424	1	0.211009	0.788991	1	0.39604	0.60396	1	0.412791	0.587209
rs1192550	C/T	1	18171548	1	0.0402299	0.95977	1	0	1	1	0.211009	0.788991	1	0.118812	0.881188	1	0.22093	0.77907
rs41388954	C/G	1	18479120	1	0	1	1	0	1	1	0.119266	0.880734	1	0	1	1	0.284884	0.715116
rs223201	C/T	1	18494573	1	0.304598	0.695402	1	0.19697	0.80303	1	0.0275229	0.972477	1	0.0891089	0.910891	1	0.116279	0.883721
rs2992745	A/T	1	18682483	1	0.321839	0.678161	1	0.351515	0.648485	1	0.100917	0.899083	1	0.356436	0.643564	1	0.215116	0.784884
rs11261025	A/G	1	18699297	1	0.316092	0.683908	1	0.0939394	0.906061	1	0.00917431	0.990826	1	0.193069	0.806931	1	0.00581395	0.994186
rs11576839	C/T	1	18876180	1	0.0114942	0.988506	1	0.0575758	0.942424	1	0.0917431	0.908257	1	0.0990099	0.90099	1	0.0581395	0.94186
rs9439718	A/C	1	18879520	1	0.091954	0.908046	1	0.0242424	0.975758	1	0.0366973	0.963303	1	0.029703	0.970297	1	0.0348837	0.965116
rs4076925	C/T	1	18985613	1	0.0862069	0.913793	1	0.133333	0.866667	1	0.33945	0.660551	1	0.0990099	0.90099	1	0.406977	0.593023
rs9117	A/G	1	19071482	1	0.114943	0.885058	1	0.248485	0.751515	1	0	1	1	0.0990099	0.90099	1	0.203488	0.796512
rs16862359	A/G	1	19109977	1	0	1	1	0	1	1	0.0229358	0.977064	1	0.039604	0.960396	1	0.0116279	0.988372
rs12060125	A/G	1	19263695	1	0.195402	0.804598	1	0.378788	0.621212	1	0.389908	0.610092	1	0.341584	0.658416	1	0.465116	0.534884
rs841370	C/T	1	19415704	1	0.126437	0.873563	1	0	1	1	0	1	1	0.0247525	0.975248	1	0	1
rs17477654	A/G	1	19553131	1	0.091954	0.908046	1	0.3	0.7	1	0.114679	0.885321	1	0.39604	0.60396	1	0.133721	0.866279
rs12035882	A/G	1	19979605	1	0.0804598	0.91954	1	0.212121	0.787879	1	0.307339	0.692661	1	0.153465	0.846535	1	0.174419	0.825581
rs1022470	A/G	1	20487682	1	0.126437	0.873563	1	0.384848	0.615151	1	0.0550459	0.944954	1	0.321782	0.678218	1	0.255814	0.744186
rs2296451	A/G	1	20558584	1	0	1	1	0.136364	0.863636	1	0.394495	0.605505	1	0.232673	0.767327	1	0.203488	0.796512
rs6696105	G/T	1	20560823	1	0.413793	0.586207	1	0.239394	0.760606	1	0.00917431	0.990826	1	0.173267	0.826733	1	0.162791	0.837209
rs10916779	C/T	1	20577704	1	0.0172414	0.982759	1	0.193939	0.806061	1	0.385321	0.614679	1	0.272277	0.727723	1	0.22093	0.77907
rs12741740	A/G	1	20671182	1	0.344828	0.655172	1	0.3	0.7	1	0.486239	0.513761	1	0.39604	0.60396	1	0.476744	0.523256
rs10157351	G/T	1	20869927	1	0.465517	0.534483	1	0.387879	0.612121	1	0.458716	0.541284	1	0.475247	0.524752	1	0.331395	0.668605
rs7539288	A/C	1	21414322	1	0.396552	0.603448	1	0.0454546	0.954546	1	0.00458716	0.995413	1	0.00990099	0.990099	1	0.0232558	0.976744
rs2796345	A/G	1	21555021	1	0.482759	0.517241	1	0.112121	0.887879	1	0.00458716	0.995413	1	0.0891089	0.910891	1	0.110465	0.889535
rs2744705	C/T	1	22376254	1	0.442529	0.557471	1	0.278788	0.721212	1	0.160551	0.839449	1	0.183168	0.816832	1	0.319767	0.680233
rs10917234	A/G	1	22655189	1	0.373563	0.626437	1	0.239394	0.760606	1	0.490826	0.509174	1	0.217822	0.782178	1	0.331395	0.668605
rs1934482	C/T	1	22656922	1	0.235632	0.764368	1	0.378788	0.621212	1	0.110092	0.889908	1	0.252475	0.747525	1	0.145349	0.854651
rs209724	C/T	1	22713048	1	0.350575	0.649425	1	0.321212	0.678788	1	0.495413	0.504587	1	0.232673	0.767327	1	0.267442	0.732558
rs209722	A/G	1	22716015	1	0.350575	0.649425	1	0.321212	0.678788	1	0.495413	0.504587	1	0.232673	0.767327	1	0.267442	0.732558
rs12130508	A/G	1	22736580	1	0.356322	0.643678	1	0.306061	0.693939	1	0	1	1	0.20297	0.79703	1	0.366279	0.633721
rs12756603	A/G	1	22854463	1	0.356322	0.643678	1	0.136364	0.863636	1	0.247706	0.752294	1	0.316832	0.683168	1	0.116279	0.883721
rs12410046	A/G	1	22971569	1	0.0747126	0.925287	1	0.0787879	0.921212	1	0.481651	0.518349	1	0.0693069	0.930693	1	0.151163	0.848837
rs2765854	C/T	1	23090391	1	0.333333	0.666667	1	0	1	1	0	1	1	0	1	1	0.0116279	0.988372
rs6701919	C/G	1	23138927	1	0.0747126	0.925287	1	0.284849	0.715152	1	0.5	0.5	1	0.232673	0.767327	1	0.22093	0.77907
rs10753554	C/T	1	23491596	1	0.155172	0.844828	1	0.263636	0.736364	1	0.399083	0.600917	1	0.420792	0.579208	1	0.488372	0.511628
rs2849025	C/T	1	23566009	1	0.270115	0.729885	1	0.257576	0.742424	1	0.33945	0.660551	1	0.405941	0.594059	1	0.284884	0.715116
rs12075715	A/C	1	24427982	1	0.477011	0.522988	1	0.0151515	0.984849	1	0	1	1	0.0148515	0.985148	1	0.0232558	0.976744
rs12135904	C/T	1	24441391	1	0.218391	0.781609	1	0.357576	0.642424	1	0	1	1	0.262376	0.737624	1	0.25	0.75
rs11591176	G/T	1	24548048	1	0.0689655	0.931034	1	0.142424	0.857576	1	0	1	1	0.0346535	0.965346	1	0.0988372	0.901163
rs7550635	C/G	1	25172224	1	0.396552	0.603448	1	0.487879	0.512121	1	0.233945	0.766055	1	0.430693	0.569307	1	0.215116	0.784884
rs1476351	A/G	1	25419968	1	0.436782	0.563218	1	0.0030303	0.99697	1	0	1	1	0	1	1	0.0406977	0.959302
rs7514835	A/G	1	25786688	1	0.321839	0.678161	1	0	1	1	0.270642	0.729358	1	0.0841584	0.915842	1	0.226744	0.773256
rs3754164	A/G	1	25818681	1	0.37931	0.62069	1	0.0030303	0.99697	1	0.224771	0.775229	1	0.0792079	0.920792	1	0.209302	0.790698
rs3767908	A/G	1	25841277	1	0.362069	0.637931	1	0	1	1	0.233945	0.766055	1	0.0841584	0.915842	1	0.209302	0.790698
rs3754158	A/T	1	25848016	1	0.362069	0.637931	1	0	1	1	0.233945	0.766055	1	0.128713	0.871287	1	0.209302	0.790698
rs3820517	C/T	1	25941583	1	0.0114942	0.988506	1	0	1	1	0.183486	0.816514	1	0.10396	0.89604	1	0.209302	0.790698
rs760598	A/C	1	26010723	1	0.408046	0.591954	1	0.233333	0.766667	1	0.0504587	0.949541	1	0.108911	0.891089	1	0.151163	0.848837
rs3754147	C/T	1	26023463	1	0.0114942	0.988506	1	0	1	1	0.0275229	0.972477	1	0	1	1	0.22093	0.77907
rs213620	A/G	1	26080965	1	0.494253	0.505747	1	0.451515	0.548485	1	0.353211	0.646789	1	0.227723	0.772277	1	0.319767	0.680233
rs1135253	A/G	1	26250467	1	0.408046	0.591954	1	0.342424	0.657576	1	0.243119	0.756881	1	0.252475	0.747525	1	0.110465	0.889535
rs1335762	C/T	1	26357878	1	0.160919	0.839081	1	0.424242	0.575758	1	0.0733945	0.926605	1	0.495049	0.50495	1	0.261628	0.738372
rs2783626	A/G	1	26373631	1	0.465517	0.534483	1	0.339394	0.660606	1	0.357798	0.642202	1	0.475247	0.524752	1	0.366279	0.633721
rs4970480	C/T	1	26818299	1	0.45977	0.54023	1	0.0030303	0.99697	1	0.0550459	0.944954	1	0.0148515	0.985148	1	0.22093	0.77907
rs11809483	C/T	1	27805611	1	0.454023	0.545977	1	0.0030303	0.99697	1	0	1	1	0	1	1	0.0465116	0.953488
rs11247696	A/G	1	28060303	1	0	1	1	0.0545455	0.945454	1	0.426606	0.573395	1	0.0693069	0.930693	1	0.331395	0.668605
rs2183746	C/T	1	28554950	1	0	1	1	0	1	1	0.0275229	0.972477	1	0.0049505	0.99505	1	0.22093	0.77907
rs2319404	A/G	1	29493474	1	0.5	0.5	1	0.112121	0.887879	1	0.399083	0.600917	1	0.425743	0.574257	1	0.459302	0.540698
rs761429	A/G	1	29551179	1	0.12069	0.87931	1	0.427273	0.572727	1	0.0642202	0.93578	1	0.292079	0.707921	1	0.25	0.75
rs1866970	C/T	1	29876259	1	0.362069	0.637931	1	0.345454	0.654546	1	0.353211	0.646789	1	0.163366	0.836634	1	0.325581	0.674419
rs11584521	C/T	1	29987659	1	0.408046	0.591954	1	0.424242	0.575758	1	0.385321	0.614679	1	0.341584	0.658416	1	0.343023	0.656977
rs12097368	C/T	1	30015784	1	0.218391	0.781609	1	0.0121212	0.987879	1	0.261468	0.738532	1	0.277228	0.722772	1	0.0290698	0.97093
rs10914821	A/G	1	30269202	1	0.126437	0.873563	1	0.393939	0.606061	1	0.229358	0.770642	1	0.306931	0.693069	1	0.465116	0.534884
rs722377	A/G	1	30369147	1	0.402299	0.597701	1	0.00606061	0.993939	1	0	1	1	0.00990099	0.990099	1	0.0232558	0.976744
rs12142410	A/G	1	30409346	1	0.218391	0.781609	1	0.172727	0.827273	1	0.220184	0.779817	1	0.490099	0.509901	1	0.180233	0.819767
rs762798	C/T	1	30599827	1	0.356322	0.643678	1	0.236364	0.763636	1	0.43578	0.56422	1	0.39604	0.60396	1	0.331395	0.668605
rs655801	C/T	1	30677728	1	0.344828	0.655172	1	0.0121212	0.987879	1	0.100917	0.899083	1	0	1	1	0.0872093	0.912791
rs41367046	G/T	1	31549517	1	0.132184	0.867816	1	0.0121212	0.987879	1	0.174312	0.825688	1	0.19802	0.80198	1	0.0930233	0.906977
rs10914420	A/G	1	31749937	1	0.356322	0.643678	1	0.454545	0.545454	1	0.12844	0.87156	1	0.138614	0.861386	1	0.337209	0.662791
rs2153275	C/T	1	31761240	1	0.356322	0.643678	1	0.454545	0.545454	1	0.12844	0.87156	1	0.138614	0.861386	1	0.343023	0.656977
rs6681414	A/G	1	31842821	1	0.103448	0.896552	1	0.393939	0.606061	1	0.316514	0.683486	1	0.450495	0.549505	1	0.44186	0.55814
rs6665339	A/C	1	34170633	1	0.396552	0.603448	1	0.278788	0.721212	1	0.160551	0.839449	1	0.212871	0.787129	1	0.215116	0.784884
rs1541216	C/T	1	34586268	1	0.189655	0.810345	1	0	1	1	0	1	1	0.0841584	0.915842	1	0.00581395	0.994186
rs3738346	A/C	1	35000053	1	0.189655	0.810345	1	0	1	1	0.137615	0.862385	1	0.0049505	0.99505	1	0.110465	0.889535
rs11264215	A/G	1	35170460	1	0.482759	0.517241	1	0.0515152	0.948485	1	0.284404	0.715596	1	0.138614	0.861386	1	0.104651	0.895349
rs7544001	G/T	1	35275694	1	0.488506	0.511494	1	0	1	1	0	1	1	0.0148515	0.985148	1	0.0174419	0.982558
rs10493067	A/G	1	35424550	1	0.436782	0.563218	1	0.0393939	0.960606	1	0.376147	0.623853	1	0.163366	0.836634	1	0.372093	0.627907
rs522821	A/G	1	35514250	1	0.367816	0.632184	1	0.0606061	0.939394	1	0.247706	0.752294	1	0.20297	0.79703	1	0.377907	0.622093
rs3795501	C/T	1	35953559	1	0.0747126	0.925287	1	0.0242424	0.975758	1	0.270642	0.729358	1	0.0643564	0.935644	1	0.337209	0.662791
rs11263835	C/T	1	36154209	1	0.091954	0.908046	1	0.00606061	0.993939	1	0.298165	0.701835	1	0.0247525	0.975248	1	0.337209	0.662791
rs3738356	C/T	1	36156303	1	0.0804598	0.91954	1	0.00606061	0.993939	1	0.298165	0.701835	1	0.0247525	0.975248	1	0.337209	0.662791
rs4142288	A/G	1	36157648	1	0.0862069	0.913793	1	0.00606061	0.993939	1	0.298165	0.701835	1	0.0247525	0.975248	1	0.337209	0.662791
rs617673	A/C	1	36167702	1	0.155172	0.844828	1	0.00606061	0.993939	1	0.298165	0.701835	1	0.0247525	0.975248	1	0.337209	0.662791
rs12096413	A/G	1	36210578	1	0.0862069	0.913793	1	0.00606061	0.993939	1	0.302752	0.697248	1	0.0247525	0.975248	1	0.337209	0.662791
rs274740	A/G	1	36297110	1	0.126437	0.873563	1	0.0030303	0.99697	1	0.311927	0.688073	1	0.0247525	0.975248	1	0.325581	0.674419
rs274751	C/T	1	36334665	1	0.402299	0.597701	1	0.0030303	0.99697	1	0.431193	0.568807	1	0.0247525	0.975248	1	0.343023	0.656977
rs272817	A/G	1	36419078	1	0.413793	0.586207	1	0.00606061	0.993939	1	0.490826	0.509174	1	0.0544555	0.945545	1	0.354651	0.645349
rs12564657	C/T	1	36587115	1	0	1	1	0.0121212	0.987879	1	0.256881	0.743119	1	0.0148515	0.985148	1	0.325581	0.674419
rs522309	A/G	1	37178503	1	0.224138	0.775862	1	0	1	1	0.00458716	0.995413	1	0.143564	0.856436	1	0.00581395	0.994186
rs11264025	C/T	1	37552949	1	0	1	1	0.0121212	0.987879	1	0.137615	0.862385	1	0	1	1	0.25	0.75
rs983619	C/T	1	38820006	1	0.0172414	0.982759	1	0.0121212	0.987879	1	0.454128	0.545872	1	0.039604	0.960396	1	0.0872093	0.912791
rs1810494	A/G	1	40024795	1	0.0229885	0.977012	1	0.0272727	0.972727	1	0.123853	0.876147	1	0.0643564	0.935644	1	0	1
rs209914	G/T	1	40547816	1	0.114943	0.885058	1	0.360606	0.639394	1	0.0642202	0.93578	1	0.158416	0.841584	1	0.331395	0.668605
rs7554973	C/T	1	41159590	1	0.275862	0.724138	1	0.415152	0.584848	1	0.412844	0.587156	1	0.331683	0.668317	1	0.127907	0.872093
rs2483693	G/T	1	41785605	1	0.431034	0.568966	1	0.0757576	0.924242	1	0.486239	0.513761	1	0.227723	0.772277	1	0.412791	0.587209
rs10890147	A/T	1	41862312	1	0.114943	0.885058	1	0.369697	0.630303	1	0	1	1	0.277228	0.722772	1	0.238372	0.761628
rs710235	C/T	1	41975301	1	0.350575	0.649425	1	0.0121212	0.987879	1	0.169725	0.830275	1	0.029703	0.970297	1	0.104651	0.895349
rs168384	C/T	1	42019096	1	0.390805	0.609195	1	0.0151515	0.984849	1	0.206422	0.793578	1	0.0346535	0.965346	1	0.139535	0.860465
rs2492603	C/T	1	42058586	1	0.235632	0.764368	1	0.163636	0.836364	1	0	1	1	0.113861	0.886139	1	0.261628	0.738372
rs12128998	C/T	1	42588285	1	0.172414	0.827586	1	0.445454	0.554546	1	0.385321	0.614679	1	0.20297	0.79703	1	0.5	0.5
rs1861	A/C	1	43463026	1	0.00574713	0.994253	1	0.0424242	0.957576	1	0	1	1	0	1	1	0.0348837	0.965116
rs3768046	A/G	1	43539013	1	0.224138	0.775862	1	0.387879	0.612121	1	0.105505	0.894495	1	0.0891089	0.910891	1	0.360465	0.639535
rs4660731	A/G	1	43565801	1	0.448276	0.551724	1	0.375758	0.624242	1	0.481651	0.518349	1	0.371287	0.628713	1	0.325581	0.674419
rs998417	C/T	1	45259168	1	0	1	1	0	1	1	0.284404	0.715596	1	0.108911	0.891089	1	0.00581395	0.994186
rs3219472	C/T	1	45576637	1	0.172414	0.827586	1	0.248485	0.751515	1	0.307339	0.692661	1	0.287129	0.712871	1	0.494186	0.505814
rs17103075	C/T	1	47527903	1	0.0172414	0.982759	1	0	1	1	0.201835	0.798165	1	0.118812	0.881188	1	0.0116279	0.988372
rs6671254	C/T	1	47551107	1	0.224138	0.775862	1	0.466667	0.533333	1	0.472477	0.527523	1	0.356436	0.643564	1	0.447674	0.552326
rs7535192	G/T	1	47830477	1	0.396552	0.603448	1	0.0333333	0.966667	1	0.380734	0.619266	1	0.227723	0.772277	1	0.0581395	0.94186
rs17104143	A/G	1	48329977	1	0	1	1	0	1	1	0.087156	0.912844	1	0	1	1	0.0813954	0.918605
rs6694056	A/C	1	48921231	1	0.436782	0.563218	1	0	1	1	0	1	1	0.0742574	0.925743	1	0.0348837	0.965116
rs725191	A/G	1	49347162	1	0.224138	0.775862	1	0.406061	0.593939	1	0.0229358	0.977064	1	0.405941	0.594059	1	0.447674	0.552326
rs4309025	C/G	1	50632332	1	0.373563	0.626437	1	0.278788	0.721212	1	0	1	1	0.262376	0.737624	1	0.197674	0.802326
rs12028663	C/T	1	51118307	1	0.00574713	0.994253	1	0	1	1	0.142202	0.857798	1	0	1	1	0.0581395	0.94186
rs7530673	A/C	1	51331444	1	0.396552	0.603448	1	0.1	0.9	1	0.0779816	0.922018	1	0.0445545	0.955445	1	0.0348837	0.965116
rs7541084	A/G	1	51762179	1	0.224138	0.775862	1	0.439394	0.560606	1	0	1	1	0.267327	0.732673	1	0.360465	0.639535
rs12038297	A/C	1	51805710	1	0.45977	0.54023	1	0.0818182	0.918182	1	0.12844	0.87156	1	0.123762	0.876238	1	0.0755814	0.924419
rs6588415	A/G	1	52106635	1	0.465517	0.534483	1	0.375758	0.624242	1	0.0412844	0.958716	1	0.445545	0.554455	1	0.203488	0.796512
rs7554022	A/C	1	53433581	1	0.344828	0.655172	1	0.442424	0.557576	1	0.233945	0.766055	1	0.19802	0.80198	1	0.424419	0.575581
rs6672280	C/T	1	53673930	1	0.149425	0.850575	1	0.312121	0.687879	1	0.444954	0.555046	1	0.460396	0.539604	1	0.215116	0.784884
rs603901	C/T	1	54514355	1	0.252874	0.747126	1	0.421212	0.578788	1	0.334862	0.665138	1	0.212871	0.787129	1	0.255814	0.744186
rs2076571	C/T	1	54590687	1	0.091954	0.908046	1	0.40303	0.59697	1	0.321101	0.678899	1	0.341584	0.658416	1	0.366279	0.633721
rs3737829	A/G	1	54975723	1	0.218391	0.781609	1	0.0727273	0.927273	1	0.169725	0.830275	1	0.292079	0.707921	1	0.0174419	0.982558
rs11206510	C/T	1	55268627	1	0.12069	0.87931	1	0.163636	0.836364	1	0.0321101	0.96789	1	0.039604	0.960396	1	0.0813954	0.918605
rs17111836	C/T	1	55521558	1	0.0804598	0.91954	1	0	1	1	0.137615	0.862385	1	0	1	1	0.168605	0.831395
rs12758665	G/T	1	55611705	1	0.344828	0.655172	1	0.224242	0.775758	1	0.133027	0.866973	1	0.188119	0.811881	1	0.255814	0.744186
rs778384	A/G	1	56409754	1	0.310345	0.689655	1	0.178788	0.821212	1	0.302752	0.697248	1	0.485148	0.514852	1	0.186047	0.813953
rs2793661	C/T	1	56496993	1	0.132184	0.867816	1	0.166667	0.833333	1	0.174312	0.825688	1	0.336634	0.663366	1	0.110465	0.889535
rs1569746	A/G	1	57019556	1	0.149425	0.850575	1	0.412121	0.587879	1	0.0917431	0.908257	1	0.143564	0.856436	1	0.296512	0.703488
rs594105	G/T	1	57115844	1	0.224138	0.775862	1	0.363636	0.636364	1	0.417431	0.582569	1	0.450495	0.549505	1	0.232558	0.767442
rs4244015	A/G	1	58592403	1	0.448276	0.551724	1	0.460606	0.539394	1	0.357798	0.642202	1	0.386139	0.613861	1	0.377907	0.622093
rs17121389	A/G	1	61214540	1	0.0574713	0.942529	1	0	1	1	0.495413	0.504587	1	0.272277	0.727723	1	0.0639535	0.936047
rs17123057	A/G	1	62327807	1	0.183908	0.816092	1	0.0242424	0.975758	1	0.0550459	0.944954	1	0	1	1	0.0232558	0.976744
rs719104	C/T	1	62358242	1	0.488506	0.511494	1	0.115152	0.884849	1	0.238532	0.761468	1	0.20297	0.79703	1	0.22093	0.77907
rs11207960	A/G	1	62592205	1	0.0114942	0.988506	1	0.254545	0.745455	1	0.33945	0.660551	1	0.019802	0.980198	1	0.122093	0.877907
rs12134779	C/T	1	63168930	1	0.350575	0.649425	1	0.248485	0.751515	1	0	1	1	0.252475	0.747525	1	0.296512	0.703488
rs12405572	A/G	1	63369848	1	0.045977	0.954023	1	0.154546	0.845454	1	0.444954	0.555046	1	0.168317	0.831683	1	0.0930233	0.906977
rs17125310	C/G	1	63929785	1	0.206897	0.793103	1	0.0030303	0.99697	1	0	1	1	0.0148515	0.985148	1	0.0988372	0.901163
rs596985	A/G	1	64049623	1	0.385057	0.614942	1	0.0121212	0.987879	1	0.160551	0.839449	1	0.217822	0.782178	1	0.0813954	0.918605
rs4372299	A/T	1	65380689	1	0.126437	0.873563	1	0.348485	0.651515	1	0.238532	0.761468	1	0.30198	0.69802	1	0.430233	0.569767
rs12405556	G/T	1	65835705	1	0.247126	0.752874	1	0.269697	0.730303	1	0.146789	0.853211	1	0.10396	0.89604	1	0.360465	0.639535
rs10889634	A/G	1	66838499	1	0.385057	0.614942	1	0.463636	0.536364	1	0	1	1	0.0940594	0.905941	1	0.232558	0.767442
rs2782768	C/T	1	70992139	1	0.0287356	0.971264	1	0	1	1	0.206422	0.793578	1	0.252475	0.747525	1	0	1
rs12081789	G/T	1	71070226	1	0.310345	0.689655	1	0	1	1	0.211009	0.788991	1	0.247525	0.752475	1	0.0174419	0.982558
rs7531411	C/T	1	77569001	1	0.281609	0.718391	1	0.239394	0.760606	1	0.142202	0.857798	1	0.0643564	0.935644	1	0.122093	0.877907
rs6657290	C/G	1	77858542	1	0.454023	0.545977	1	0.218182	0.781818	1	0.431193	0.568807	1	0.450495	0.549505	1	0.162791	0.837209
rs11162919	A/C	1	80329403	1	0.413793	0.586207	1	0.112121	0.887879	1	0.46789	0.53211	1	0.267327	0.732673	1	0.133721	0.866279
rs11163088	C/T	1	80935702	1	0.109195	0.890805	1	0.148485	0.851515	1	0.412844	0.587156	1	0.193069	0.806931	1	0.151163	0.848837
rs9324189	A/G	1	82011630	1	0.344828	0.655172	1	0.448485	0.551515	1	0.00458716	0.995413	1	0.336634	0.663366	1	0.19186	0.80814
rs754054	A/G	1	82072159	1	0.396552	0.603448	1	0.354546	0.645455	1	0	1	1	0.227723	0.772277	1	0.215116	0.784884
rs17562128	A/G	1	83695638	1	0.0172414	0.982759	1	0.0545455	0.945454	1	0	1	1	0.0049505	0.99505	1	0.0813954	0.918605
rs10430066	C/T	1	84314254	1	0.0287356	0.971264	1	0	1	1	0.0917431	0.908257	1	0.0346535	0.965346	1	0.0348837	0.965116
rs12031171	C/T	1	84714165	1	0.155172	0.844828	1	0.278788	0.721212	1	0.495413	0.504587	1	0.183168	0.816832	1	0.337209	0.662791
rs9661368	A/G	1	85007456	1	0.189655	0.810345	1	0.257576	0.742424	1	0	1	1	0.143564	0.856436	1	0.354651	0.645349
rs18582	A/G	1	85567407	1	0.373563	0.626437	1	0.4	0.6	1	0.288991	0.711009	1	0.475247	0.524752	1	0.232558	0.767442
rs10873830	C/T	1	87575788	1	0.333333	0.666667	1	0.160606	0.839394	1	0.206422	0.793578	1	0.287129	0.712871	1	0.209302	0.790698
rs12568997	A/G	1	88639773	1	0.155172	0.844828	1	0.251515	0.748485	1	0.12844	0.87156	1	0.450495	0.549505	1	0.232558	0.767442
rs3922967	C/T	1	90398984	1	0.183908	0.816092	1	0.00606061	0.993939	1	0	1	1	0.0148515	0.985148	1	0.0174419	0.982558
rs7552104	C/T	1	93986214	1	0.333333	0.666667	1	0.118182	0.881818	1	0.233945	0.766055	1	0.148515	0.851485	1	0.319767	0.680233
rs12136757	C/T	1	95769656	1	0.0114942	0.988506	1	0.0939394	0.906061	1	0.169725	0.830275	1	0.108911	0.891089	1	0.145349	0.854651
rs11165623	A/G	1	96665588	1	0.402299	0.597701	1	0.457576	0.542424	1	0.293578	0.706422	1	0.20297	0.79703	1	0.406977	0.593023
rs11165782	C/T	1	97340519	1	0.178161	0.821839	1	0.0878788	0.912121	1	0	1	1	0	1	1	0.0930233	0.906977
rs12411125	C/T	1	98624871	1	0.0172414	0.982759	1	0	1	1	0.440367	0.559633	1	0.019802	0.980198	1	0.25	0.75
rs1482140	A/G	1	98978100	1	0.0632184	0.936782	1	0	1	1	0.344037	0.655963	1	0.029703	0.970297	1	0.116279	0.883721
rs3119187	C/T	1	100553949	1	0.316092	0.683908	1	0.1	0.9	1	0.155963	0.844037	1	0.133663	0.866337	1	0.0581395	0.94186
rs12172730	A/G	1	104913058	1	0.0804598	0.91954	1	0.0606061	0.939394	1	0.366972	0.633027	1	0.242574	0.757426	1	0.0581395	0.94186
rs4630161	C/T	1	105501371	1	0.166667	0.833333	1	0	1	1	0.293578	0.706422	1	0.133663	0.866337	1	0.127907	0.872093
rs4495765	A/G	1	105908359	1	0.241379	0.758621	1	0.0121212	0.987879	1	0.256881	0.743119	1	0.212871	0.787129	1	0.0116279	0.988372
rs12025396	C/T	1	107530641	1	0.41954	0.58046	1	0.109091	0.890909	1	0.0183486	0.981651	1	0.0643564	0.935644	1	0.0639535	0.936047
rs569783	A/T	1	107838356	1	0.143678	0.856322	1	0.139394	0.860606	1	0	1	1	0.0049505	0.99505	1	0.0988372	0.901163
rs1618973	C/T	1	108388290	1	0.189655	0.810345	1	0.387879	0.612121	1	0.330275	0.669725	1	0.326733	0.673267	1	0.476744	0.523256
rs11582769	A/G	1	110988577	1	0.0172414	0.982759	1	0.0909091	0.909091	1	0	1	1	0.0049505	0.99505	1	0.0406977	0.959302
rs12026259	A/C	1	111205316	1	0.0229885	0.977012	1	0.181818	0.818182	1	0.330275	0.669725	1	0.287129	0.712871	1	0.0872093	0.912791
rs4839583	C/T	1	111235145	1	0.189655	0.810345	1	0.487879	0.512121	1	0.417431	0.582569	1	0.425743	0.574257	1	0.348837	0.651163
rs10494140	A/C	1	112204257	1	0.166667	0.833333	1	0.293939	0.706061	1	0	1	1	0.287129	0.712871	1	0.151163	0.848837
rs11102516	A/G	1	112962873	1	0.0172414	0.982759	1	0.0424242	0.957576	1	0.353211	0.646789	1	0.0643564	0.935644	1	0.226744	0.773256
rs7556531	G/T	1	116643649	1	0.212644	0.787356	1	0.336364	0.663636	1	0.165138	0.834862	1	0.415842	0.584158	1	0.145349	0.854651
rs1407716	C/T	1	116715001	1	0.275862	0.724138	1	0.0545455	0.945454	1	0.12844	0.87156	1	0.0792079	0.920792	1	0.127907	0.872093
rs10802186	C/T	1	116778826	1	0.264368	0.735632	1	0.0272727	0.972727	1	0.059633	0.940367	1	0.0247525	0.975248	1	0.0232558	0.976744
rs4659352	A/G	1	117376173	1	0.143678	0.856322	1	0.0969697	0.90303	1	0.270642	0.729358	1	0.316832	0.683168	1	0.5	0.5
rs1390508	C/T	1	145491942	1	0.321839	0.678161	1	0.0545455	0.945454	1	0	1	1	0	1	1	0.0581395	0.94186
rs15931	C/T	1	148122974	1	0.0172414	0.982759	1	0.124242	0.875758	1	0	1	1	0.00990099	0.990099	1	0.0406977	0.959302
rs11204853	C/T	1	149823755	1	0	1	1	0	1	1	0.348624	0.651376	1	0.351485	0.648515	1	0.104651	0.895349
rs6684312	A/G	1	150111274	1	0.143678	0.856322	1	0.318182	0.681818	1	0.302752	0.697248	1	0.495049	0.50495	1	0.156977	0.843023
rs9427089	A/G	1	152801390	1	0.316092	0.683908	1	0.0151515	0.984849	1	0	1	1	0	1	1	0.0465116	0.953488
rs2306125	C/T	1	153291985	1	0.045977	0.954023	1	0.124242	0.875758	1	0.100917	0.899083	1	0.455446	0.544555	1	0.418605	0.581395
rs3762272	C/T	1	153528401	1	0	1	1	0.0030303	0.99697	1	0.325688	0.674312	1	0.207921	0.792079	1	0.203488	0.796512
rs11576266	A/G	1	154838783	1	0.160919	0.839081	1	0.251515	0.748485	1	0.486239	0.513761	1	0.40099	0.59901	1	0.354651	0.645349
rs7534518	A/G	1	155974904	1	0.0862069	0.913793	1	0.40303	0.59697	1	0.399083	0.600917	1	0.485148	0.514852	1	0.238372	0.761628
rs857818	A/G	1	157000883	1	0.241379	0.758621	1	0.315151	0.684848	1	0.366972	0.633027	1	0.361386	0.638614	1	0.145349	0.854651
rs16841094	A/G	1	157013471	1	0.298851	0.701149	1	0.0757576	0.924242	1	0.178899	0.821101	1	0.450495	0.549505	1	0.0290698	0.97093
rs2518564	A/G	1	157329060	1	0.172414	0.827586	1	0.190909	0.809091	1	0.431193	0.568807	1	0.267327	0.732673	1	0.19186	0.80814
rs1894043	C/T	1	157335835	1	0.172414	0.827586	1	0.178788	0.821212	1	0.417431	0.582569	1	0.262376	0.737624	1	0.19186	0.80814
rs1103577	C/T	1	157366939	1	0.183908	0.816092	1	0.378788	0.621212	1	0.431193	0.568807	1	0.346535	0.653465	1	0.290698	0.709302
rs2814778	C/T	1	157441307	1	0.212644	0.787356	1	0	1	1	0	1	1	0	1	1	0.0406977	0.959302
rs3027041	C/T	1	157448184	1	0.477011	0.522988	1	0	1	1	0	1	1	0	1	1	0.0116279	0.988372
rs7552141	A/G	1	157578483	1	0.390805	0.609195	1	0	1	1	0	1	1	0	1	1	0.0174419	0.982558
rs6685369	C/T	1	160021458	1	0	1	1	0.106061	0.893939	1	0.087156	0.912844	1	0.158416	0.841584	1	0.145349	0.854651
rs10753746	A/G	1	160304480	1	0.41954	0.58046	1	0.227273	0.772727	1	0.490826	0.509174	1	0.237624	0.762376	1	0.313953	0.686047
rs10917589	C/T	1	160944958	1	0.258621	0.741379	1	0.0727273	0.927273	1	0.201835	0.798165	1	0.108911	0.891089	1	0.273256	0.726744
rs1289020	A/G	1	161933911	1	0.465517	0.534483	1	0.421212	0.578788	1	0	1	1	0.282178	0.717822	1	0.27907	0.72093
rs16842357	C/T	1	163543513	1	0	1	1	0.0606061	0.939394	1	0.123853	0.876147	1	0.193069	0.806931	1	0.174419	0.825581
rs10800094	A/G	1	163635485	1	0.270115	0.729885	1	0.0030303	0.99697	1	0.12844	0.87156	1	0.0990099	0.90099	1	0.0174419	0.982558
rs3767341	A/G	1	163645855	1	0.0344828	0.965517	1	0.0787879	0.921212	1	0.288991	0.711009	1	0.019802	0.980198	1	0.168605	0.831395
rs7549782	G/T	1	163740216	1	0.091954	0.908046	1	0.0969697	0.90303	1	0	1	1	0.019802	0.980198	1	0.0348837	0.965116
rs6427082	A/T	1	165562462	1	0.448276	0.551724	1	0.454545	0.545454	1	0.270642	0.729358	1	0.222772	0.777228	1	0.238372	0.761628
rs502612	C/T	1	168908427	1	0.327586	0.672414	1	0.493939	0.506061	1	0.399083	0.600917	1	0.158416	0.841584	1	0.395349	0.604651
rs4644548	C/T	1	168991788	1	0.408046	0.591954	1	0.40303	0.59697	1	0.426606	0.573395	1	0.212871	0.787129	1	0.325581	0.674419
rs3817772	A/G	1	169815241	1	0.229885	0.770115	1	0.284849	0.715152	1	0.486239	0.513761	1	0.10396	0.89604	1	0.366279	0.633721
rs650169	C/T	1	170454685	1	0.0862069	0.913793	1	0.00606061	0.993939	1	0.142202	0.857798	1	0.346535	0.653465	1	0.0755814	0.924419
rs16845703	A/G	1	171585917	1	0.00574713	0.994253	1	0.0030303	0.99697	1	0.119266	0.880734	1	0	1	1	0.244186	0.755814
rs10913204	A/G	1	174803512	1	0.298851	0.701149	1	0.369697	0.630303	1	0.0412844	0.958716	1	0.277228	0.722772	1	0.343023	0.656977
rs1395460	A/G	1	174829419	1	0.408046	0.591954	1	0.342424	0.657576	1	0	1	1	0.490099	0.509901	1	0.284884	0.715116
rs1098777	A/G	1	175774667	1	0.201149	0.798851	1	0.469697	0.530303	1	0.334862	0.665138	1	0.29703	0.70297	1	0.313953	0.686047
rs16831401	A/C	1	187997774	1	0.00574713	0.994253	1	0	1	1	0.0504587	0.949541	1	0	1	1	0.197674	0.802326
rs1246828	A/G	1	189511481	1	0.264368	0.735632	1	0.0606061	0.939394	1	0.100917	0.899083	1	0.193069	0.806931	1	0.00581395	0.994186
rs16843188	A/G	1	196732974	1	0.241379	0.758621	1	0.030303	0.969697	1	0.477064	0.522936	1	0.0693069	0.930693	1	0	1
rs3738254	C/T	1	199206812	1	0.0747126	0.925287	1	0	1	1	0.0963303	0.90367	1	0.039604	0.960396	1	0.0697674	0.930233
rs6692330	A/G	1	199773236	1	0.218391	0.781609	1	0.354546	0.645455	1	0.133027	0.866973	1	0.183168	0.816832	1	0.302326	0.697674
rs2242204	C/T	1	201724584	1	0.183908	0.816092	1	0.178788	0.821212	1	0.270642	0.729358	1	0.168317	0.831683	1	0.0930233	0.906977
rs2802774	A/C	1	201794435	1	0.126437	0.873563	1	0.484849	0.515151	1	0.463303	0.536697	1	0.475247	0.524752	1	0.383721	0.616279
rs2275321	C/T	1	201947708	1	0.241379	0.758621	1	0	1	1	0.321101	0.678899	1	0.019802	0.980198	1	0.00581395	0.994186
rs2271417	C/T	1	202726151	1	0.091954	0.908046	1	0.0030303	0.99697	1	0.279817	0.720183	1	0.0643564	0.935644	1	0.104651	0.895349
rs4844390	A/G	1	206001472	1	0.0747126	0.925287	1	0.19697	0.80303	1	0	1	1	0.148515	0.851485	1	0.273256	0.726744
rs10449303	A/G	1	206027681	1	0.339081	0.660919	1	0.409091	0.590909	1	0.100917	0.899083	1	0.326733	0.673267	1	0.453488	0.546512
rs17012587	G/T	1	206702874	1	0.0172414	0.982759	1	0.0606061	0.939394	1	0	1	1	0	1	1	0	1
rs17012594	A/C	1	206707228	1	0.189655	0.810345	1	0	1	1	0.252294	0.747706	1	0.0841584	0.915842	1	0	1
rs910032	A/G	1	208678505	1	0.0862069	0.913793	1	0.233333	0.766667	1	0.119266	0.880734	1	0.178218	0.821782	1	0.406977	0.593023
rs11119881	A/C	1	210446364	1	0.109195	0.890805	1	0.193939	0.806061	1	0.151376	0.848624	1	0.351485	0.648515	1	0.209302	0.790698
rs1439464	A/G	1	211712467	1	0.0172414	0.982759	1	0.0181818	0.981818	1	0.247706	0.752294	1	0	1	1	0.104651	0.895349
rs12747137	A/C	1	212393002	1	0.212644	0.787356	1	0.327273	0.672727	1	0.00458716	0.995413	1	0.341584	0.658416	1	0.465116	0.534884
rs17742354	A/C	1	216213577	1	0.126437	0.873563	1	0.263636	0.736364	1	0.00458716	0.995413	1	0.0990099	0.90099	1	0.0697674	0.930233
rs1474372	C/T	1	217488551	1	0.385057	0.614942	1	0.439394	0.560606	1	0.357798	0.642202	1	0.376238	0.623762	1	0.360465	0.639535
rs6541124	C/T	1	218285089	1	0.0747126	0.925287	1	0	1	1	0.0642202	0.93578	1	0.0792079	0.920792	1	0.0348837	0.965116
rs34651530	A/G	1	221051820	1	0.0402299	0.95977	1	0.20303	0.79697	1	0.100917	0.899083	1	0.232673	0.767327	1	0.186047	0.813953
rs1153961	C/T	1	222008918	1	0.298851	0.701149	1	0.00606061	0.993939	1	0.137615	0.862385	1	0	1	1	0.116279	0.883721
rs16846854	C/T	1	225289240	1	0.0287356	0.971264	1	0.069697	0.930303	1	0.211009	0.788991	1	0.0049505	0.99505	1	0.186047	0.813953
rs11484500	C/T	1	231272177	1	0.385057	0.614942	1	0.187879	0.812121	1	0.00917431	0.990826	1	0.0643564	0.935644	1	0.168605	0.831395
rs12045522	C/T	1	232298052	1	0.137931	0.862069	1	0.1	0.9	1	0.192661	0.807339	1	0.267327	0.732673	1	0.27907	0.72093
rs16839034	G/T	1	238126951	1	0.149425	0.850575	1	0.0757576	0.924242	1	0.247706	0.752294	1	0.277228	0.722772	1	0.0232558	0.976744
rs10495462	C/T	1	238509440	1	0.408046	0.591954	1	0.409091	0.590909	1	0.348624	0.651376	1	0.292079	0.707921	1	0.331395	0.668605
rs7549180	A/C	1	243442707	1	0.321839	0.678161	1	0.00606061	0.993939	1	0.178899	0.821101	1	0	1	1	0.0465116	0.953488
rs6695302	C/T	1	245681316	1	0.37931	0.62069	1	0	1	1	0	1	1	0	1	1	0	1
rs13001751	C/T	2	3673745	1	0.183908	0.816092	1	0.315151	0.684848	1	0.490826	0.509174	1	0.252475	0.747525	1	0.27907	0.72093
rs12467317	A/G	2	4066706	1	0.189655	0.810345	1	0	1	1	0.183486	0.816514	1	0.00990099	0.990099	1	0.284884	0.715116
rs2592086	A/G	2	4783454	1	0.339081	0.660919	1	0.209091	0.790909	1	0.302752	0.697248	1	0.376238	0.623762	1	0.203488	0.796512
rs3922853	A/C	2	5748050	1	0.494253	0.505747	1	0.187879	0.812121	1	0.00458716	0.995413	1	0.19802	0.80198	1	0.418605	0.581395
rs672463	C/T	2	6742730	1	0.442529	0.557471	1	0.415152	0.584848	1	0.0825688	0.917431	1	0.430693	0.569307	1	0.453488	0.546512
rs434382	A/G	2	7092327	1	0.477011	0.522988	1	0.475758	0.524242	1	0.247706	0.752294	1	0.0940594	0.905941	1	0.383721	0.616279
rs7577460	A/G	2	7130592	1	0.385057	0.614942	1	0.154546	0.845454	1	0.495413	0.504587	1	0.282178	0.717822	1	0.156977	0.843023
rs12616242	A/T	2	8947053	1	0.258621	0.741379	1	0.433333	0.566667	1	0.266055	0.733945	1	0.336634	0.663366	1	0.261628	0.738372
rs17453871	C/T	2	9704146	1	0.224138	0.775862	1	0.433333	0.566667	1	0.00458716	0.995413	1	0.435644	0.564356	1	0.25	0.75
rs4605345	A/G	2	9773188	1	0.0977012	0.902299	1	0.363636	0.636364	1	0.188073	0.811927	1	0.212871	0.787129	1	0.395349	0.604651
rs12475194	C/T	2	10577923	1	0.0574713	0.942529	1	0.20303	0.79697	1	0.0733945	0.926605	1	0.262376	0.737624	1	0.122093	0.877907
rs1435547	C/T	2	11655542	1	0.195402	0.804598	1	0	1	1	0.0183486	0.981651	1	0.0544555	0.945545	1	0.0697674	0.930233
rs4669937	A/G	2	13615588	1	0.195402	0.804598	1	0.0272727	0.972727	1	0.43578	0.56422	1	0.450495	0.549505	1	0.238372	0.761628
rs1524007	C/T	2	13616938	1	0.275862	0.724138	1	0.0272727	0.972727	1	0.431193	0.568807	1	0.445545	0.554455	1	0.255814	0.744186
rs340736	A/G	2	16286936	1	0.091954	0.908046	1	0.00606061	0.993939	1	0.376147	0.623853	1	0.277228	0.722772	1	0.0581395	0.94186
rs9306898	C/T	2	16820015	1	0	1	1	0.0818182	0.918182	1	0.481651	0.518349	1	0.173267	0.826733	1	0.354651	0.645349
rs7602667	A/C	2	18960433	1	0.183908	0.816092	1	0.327273	0.672727	1	0.0183486	0.981651	1	0.386139	0.613861	1	0.430233	0.569767
rs1820588	A/G	2	19537705	1	0.0517241	0.948276	1	0.269697	0.730303	1	0.229358	0.770642	1	0.485148	0.514852	1	0.174419	0.825581
rs10165208	C/G	2	20122951	1	0.0977012	0.902299	1	0.363636	0.636364	1	0.133027	0.866973	1	0.158416	0.841584	1	0.354651	0.645349
rs3806510	A/G	2	23718681	1	0.0344828	0.965517	1	0.0393939	0.960606	1	0.481651	0.518349	1	0.108911	0.891089	1	0.430233	0.569767
rs11126303	A/G	2	26027007	1	0.206897	0.793103	1	0.0212121	0.978788	1	0.114679	0.885321	1	0.163366	0.836634	1	0.44186	0.55814
rs4665827	G/T	2	26243503	1	0.0172414	0.982759	1	0.0636364	0.936364	1	0.206422	0.793578	1	0.029703	0.970297	1	0.354651	0.645349
rs3791731	A/C	2	26266872	1	0.103448	0.896552	1	0.0757576	0.924242	1	0.220184	0.779817	1	0.0346535	0.965346	1	0.360465	0.639535
rs3792006	A/G	2	26351726	1	0.0172414	0.982759	1	0.0787879	0.921212	1	0.220184	0.779817	1	0.029703	0.970297	1	0.348837	0.651163
rs12470614	C/T	2	28070831	1	0.431034	0.568966	1	0.209091	0.790909	1	0.376147	0.623853	1	0.252475	0.747525	1	0.401163	0.598837
rs4666050	A/C	2	28347213	1	0.206897	0.793103	1	0.251515	0.748485	1	0.0642202	0.93578	1	0.336634	0.663366	1	0.424419	0.575581
rs7578465	C/T	2	29597237	1	0.201149	0.798851	1	0.363636	0.636364	1	0.284404	0.715596	1	0.168317	0.831683	1	0.290698	0.709302
rs4536609	A/G	2	29599489	1	0	1	1	0.10303	0.89697	1	0.298165	0.701835	1	0.321782	0.678218	1	0.226744	0.773256
rs1453842	A/T	2	33390466	1	0.189655	0.810345	1	0.118182	0.881818	1	0.46789	0.53211	1	0.336634	0.663366	1	0.255814	0.744186
rs1012668	C/T	2	36727754	1	0.0344828	0.965517	1	0.0939394	0.906061	1	0.00917431	0.990826	1	0.0148515	0.985148	1	0.354651	0.645349
rs12474331	A/G	2	37731168	1	0	1	1	0.0515152	0.948485	1	0.490826	0.509174	1	0.207921	0.792079	1	0.389535	0.610465
rs4670750	C/T	2	37743117	1	0.275862	0.724138	1	0.115152	0.884849	1	0.472477	0.527523	1	0.207921	0.792079	1	0.447674	0.552326
rs1920486	A/G	2	41797175	1	0.321839	0.678161	1	0.0666667	0.933333	1	0.0458716	0.954128	1	0.0049505	0.99505	1	0.0872093	0.912791
rs17578429	A/C	2	43991525	1	0	1	1	0	1	1	0.165138	0.834862	1	0	1	1	0.22093	0.77907
rs2711293	G/T	2	46034497	1	0.183908	0.816092	1	0.269697	0.730303	1	0.298165	0.701835	1	0.029703	0.970297	1	0.122093	0.877907
rs12465619	A/G	2	49783345	1	0.0402299	0.95977	1	0.112121	0.887879	1	0	1	1	0	1	1	0.0348837	0.965116
rs6732693	C/T	2	53509808	1	0.114943	0.885058	1	0.0151515	0.984849	1	0	1	1	0.0544555	0.945545	1	0.00581395	0.994186
rs7582841	A/G	2	59571273	1	0.5	0.5	1	0	1	1	0	1	1	0	1	1	0.0174419	0.982558
rs7588439	A/G	2	59585074	1	0.396552	0.603448	1	0	1	1	0	1	1	0	1	1	0.0174419	0.982558
rs7601084	A/C	2	62648987	1	0.241379	0.758621	1	0.212121	0.787879	1	0	1	1	0.0742574	0.925743	1	0.197674	0.802326
rs3770734	A/C	2	64641642	1	0.367816	0.632184	1	0.0030303	0.99697	1	0.266055	0.733945	1	0.148515	0.851485	1	0.162791	0.837209
rs12473663	C/T	2	68993068	1	0.155172	0.844828	1	0.306061	0.693939	1	0.233945	0.766055	1	0.282178	0.717822	1	0.430233	0.569767
rs17036889	A/C	2	69715247	1	0.218391	0.781609	1	0	1	1	0.146789	0.853211	1	0.143564	0.856436	1	0.174419	0.825581
rs1396795	A/G	2	69726066	1	0.224138	0.775862	1	0.0030303	0.99697	1	0.37156	0.62844	1	0.158416	0.841584	1	0.389535	0.610465
rs1396797	C/G	2	69726161	1	0.201149	0.798851	1	0.0030303	0.99697	1	0.37156	0.62844	1	0.158416	0.841584	1	0.389535	0.610465
rs10496172	C/T	2	69893827	1	0.321839	0.678161	1	0	1	1	0.0688073	0.931193	1	0	1	1	0.27907	0.72093
rs1986601	A/G	2	70061007	1	0.132184	0.867816	1	0.369697	0.630303	1	0.362385	0.637615	1	0.495049	0.50495	1	0.436047	0.563953
rs6713	C/T	2	71158964	1	0.091954	0.908046	1	0.293939	0.706061	1	0	1	1	0.143564	0.856436	1	0.389535	0.610465
rs879511	A/G	2	73033498	1	0.344828	0.655172	1	0.0212121	0.978788	1	0	1	1	0.0049505	0.99505	1	0.0581395	0.94186
rs1052162	C/T	2	73682880	1	0.270115	0.729885	1	0.245454	0.754545	1	0	1	1	0.173267	0.826733	1	0.389535	0.610465
rs3771734	C/T	2	74374919	1	0.465517	0.534483	1	0.0181818	0.981818	1	0.408257	0.591743	1	0.0643564	0.935644	1	0.215116	0.784884
rs10204120	A/C	2	75975422	1	0.408046	0.591954	1	0.163636	0.836364	1	0.495413	0.504587	1	0.19802	0.80198	1	0.19186	0.80814
rs17018091	A/G	2	79968912	1	0	1	1	0	1	1	0.0366973	0.963303	1	0	1	1	0.180233	0.819767
rs1025104	A/G	2	86204175	1	0.137931	0.862069	1	0.142424	0.857576	1	0.33945	0.660551	1	0.133663	0.866337	1	0.110465	0.889535
rs12714187	A/G	2	86544761	1	0.0747126	0.925287	1	0.239394	0.760606	1	0.0412844	0.958716	1	0.460396	0.539604	1	0.30814	0.69186
rs7580942	C/G	2	96832003	1	0.488506	0.511494	1	0.069697	0.930303	1	0.059633	0.940367	1	0.0445545	0.955445	1	0.116279	0.883721
rs1466020	A/G	2	97731682	1	0.0287356	0.971264	1	0.227273	0.772727	1	0.325688	0.674312	1	0.321782	0.678218	1	0.447674	0.552326
rs6732285	A/C	2	100307191	1	0.091954	0.908046	1	0	1	1	0.00458716	0.995413	1	0.173267	0.826733	1	0.0465116	0.953488
rs4851370	C/T	2	100704941	1	0.0689655	0.931034	1	0.360606	0.639394	1	0.169725	0.830275	1	0.277228	0.722772	1	0.453488	0.546512
rs4456727	A/G	2	104180316	1	0.235632	0.764368	1	0.29697	0.70303	1	0.00917431	0.990826	1	0.450495	0.549505	1	0.424419	0.575581
rs4851673	A/G	2	104183834	1	0.235632	0.764368	1	0.284849	0.715152	1	0.00917431	0.990826	1	0.440594	0.559406	1	0.395349	0.604651
rs2123694	A/G	2	108223937	1	0.241379	0.758621	1	0.190909	0.809091	1	0.293578	0.706422	1	0.128713	0.871287	1	0.488372	0.511628
rs12476238	C/T	2	108306768	1	0.0804598	0.91954	1	0.151515	0.848485	1	0.087156	0.912844	1	0.108911	0.891089	1	0.47093	0.52907
rs13397666	A/G	2	108910484	1	0.37931	0.62069	1	0.206061	0.793939	1	0.0183486	0.981651	1	0.267327	0.732673	1	0.389535	0.610465
rs6542787	A/G	2	108922797	1	0.442529	0.557471	1	0.157576	0.842424	1	0.059633	0.940367	1	0.173267	0.826733	1	0.453488	0.546512
rs260714	C/T	2	108928927	1	0.287356	0.712644	1	0.1	0.9	1	0.0550459	0.944954	1	0.252475	0.747525	1	0.44186	0.55814
rs260698	A/G	2	108933191	1	0.402299	0.597701	1	0.0939394	0.906061	1	0.0642202	0.93578	1	0.20297	0.79703	1	0.476744	0.523256
rs260699	A/G	2	108933877	1	0.287356	0.712644	1	0.1	0.9	1	0.0550459	0.944954	1	0.247525	0.752475	1	0.44186	0.55814
rs417999	A/G	2	109044642	1	0.0747126	0.925287	1	0.175758	0.824242	1	0.105505	0.894495	1	0.0445545	0.955445	1	0.0406977	0.959302
rs12615235	A/G	2	111360930	1	0	1	1	0	1	1	0.0825688	0.917431	1	0.0247525	0.975248	1	0.203488	0.796512
rs7575934	C/T	2	113533805	1	0.206897	0.793103	1	0	1	1	0.233945	0.766055	1	0.0693069	0.930693	1	0	1
rs17016985	A/C	2	118305993	1	0.0402299	0.95977	1	0	1	1	0	1	1	0	1	1	0.0232558	0.976744
rs1993273	A/G	2	125171735	1	0.482759	0.517241	1	0.457576	0.542424	1	0	1	1	0.267327	0.732673	1	0.255814	0.744186
rs10168923	A/G	2	125351271	1	0.339081	0.660919	1	0	1	1	0	1	1	0.039604	0.960396	1	0.0232558	0.976744
rs1436303	C/T	2	125875495	1	0.316092	0.683908	1	0.0545455	0.945454	1	0.137615	0.862385	1	0.410891	0.589109	1	0.459302	0.540698
rs1436304	A/G	2	125883201	1	0.298851	0.701149	1	0.0606061	0.939394	1	0.137615	0.862385	1	0.39604	0.60396	1	0.453488	0.546512
rs12328873	A/G	2	125941457	1	0.103448	0.896552	1	0.0484849	0.951515	1	0.137615	0.862385	1	0.39604	0.60396	1	0.453488	0.546512
rs6710520	C/T	2	126004530	1	0.350575	0.649425	1	0.0515152	0.948485	1	0.123853	0.876147	1	0.391089	0.608911	1	0.459302	0.540698
rs1820556	G/T	2	126006846	1	0.247126	0.752874	1	0.0454546	0.954546	1	0.137615	0.862385	1	0.391089	0.608911	1	0.453488	0.546512
rs1545149	A/C	2	127460878	1	0.126437	0.873563	1	0.0030303	0.99697	1	0.0779816	0.922018	1	0.153465	0.846535	1	0.0174419	0.982558
rs6736731	C/T	2	128240670	1	0.0632184	0.936782	1	0.00606061	0.993939	1	0.174312	0.825688	1	0.183168	0.816832	1	0.00581395	0.994186
rs1118838	A/G	2	129511260	1	0.114943	0.885058	1	0.369697	0.630303	1	0.183486	0.816514	1	0.420792	0.579208	1	0.226744	0.773256
rs4953864	C/T	2	133407470	1	0.0977012	0.902299	1	0.00606061	0.993939	1	0.206422	0.793578	1	0.0049505	0.99505	1	0.331395	0.668605
rs4954280	A/G	2	136137160	1	0.201149	0.798851	1	0.2	0.8	1	0.12844	0.87156	1	0.257426	0.742574	1	0.465116	0.534884
rs309134	A/G	2	136472154	1	0.373563	0.626437	1	0.193939	0.806061	1	0.458716	0.541284	1	0.30198	0.69802	1	0.5	0.5
rs749873	C/T	2	136533558	1	0.12069	0.87931	1	0.30303	0.69697	1	0.0229358	0.977064	1	0.188119	0.811881	1	0.296512	0.703488
rs6739956	A/G	2	136807335	1	0.137931	0.862069	1	0.0666667	0.933333	1	0.243119	0.756881	1	0.10396	0.89604	1	0.296512	0.703488
rs17654299	A/G	2	137129911	1	0.0344828	0.965517	1	0.315151	0.684848	1	0	1	1	0.0148515	0.985148	1	0.0697674	0.930233
rs7582192	A/G	2	137191540	1	0.0344828	0.965517	1	0.315151	0.684848	1	0	1	1	0.0148515	0.985148	1	0.0581395	0.94186
rs6705714	A/G	2	138976500	1	0	1	1	0.0393939	0.960606	1	0.389908	0.610092	1	0	1	1	0.337209	0.662791
rs934706	C/T	2	139627842	1	0.304598	0.695402	1	0.460606	0.539394	1	0.12844	0.87156	1	0.212871	0.787129	1	0.44186	0.55814
rs920104	G/T	2	142403272	1	0.143678	0.856322	1	0.109091	0.890909	1	0	1	1	0.138614	0.861386	1	0.104651	0.895349
rs164736	A/C	2	143427346	1	0.252874	0.747126	1	0	1	1	0.0412844	0.958716	1	0.0148515	0.985148	1	0.244186	0.755814
rs12474703	A/C	2	152818819	1	0.137931	0.862069	1	0.5	0.5	1	0.0733945	0.926605	1	0.405941	0.594059	1	0.476744	0.523256
rs6754105	C/T	2	152819825	1	0.0977012	0.902299	1	0.5	0.5	1	0.0733945	0.926605	1	0.405941	0.594059	1	0.476744	0.523256
rs6433983	C/T	2	152912978	1	0.201149	0.798851	1	0.275758	0.724242	1	0.0458716	0.954128	1	0.455446	0.544555	1	0.372093	0.627907
rs16831391	A/G	2	153140622	1	0.00574713	0.994253	1	0	1	1	0.146789	0.853211	1	0.0940594	0.905941	1	0.22093	0.77907
rs12693429	A/G	2	153212798	1	0.471264	0.528736	1	0.457576	0.542424	1	0.00917431	0.990826	1	0.40099	0.59901	1	0.47093	0.52907
rs6761411	A/G	2	154184408	1	0.103448	0.896552	1	0.433333	0.566667	1	0.444954	0.555046	1	0.306931	0.693069	1	0.273256	0.726744
rs2059696	A/G	2	160381772	1	0.0804598	0.91954	1	0.324242	0.675758	1	0.142202	0.857798	1	0.113861	0.886139	1	0.447674	0.552326
rs2667011	A/G	2	160575305	1	0.126437	0.873563	1	0.169697	0.830303	1	0.100917	0.899083	1	0.455446	0.544555	1	0.162791	0.837209
rs10173594	A/G	2	160900539	1	0.114943	0.885058	1	0.245454	0.754545	1	0.00458716	0.995413	1	0.217822	0.782178	1	0.447674	0.552326
rs9967749	A/G	2	161128425	1	0.235632	0.764368	1	0.260606	0.739394	1	0.00917431	0.990826	1	0.252475	0.747525	1	0.383721	0.616279
rs7561567	A/G	2	162309438	1	0.091954	0.908046	1	0.490909	0.509091	1	0.146789	0.853211	1	0.0445545	0.955445	1	0.186047	0.813953
rs6717424	A/G	2	162506827	1	0.155172	0.844828	1	0.427273	0.572727	1	0	1	1	0.480198	0.519802	1	0.494186	0.505814
rs4637136	A/G	2	162519432	1	0.155172	0.844828	1	0.427273	0.572727	1	0	1	1	0.480198	0.519802	1	0.494186	0.505814
rs13011013	A/G	2	162524413	1	0.132184	0.867816	1	0.427273	0.572727	1	0	1	1	0.480198	0.519802	1	0.494186	0.505814
rs11900409	G/T	2	162609010	1	0.258621	0.741379	1	0.387879	0.612121	1	0.0183486	0.981651	1	0.490099	0.509901	1	0.354651	0.645349
rs17203738	A/G	2	164324046	1	0.126437	0.873563	1	0.29697	0.70303	1	0.142202	0.857798	1	0.222772	0.777228	1	0.465116	0.534884
rs10930128	C/T	2	165054016	1	0.477011	0.522988	1	0.372727	0.627273	1	0.357798	0.642202	1	0.490099	0.509901	1	0.290698	0.709302
rs1858104	A/G	2	165402982	1	0.0574713	0.942529	1	0.178788	0.821212	1	0.059633	0.940367	1	0.0148515	0.985148	1	0.354651	0.645349
rs6731591	C/T	2	166606495	1	0.166667	0.833333	1	0.233333	0.766667	1	0.261468	0.738532	1	0.277228	0.722772	1	0.0116279	0.988372
rs12469141	A/C	2	166779098	1	0.0172414	0.982759	1	0.0030303	0.99697	1	0.0825688	0.917431	1	0	1	1	0.319767	0.680233
rs7591406	A/G	2	169207581	1	0.494253	0.505747	1	0.190909	0.809091	1	0.307339	0.692661	1	0.415842	0.584158	1	0.331395	0.668605
rs3770592	A/T	2	169546286	1	0.195402	0.804598	1	0.257576	0.742424	1	0.238532	0.761468	1	0.227723	0.772277	1	0.5	0.5
rs4668272	A/G	2	171107282	1	0.0517241	0.948276	1	0.00606061	0.993939	1	0.399083	0.600917	1	0.039604	0.960396	1	0.0465116	0.953488
rs10930554	A/G	2	172975327	1	0.270115	0.729885	1	0.345454	0.654546	1	0.00458716	0.995413	1	0.391089	0.608911	1	0.482558	0.517442
rs13030456	C/T	2	180116979	1	0.350575	0.649425	1	0.3	0.7	1	0.0183486	0.981651	1	0.217822	0.782178	1	0.127907	0.872093
rs11884264	A/G	2	180504312	1	0.045977	0.954023	1	0.0212121	0.978788	1	0.197248	0.802752	1	0.123762	0.876238	1	0.0174419	0.982558
rs16827805	C/T	2	186981389	1	0.0632184	0.936782	1	0	1	1	0.344037	0.655963	1	0.0693069	0.930693	1	0	1
rs12998288	C/T	2	191030149	1	0.488506	0.511494	1	0.493939	0.506061	1	0.330275	0.669725	1	0.361386	0.638614	1	0.244186	0.755814
rs13400282	G/T	2	193791948	1	0.166667	0.833333	1	0	1	1	0	1	1	0.0247525	0.975248	1	0.0290698	0.97093
rs1561451	A/G	2	196257681	1	0.0862069	0.913793	1	0.230303	0.769697	1	0.321101	0.678899	1	0.410891	0.589109	1	0.494186	0.505814
rs2293554	G/T	2	201839832	1	0.442529	0.557471	1	0.0575758	0.942424	1	0.229358	0.770642	1	0.495049	0.50495	1	0.0639535	0.936047
rs10497891	A/G	2	208582453	1	0.224138	0.775862	1	0.215151	0.784848	1	0.449541	0.550459	1	0.460396	0.539604	1	0.238372	0.761628
rs1657861	C/T	2	211570116	1	0.143678	0.856322	1	0	1	1	0.266055	0.733945	1	0.212871	0.787129	1	0.104651	0.895349
rs6752170	A/G	2	216194984	1	0.0977012	0.902299	1	0.406061	0.593939	1	0.472477	0.527523	1	0.29703	0.70297	1	0.436047	0.563953
rs1273829	C/T	2	227174441	1	0.327586	0.672414	1	0.236364	0.763636	1	0.344037	0.655963	1	0.173267	0.826733	1	0.162791	0.837209
rs6747645	A/G	2	233279277	1	0.454023	0.545977	1	0.284849	0.715152	1	0.449541	0.550459	1	0.292079	0.707921	1	0.395349	0.604651
rs2241873	A/G	2	233912663	1	0.425287	0.574713	1	0.278788	0.721212	1	0.330275	0.669725	1	0.29703	0.70297	1	0.395349	0.604651
rs4663178	C/T	2	235580025	1	0.132184	0.867816	1	0.136364	0.863636	1	0.33945	0.660551	1	0.336634	0.663366	1	0.482558	0.517442
rs12471054	C/T	2	239947145	1	0.0747126	0.925287	1	0.0393939	0.960606	1	0.288991	0.711009	1	0.341584	0.658416	1	0.366279	0.633721
rs13429807	C/T	2	240089641	1	0.189655	0.810345	1	0.178788	0.821212	1	0	1	1	0.188119	0.811881	1	0.0755814	0.924419
rs17027638	A/G	3	3172918	1	0.0114942	0.988506	1	0.0030303	0.99697	1	0.307339	0.692661	1	0.321782	0.678218	1	0.244186	0.755814
rs1621916	C/G	3	3202104	1	0.477011	0.522988	1	0.115152	0.884849	1	0.266055	0.733945	1	0.480198	0.519802	1	0.488372	0.511628
rs1672741	A/T	3	3206896	1	0.488506	0.511494	1	0.118182	0.881818	1	0.266055	0.733945	1	0.480198	0.519802	1	0.488372	0.511628
rs6784423	G/T	3	3330967	1	0.413793	0.586207	1	0.457576	0.542424	1	0.00458716	0.995413	1	0.39604	0.60396	1	0.465116	0.534884
rs10048937	C/T	3	3553705	1	0.454023	0.545977	1	0.172727	0.827273	1	0.43578	0.56422	1	0.356436	0.643564	1	0.273256	0.726744
rs184231	A/G	3	4558026	1	0.454023	0.545977	1	0.0727273	0.927273	1	0.366972	0.633027	1	0.361386	0.638614	1	0.0174419	0.982558
rs4073664	A/T	3	4657456	1	0.45977	0.54023	1	0.0575758	0.942424	1	0.422018	0.577982	1	0.455446	0.544555	1	0.319767	0.680233
rs17288079	A/T	3	6183082	1	0.0517241	0.948276	1	0	1	1	0.233945	0.766055	1	0.237624	0.762376	1	0.0523256	0.947674
rs786185	A/G	3	6475083	1	0.333333	0.666667	1	0.0363636	0.963636	1	0.325688	0.674312	1	0.341584	0.658416	1	0.273256	0.726744
rs9852667	G/T	3	6500016	1	0.166667	0.833333	1	0.00909091	0.990909	1	0.270642	0.729358	1	0.316832	0.683168	1	0.116279	0.883721
rs1551524	C/T	3	6511330	1	0.166667	0.833333	1	0.00909091	0.990909	1	0.275229	0.724771	1	0.306931	0.693069	1	0.104651	0.895349
rs990593	C/T	3	14239684	1	0.258621	0.741379	1	0	1	1	0.275229	0.724771	1	0.0148515	0.985148	1	0.313953	0.686047
rs11706026	C/G	3	21099700	1	0.321839	0.678161	1	0.369697	0.630303	1	0.220184	0.779817	1	0.0594059	0.940594	1	0.151163	0.848837
rs17008327	A/G	3	21284785	1	0.0689655	0.931034	1	0.0242424	0.975758	1	0.188073	0.811927	1	0.158416	0.841584	1	0.494186	0.505814
rs826375	C/T	3	24138968	1	0.155172	0.844828	1	0.306061	0.693939	1	0.417431	0.582569	1	0.128713	0.871287	1	0.261628	0.738372
rs6551072	A/G	3	26220589	1	0.45977	0.54023	1	0	1	1	0	1	1	0	1	1	0.0174419	0.982558
rs4680698	A/G	3	28574164	1	0.0747126	0.925287	1	0.309091	0.690909	1	0	1	1	0.29703	0.70297	1	0.331395	0.668605
rs13316876	C/T	3	30797863	1	0.494253	0.505747	1	0.0272727	0.972727	1	0.486239	0.513761	1	0.316832	0.683168	1	0.0174419	0.982558
rs5004864	G/T	3	30846228	1	0.212644	0.787356	1	0	1	1	0.252294	0.747706	1	0.262376	0.737624	1	0.0639535	0.936047
rs6783336	A/C	3	30847318	1	0.137931	0.862069	1	0.0030303	0.99697	1	0.0366973	0.963303	1	0.19802	0.80198	1	0.0755814	0.924419
rs9880831	C/T	3	31420803	1	0.436782	0.563218	1	0.381818	0.618182	1	0.481651	0.518349	1	0.20297	0.79703	1	0.453488	0.546512
rs6766207	C/T	3	33061897	1	0.045977	0.954023	1	0.0727273	0.927273	1	0.376147	0.623853	1	0.252475	0.747525	1	0.0232558	0.976744
rs6550491	C/T	3	37627989	1	0.310345	0.689655	1	0.245454	0.754545	1	0.206422	0.793578	1	0.311881	0.688119	1	0.273256	0.726744
rs3772164	C/T	3	43577034	1	0	1	1	0.0030303	0.99697	1	0.059633	0.940367	1	0	1	1	0.302326	0.697674
rs6441911	A/C	3	45322523	1	0.160919	0.839081	1	0	1	1	0.0183486	0.981651	1	0.0643564	0.935644	1	0.0116279	0.988372
rs747654	C/T	3	48477610	1	0	1	1	0.0030303	0.99697	1	0.431193	0.568807	1	0.00990099	0.990099	1	0.267442	0.732558
rs3774739	A/G	3	50175353	1	0	1	1	0.0030303	0.99697	1	0.380734	0.619266	1	0.0049505	0.99505	1	0.319767	0.680233
rs12485909	A/G	3	50213380	1	0	1	1	0.0030303	0.99697	1	0.394495	0.605505	1	0.0049505	0.99505	1	0.319767	0.680233
rs2006199	A/G	3	50216625	1	0	1	1	0.0030303	0.99697	1	0.417431	0.582569	1	0.0049505	0.99505	1	0.325581	0.674419
rs4688682	A/C	3	50242132	1	0	1	1	0.0030303	0.99697	1	0.394495	0.605505	1	0.0049505	0.99505	1	0.319767	0.680233
rs4688741	C/T	3	50256760	1	0	1	1	0.0030303	0.99697	1	0.394495	0.605505	1	0.0049505	0.99505	1	0.319767	0.680233
rs7645537	C/T	3	50258441	1	0.0402299	0.95977	1	0.0030303	0.99697	1	0.394495	0.605505	1	0.0049505	0.99505	1	0.337209	0.662791
rs12492880	A/G	3	50284128	1	0	1	1	0.0030303	0.99697	1	0.399083	0.600917	1	0.0049505	0.99505	1	0.319767	0.680233
rs2071203	C/T	3	50286904	1	0.126437	0.873563	1	0.0030303	0.99697	1	0.399083	0.600917	1	0.0049505	0.99505	1	0.331395	0.668605
rs2071204	C/T	3	50305991	1	0.126437	0.873563	1	0.0030303	0.99697	1	0.399083	0.600917	1	0.0049505	0.99505	1	0.331395	0.668605
rs12488302	C/T	3	50316330	1	0	1	1	0.0030303	0.99697	1	0.399083	0.600917	1	0.0049505	0.99505	1	0.325581	0.674419
rs12054403	C/T	3	50327388	1	0.126437	0.873563	1	0.0030303	0.99697	1	0.399083	0.600917	1	0.0049505	0.99505	1	0.331395	0.668605
rs4688732	A/G	3	50335806	1	0	1	1	0.0030303	0.99697	1	0.399083	0.600917	1	0.0049505	0.99505	1	0.319767	0.680233
rs3213621	A/G	3	50353632	1	0.224138	0.775862	1	0.0030303	0.99697	1	0.399083	0.600917	1	0.0049505	0.99505	1	0.337209	0.662791
rs2073500	A/C	3	50362514	1	0	1	1	0.0030303	0.99697	1	0.399083	0.600917	1	0.0049505	0.99505	1	0.319767	0.680233
rs35587949	A/G	3	50366640	1	0.091954	0.908046	1	0.0030303	0.99697	1	0.399083	0.600917	1	0.0049505	0.99505	1	0.331395	0.668605
rs2535637	A/G	3	52833135	1	0.316092	0.683908	1	0	1	1	0.0183486	0.981651	1	0.272277	0.727723	1	0.00581395	0.994186
rs2710324	C/T	3	52833412	1	0.316092	0.683908	1	0	1	1	0.0183486	0.981651	1	0.272277	0.727723	1	0.00581395	0.994186
rs2276820	C/T	3	52842758	1	0	1	1	0	1	1	0.0183486	0.981651	1	0.272277	0.727723	1	0.00581395	0.994186
rs6774869	C/T	3	52846071	1	0.316092	0.683908	1	0	1	1	0.0183486	0.981651	1	0.272277	0.727723	1	0.00581395	0.994186
rs2878633	A/G	3	52847304	1	0.316092	0.683908	1	0	1	1	0.0183486	0.981651	1	0.272277	0.727723	1	0.00581395	0.994186
rs2336155	A/G	3	52847914	1	0.316092	0.683908	1	0	1	1	0.0183486	0.981651	1	0.272277	0.727723	1	0.00581395	0.994186
rs1916284	C/T	3	57369806	1	0.270115	0.729885	1	0.40303	0.59697	1	0.40367	0.59633	1	0.430693	0.569307	1	0.47093	0.52907
rs12496632	C/T	3	60487512	1	0.132184	0.867816	1	0	1	1	0.142202	0.857798	1	0.143564	0.856436	1	0.151163	0.848837
rs6445254	A/G	3	62023697	1	0.471264	0.528736	1	0.266667	0.733333	1	0.206422	0.793578	1	0.0594059	0.940594	1	0.383721	0.616279
rs2083838	C/G	3	64453247	1	0.172414	0.827586	1	0	1	1	0.188073	0.811927	1	0.163366	0.836634	1	0.0174419	0.982558
rs7631391	A/G	3	64489433	1	0.160919	0.839081	1	0.00909091	0.990909	1	0.288991	0.711009	1	0.0495049	0.950495	1	0.383721	0.616279
rs1319134	A/G	3	65345533	1	0.189655	0.810345	1	0	1	1	0.321101	0.678899	1	0.163366	0.836634	1	0.209302	0.790698
rs3755610	A/C	3	65349259	1	0.149425	0.850575	1	0	1	1	0.293578	0.706422	1	0.163366	0.836634	1	0.255814	0.744186
rs767021	C/G	3	65353519	1	0.149425	0.850575	1	0	1	1	0.298165	0.701835	1	0.128713	0.871287	1	0.215116	0.784884
rs9823801	C/T	3	65927711	1	0.390805	0.609195	1	0.40303	0.59697	1	0.490826	0.509174	1	0.321782	0.678218	1	0.25	0.75
rs11707443	C/G	3	66831663	1	0.247126	0.752874	1	0.215151	0.784848	1	0.330275	0.669725	1	0.237624	0.762376	1	0.168605	0.831395
rs6808756	C/T	3	69296443	1	0.109195	0.890805	1	0	1	1	0.211009	0.788991	1	0.272277	0.727723	1	0.0348837	0.965116
rs9853587	A/G	3	69326852	1	0.477011	0.522988	1	0.00606061	0.993939	1	0.376147	0.623853	1	0.222772	0.777228	1	0.110465	0.889535
rs7622817	A/G	3	71963268	1	0.160919	0.839081	1	0	1	1	0.0275229	0.972477	1	0.20297	0.79703	1	0	1
rs17140566	A/T	3	76379362	1	0.178161	0.821839	1	0.0666667	0.933333	1	0.449541	0.550459	1	0.0940594	0.905941	1	0.319767	0.680233
rs1383906	C/T	3	100157808	1	0.12069	0.87931	1	0.342424	0.657576	1	0.275229	0.724771	1	0.480198	0.519802	1	0.430233	0.569767
rs11918189	A/G	3	100580355	1	0.189655	0.810345	1	0.0636364	0.936364	1	0.174312	0.825688	1	0.212871	0.787129	1	0.0232558	0.976744
rs348862	A/G	3	102390756	1	0.212644	0.787356	1	0.369697	0.630303	1	0.183486	0.816514	1	0.237624	0.762376	1	0.180233	0.819767
rs4855757	A/T	3	108274118	1	0.149425	0.850575	1	0.142424	0.857576	1	0	1	1	0.292079	0.707921	1	0.122093	0.877907
rs746546	C/T	3	109940973	1	0.373563	0.626437	1	0.169697	0.830303	1	0.0321101	0.96789	1	0.346535	0.653465	1	0.44186	0.55814
rs1374821	C/T	3	109957197	1	0.310345	0.689655	1	0.157576	0.842424	1	0.0366973	0.963303	1	0.316832	0.683168	1	0.377907	0.622093
rs16858745	A/G	3	113070754	1	0.0804598	0.91954	1	0	1	1	0.0963303	0.90367	1	0.158416	0.841584	1	0.0581395	0.94186
rs6780657	A/G	3	116674186	1	0.454023	0.545977	1	0.133333	0.866667	1	0.0183486	0.981651	1	0.113861	0.886139	1	0.0465116	0.953488
rs6438441	A/G	3	119374423	1	0.281609	0.718391	1	0.0636364	0.936364	1	0.495413	0.504587	1	0.465346	0.534654	1	0.180233	0.819767
rs7632701	A/C	3	119666939	1	0.166667	0.833333	1	0.224242	0.775758	1	0.266055	0.733945	1	0.0148515	0.985148	1	0.244186	0.755814
rs13100050	A/G	3	121561723	1	0.454023	0.545977	1	0.454545	0.545454	1	0.288991	0.711009	1	0.39604	0.60396	1	0.19186	0.80814
rs6808258	C/T	3	122806155	1	0.224138	0.775862	1	0.206061	0.793939	1	0.0321101	0.96789	1	0.0544555	0.945545	1	0.47093	0.52907
rs4676738	C/G	3	122811490	1	0.103448	0.896552	1	0.160606	0.839394	1	0.0321101	0.96789	1	0.0247525	0.975248	1	0.488372	0.511628
rs4308217	A/C	3	123275877	1	0.0862069	0.913793	1	0.366667	0.633333	1	0.100917	0.899083	1	0.148515	0.851485	1	0.331395	0.668605
rs2877602	C/T	3	123642022	1	0.0862069	0.913793	1	0.215151	0.784848	1	0.0688073	0.931193	1	0.153465	0.846535	1	0.389535	0.610465
rs13084135	C/T	3	124842407	1	0.132184	0.867816	1	0.00606061	0.993939	1	0.417431	0.582569	1	0.168317	0.831683	1	0.296512	0.703488
rs2605419	C/T	3	124897119	1	0.488506	0.511494	1	0.0878788	0.912121	1	0.0733945	0.926605	1	0.336634	0.663366	1	0.482558	0.517442
rs10511417	C/T	3	125018026	1	0.166667	0.833333	1	0.0030303	0.99697	1	0.477064	0.522936	1	0.0792079	0.920792	1	0.360465	0.639535
rs6779927	G/T	3	125060058	1	0.195402	0.804598	1	0.0030303	0.99697	1	0.472477	0.527523	1	0.0792079	0.920792	1	0.383721	0.616279
rs12638706	G/T	3	125139346	1	0.206897	0.793103	1	0.0030303	0.99697	1	0.46789	0.53211	1	0.0693069	0.930693	1	0.395349	0.604651
rs4678073	A/C	3	125150214	1	0.327586	0.672414	1	0.0030303	0.99697	1	0.46789	0.53211	1	0.0693069	0.930693	1	0.418605	0.581395
rs6789711	A/C	3	126410400	1	0.258621	0.741379	1	0	1	1	0.0183486	0.981651	1	0.039604	0.960396	1	0.0348837	0.965116
rs7622204	C/T	3	128226897	1	0.281609	0.718391	1	0.266667	0.733333	1	0.463303	0.536697	1	0.366337	0.633663	1	0.186047	0.813953
rs3773128	C/T	3	128812935	1	0.0114942	0.988506	1	0	1	1	0.316514	0.683486	1	0	1	1	0	1
rs10935068	A/T	3	134745497	1	0.465517	0.534483	1	0.333333	0.666667	1	0.0963303	0.90367	1	0.20297	0.79703	1	0.313953	0.686047
rs10935101	A/G	3	135346307	1	0.12069	0.87931	1	0.00606061	0.993939	1	0.270642	0.729358	1	0.321782	0.678218	1	0.156977	0.843023
rs4588357	G/T	3	135355792	1	0.0689655	0.931034	1	0	1	1	0.266055	0.733945	1	0.262376	0.737624	1	0.156977	0.843023
rs4450813	C/T	3	135356803	1	0.126437	0.873563	1	0.00606061	0.993939	1	0.266055	0.733945	1	0.321782	0.678218	1	0.156977	0.843023
rs6439472	G/T	3	135479558	1	0.155172	0.844828	1	0.00606061	0.993939	1	0.0963303	0.90367	1	0.346535	0.653465	1	0.0348837	0.965116
rs6804194	C/T	3	137643422	1	0.442529	0.557471	1	0.272727	0.727273	1	0	1	1	0.292079	0.707921	1	0.244186	0.755814
rs12637297	A/G	3	140438156	1	0.0114942	0.988506	1	0.0030303	0.99697	1	0.481651	0.518349	1	0.019802	0.980198	1	0	1
rs12639299	C/T	3	140444167	1	0.0172414	0.982759	1	0.00606061	0.993939	1	0.481651	0.518349	1	0.019802	0.980198	1	0	1
rs12637329	A/G	3	140445253	1	0.0114942	0.988506	1	0.00606061	0.993939	1	0.481651	0.518349	1	0.019802	0.980198	1	0	1
rs7613319	C/T	3	141790261	1	0.442529	0.557471	1	0.00909091	0.990909	1	0	1	1	0	1	1	0.0348837	0.965116
rs6439978	A/G	3	142280985	1	0.425287	0.574713	1	0.00606061	0.993939	1	0.0458716	0.954128	1	0.0049505	0.99505	1	0.0465116	0.953488
rs4681184	A/G	3	150770725	1	0	1	1	0.0363636	0.963636	1	0.431193	0.568807	1	0.0148515	0.985148	1	0.22093	0.77907
rs12487721	A/G	3	160620486	1	0.218391	0.781609	1	0.115152	0.884849	1	0.307339	0.692661	1	0.425743	0.574257	1	0.290698	0.709302
rs6772245	A/T	3	160854801	1	0.413793	0.586207	1	0.00606061	0.993939	1	0.146789	0.853211	1	0.00990099	0.990099	1	0.0348837	0.965116
rs9853343	A/G	3	182986926	1	0.362069	0.637931	1	0.163636	0.836364	1	0.444954	0.555046	1	0.222772	0.777228	1	0.412791	0.587209
rs11917863	G/T	3	186773040	1	0.0977012	0.902299	1	0.0636364	0.936364	1	0.266055	0.733945	1	0.5	0.5	1	0.110465	0.889535
rs17217776	A/G	3	186778398	1	0.0344828	0.965517	1	0.0636364	0.936364	1	0.261468	0.738532	1	0.5	0.5	1	0.110465	0.889535
rs9878208	G/T	3	186838870	1	0.091954	0.908046	1	0.0393939	0.960606	1	0.201835	0.798165	1	0.465346	0.534654	1	0.0988372	0.901163
rs9863611	C/T	3	186839849	1	0.091954	0.908046	1	0.0393939	0.960606	1	0.201835	0.798165	1	0.465346	0.534654	1	0.0988372	0.901163
rs6777038	C/T	3	186923654	1	0.091954	0.908046	1	0.0484849	0.951515	1	0.169725	0.830275	1	0.455446	0.544555	1	0.0639535	0.936047
rs9290887	C/T	3	190134486	1	0.425287	0.574713	1	0.0030303	0.99697	1	0.137615	0.862385	1	0.10396	0.89604	1	0.104651	0.895349
rs9825174	C/T	3	196320873	1	0.45977	0.54023	1	0.49697	0.50303	1	0.00917431	0.990826	1	0.311881	0.688119	1	0.453488	0.546512
rs7613750	A/G	3	197378576	1	0.402299	0.597701	1	0.257576	0.742424	1	0.0183486	0.981651	1	0.405941	0.594059	1	0.44186	0.55814
rs4857595	C/T	3	198652409	1	0.183908	0.816092	1	0.445454	0.554546	1	0.37156	0.62844	1	0.465346	0.534654	1	0.325581	0.674419
rs4450871	A/G	4	5041199	1	0.126437	0.873563	1	0.439394	0.560606	1	0.458716	0.541284	1	0.465346	0.534654	1	0.284884	0.715116
rs4698703	C/T	4	18239205	1	0.195402	0.804598	1	0.20303	0.79697	1	0.389908	0.610092	1	0.391089	0.608911	1	0.406977	0.593023
rs17455886	C/T	4	20844064	1	0.109195	0.890805	1	0.3	0.7	1	0.0963303	0.90367	1	0.480198	0.519802	1	0.27907	0.72093
rs16871890	C/T	4	21378555	1	0.454023	0.545977	1	0.0030303	0.99697	1	0	1	1	0	1	1	0.0465116	0.953488
rs10805265	C/T	4	26194409	1	0.436782	0.563218	1	0	1	1	0.0779816	0.922018	1	0	1	1	0.0116279	0.988372
rs210780	C/T	4	27056364	1	0.310345	0.689655	1	0.415152	0.584848	1	0.00458716	0.995413	1	0.480198	0.519802	1	0.447674	0.552326
rs13142605	G/T	4	27081914	1	0.408046	0.591954	1	0.369697	0.630303	1	0.00458716	0.995413	1	0.376238	0.623762	1	0.476744	0.523256
rs12108234	A/G	4	27129144	1	0.477011	0.522988	1	0.127273	0.872727	1	0.37156	0.62844	1	0.0445545	0.955445	1	0.459302	0.540698
rs7659828	A/G	4	27600551	1	0.189655	0.810345	1	0.278788	0.721212	1	0	1	1	0.0495049	0.950495	1	0.19186	0.80814
rs1821685	C/T	4	28920242	1	0.494253	0.505747	1	0.324242	0.675758	1	0.00458716	0.995413	1	0.346535	0.653465	1	0.197674	0.802326
rs1426418	C/G	4	36776838	1	0.258621	0.741379	1	0.409091	0.590909	1	0.288991	0.711009	1	0.227723	0.772277	1	0.354651	0.645349
rs3860066	A/G	4	38287960	1	0	1	1	0	1	1	0.165138	0.834862	1	0.193069	0.806931	1	0.261628	0.738372
rs4833084	A/G	4	38356848	1	0.0747126	0.925287	1	0	1	1	0.142202	0.857798	1	0.178218	0.821782	1	0.226744	0.773256
rs11727203	A/T	4	38416553	1	0.091954	0.908046	1	0.345454	0.654546	1	0	1	1	0.00990099	0.990099	1	0.0930233	0.906977
rs10008032	C/T	4	38421877	1	0.0804598	0.91954	1	0.484849	0.515151	1	0.00458716	0.995413	1	0.0841584	0.915842	1	0.110465	0.889535
rs5743567	A/G	4	38482235	1	0.229885	0.770115	1	0	1	1	0.0504587	0.949541	1	0.0990099	0.90099	1	0.284884	0.715116
rs4833103	A/C	4	38491897	1	0.126437	0.873563	1	0.448485	0.551515	1	0	1	1	0.019802	0.980198	1	0.19186	0.80814
rs5743810	A/G	4	38506745	1	0.091954	0.908046	1	0.463636	0.536364	1	0.00458716	0.995413	1	0.0247525	0.975248	1	0.180233	0.819767
rs12510296	C/T	4	38541164	1	0.0689655	0.931034	1	0.29697	0.70303	1	0.0137615	0.986239	1	0.0643564	0.935644	1	0.0348837	0.965116
rs9790441	A/C	4	40156899	1	0.143678	0.856322	1	0.0848485	0.915152	1	0.43578	0.56422	1	0.0049505	0.99505	1	0.127907	0.872093
rs17641411	C/T	4	46638444	1	0.0114942	0.988506	1	0	1	1	0.229358	0.770642	1	0.0445545	0.955445	1	0.22093	0.77907
rs11944047	A/T	4	54044408	1	0.408046	0.591954	1	0.151515	0.848485	1	0.348624	0.651376	1	0.410891	0.589109	1	0.296512	0.703488
rs1585289	C/T	4	55797233	1	0.178161	0.821839	1	0.0606061	0.939394	1	0.229358	0.770642	1	0.0792079	0.920792	1	0.139535	0.860465
rs4865063	A/G	4	56761358	1	0.0862069	0.913793	1	0	1	1	0.412844	0.587156	1	0.292079	0.707921	1	0.215116	0.784884
rs12645387	C/G	4	56767721	1	0.212644	0.787356	1	0	1	1	0.440367	0.559633	1	0.29703	0.70297	1	0.209302	0.790698
rs11573125	C/T	4	57593854	1	0.00574713	0.994253	1	0.0030303	0.99697	1	0.33945	0.660551	1	0.247525	0.752475	1	0.0755814	0.924419
rs11131268	A/C	4	61167146	1	0.344828	0.655172	1	0.40303	0.59697	1	0.275229	0.724771	1	0.425743	0.574257	1	0.418605	0.581395
rs12504712	C/T	4	61309248	1	0.0229885	0.977012	1	0.0848485	0.915152	1	0.472477	0.527523	1	0.029703	0.970297	1	0.447674	0.552326
rs4272045	A/G	4	61346511	1	0.287356	0.712644	1	0.130303	0.869697	1	0.238532	0.761468	1	0.0940594	0.905941	1	0.459302	0.540698
rs4860488	C/T	4	63441601	1	0.00574713	0.994253	1	0.0484849	0.951515	1	0.247706	0.752294	1	0.143564	0.856436	1	0.482558	0.517442
rs6815357	C/T	4	68499715	1	0.488506	0.511494	1	0.00606061	0.993939	1	0	1	1	0.00990099	0.990099	1	0.0290698	0.97093
rs7699565	A/G	4	73061764	1	0.402299	0.597701	1	0	1	1	0.188073	0.811927	1	0.0049505	0.99505	1	0.116279	0.883721
rs7694386	A/G	4	77022481	1	0.488506	0.511494	1	0	1	1	0.00458716	0.995413	1	0.00990099	0.990099	1	0.00581395	0.994186
rs4624679	A/C	4	77276846	1	0.132184	0.867816	1	0.493939	0.506061	1	0.0229358	0.977064	1	0.351485	0.648515	1	0.122093	0.877907
rs17002711	C/T	4	78647970	1	0.41954	0.58046	1	0	1	1	0.0458716	0.954128	1	0	1	1	0.0290698	0.97093
rs4693474	C/T	4	83782853	1	0.471264	0.528736	1	0.354546	0.645455	1	0.357798	0.642202	1	0.470297	0.529703	1	0.162791	0.837209
rs13129469	A/C	4	84210553	1	0.155172	0.844828	1	0.127273	0.872727	1	0.37156	0.62844	1	0.212871	0.787129	1	0.156977	0.843023
rs17006851	A/G	4	84619144	1	0.494253	0.505747	1	0	1	1	0	1	1	0	1	1	0.0174419	0.982558
rs17007466	G/T	4	84991863	1	0.390805	0.609195	1	0.0030303	0.99697	1	0.00917431	0.990826	1	0	1	1	0	1
rs12507758	C/T	4	87570764	1	0.448276	0.551724	1	0.493939	0.506061	1	0.440367	0.559633	1	0.306931	0.693069	1	0.360465	0.639535
rs4273429	C/T	4	92915691	1	0.471264	0.528736	1	0	1	1	0	1	1	0	1	1	0.0174419	0.982558
rs6532556	C/T	4	96526920	1	0.103448	0.896552	1	0.360606	0.639394	1	0.0642202	0.93578	1	0.138614	0.861386	1	0.22093	0.77907
rs4699559	A/G	4	98518159	1	0.270115	0.729885	1	0.3	0.7	1	0.463303	0.536697	1	0.212871	0.787129	1	0.331395	0.668605
rs1312200	A/G	4	100231380	1	0.0287356	0.971264	1	0.0787879	0.921212	1	0.243119	0.756881	1	0.292079	0.707921	1	0.0697674	0.930233
rs4148888	A/G	4	100273215	1	0.0287356	0.971264	1	0.0787879	0.921212	1	0.238532	0.761468	1	0.311881	0.688119	1	0.0697674	0.930233
rs4148887	A/G	4	100274885	1	0.0287356	0.971264	1	0.0787879	0.921212	1	0.238532	0.761468	1	0.311881	0.688119	1	0.0697674	0.930233
rs3762894	C/T	4	100285107	1	0.201149	0.798851	1	0.109091	0.890909	1	0.238532	0.761468	1	0.321782	0.678218	1	0.0930233	0.906977
rs10516441	A/G	4	100526190	1	0	1	1	0.0636364	0.936364	1	0.266055	0.733945	1	0.341584	0.658416	1	0.0406977	0.959302
rs3737482	C/T	4	100568489	1	0	1	1	0	1	1	0.46789	0.53211	1	0	1	1	0	1
rs7662047	A/G	4	103310753	1	0.258621	0.741379	1	0.00606061	0.993939	1	0.00458716	0.995413	1	0.00990099	0.990099	1	0.0930233	0.906977
rs188720	C/T	4	109515163	1	0.155172	0.844828	1	0.415152	0.584848	1	0.123853	0.876147	1	0.430693	0.569307	1	0.238372	0.761628
rs12504538	C/T	4	111331897	1	0.00574713	0.994253	1	0	1	1	0.0550459	0.944954	1	0.0148515	0.985148	1	0.331395	0.668605
rs12512857	G/T	4	114036446	1	0.143678	0.856322	1	0.0030303	0.99697	1	0.357798	0.642202	1	0.30198	0.69802	1	0.0697674	0.930233
rs12513140	A/G	4	114037256	1	0.109195	0.890805	1	0.00606061	0.993939	1	0.366972	0.633027	1	0.277228	0.722772	1	0.0581395	0.94186
rs17676256	A/G	4	114280985	1	0.212644	0.787356	1	0.10303	0.89697	1	0.486239	0.513761	1	0.490099	0.509901	1	0.447674	0.552326
rs7669112	A/G	4	116020914	1	0.293103	0.706897	1	0	1	1	0	1	1	0.242574	0.757426	1	0.00581395	0.994186
rs4129117	A/G	4	118035438	1	0.0862069	0.913793	1	0.209091	0.790909	1	0.307339	0.692661	1	0.326733	0.673267	1	0.0290698	0.97093
rs11562866	C/T	4	118711700	1	0.0287356	0.971264	1	0.163636	0.836364	1	0	1	1	0	1	1	0.0697674	0.930233
rs11562909	C/T	4	118762492	1	0.0287356	0.971264	1	0.0969697	0.90303	1	0.33945	0.660551	1	0.410891	0.589109	1	0.0523256	0.947674
rs6824958	A/C	4	124408951	1	0.166667	0.833333	1	0.390909	0.609091	1	0.454128	0.545872	1	0.415842	0.584158	1	0.209302	0.790698
rs4419486	A/G	4	130966521	1	0.235632	0.764368	1	0.0030303	0.99697	1	0.105505	0.894495	1	0.0841584	0.915842	1	0.162791	0.837209
rs10025344	A/G	4	131086267	1	0.293103	0.706897	1	0.00606061	0.993939	1	0.422018	0.577982	1	0.108911	0.891089	1	0.401163	0.598837
rs9992154	C/T	4	131086293	1	0.201149	0.798851	1	0.00606061	0.993939	1	0.422018	0.577982	1	0.108911	0.891089	1	0.401163	0.598837
rs1605424	A/G	4	134841013	1	0.45977	0.54023	1	0.230303	0.769697	1	0.463303	0.536697	1	0.366337	0.633663	1	0.337209	0.662791
rs4337777	C/T	4	135357410	1	0.367816	0.632184	1	0.193939	0.806061	1	0.0366973	0.963303	1	0.287129	0.712871	1	0.44186	0.55814
rs10002531	A/G	4	135551732	1	0.344828	0.655172	1	0.393939	0.606061	1	0.00917431	0.990826	1	0.490099	0.509901	1	0.488372	0.511628
rs6824946	C/T	4	139961692	1	0.114943	0.885058	1	0.230303	0.769697	1	0.330275	0.669725	1	0.341584	0.658416	1	0.447674	0.552326
rs1459743	A/G	4	151452711	1	0.0574713	0.942529	1	0.0757576	0.924242	1	0.316514	0.683486	1	0.475247	0.524752	1	0.44186	0.55814
rs13151875	C/T	4	151453384	1	0.126437	0.873563	1	0.448485	0.551515	1	0.114679	0.885321	1	0.267327	0.732673	1	0.116279	0.883721
rs11099888	A/G	4	154718006	1	0.41954	0.58046	1	0.0212121	0.978788	1	0.00458716	0.995413	1	0	1	1	0.0348837	0.965116
rs6832477	C/T	4	155378612	1	0.350575	0.649425	1	0.0636364	0.936364	1	0.0504587	0.949541	1	0.0148515	0.985148	1	0.302326	0.697674
rs4690909	C/G	4	159848601	1	0.166667	0.833333	1	0.306061	0.693939	1	0.165138	0.834862	1	0.420792	0.579208	1	0.168605	0.831395
rs195542	G/T	4	163847090	1	0.252874	0.747126	1	0.354546	0.645455	1	0.160551	0.839449	1	0.381188	0.618812	1	0.296512	0.703488
rs10517771	A/G	4	163906222	1	0.137931	0.862069	1	0.309091	0.690909	1	0.238532	0.761468	1	0.277228	0.722772	1	0.313953	0.686047
rs10049499	A/G	4	165190946	1	0.321839	0.678161	1	0.209091	0.790909	1	0.472477	0.527523	1	0.183168	0.816832	1	0.406977	0.593023
rs17644709	C/T	4	167645248	1	0	1	1	0	1	1	0.458716	0.541284	1	0.00990099	0.990099	1	0.145349	0.854651
rs17066390	A/G	4	179737225	1	0.183908	0.816092	1	0.0121212	0.987879	1	0.440367	0.559633	1	0.0693069	0.930693	1	0.372093	0.627907
rs1363207	C/T	4	181873434	1	0.396552	0.603448	1	0.442424	0.557576	1	0.334862	0.665138	1	0.371287	0.628713	1	0.255814	0.744186
rs1877288	A/G	4	184426451	1	0.454023	0.545977	1	0	1	1	0	1	1	0	1	1	0.0523256	0.947674
rs11748410	C/T	5	542199	1	0.252874	0.747126	1	0.0484849	0.951515	1	0.486239	0.513761	1	0.277228	0.722772	1	0.273256	0.726744
rs16870692	A/G	5	3002898	1	0.0229885	0.977012	1	0	1	1	0.155963	0.844037	1	0.019802	0.980198	1	0.232558	0.767442
rs2974664	C/T	5	3006317	1	0.114943	0.885058	1	0	1	1	0.174312	0.825688	1	0.0247525	0.975248	1	0.238372	0.761628
rs628560	A/G	5	4970250	1	0.408046	0.591954	1	0.227273	0.772727	1	0.00917431	0.990826	1	0.430693	0.569307	1	0.383721	0.616279
rs609096	A/G	5	4991130	1	0.235632	0.764368	1	0.184848	0.815152	1	0.0137615	0.986239	1	0.420792	0.579208	1	0.319767	0.680233
rs922548	A/G	5	9184142	1	0.137931	0.862069	1	0.0363636	0.963636	1	0.270642	0.729358	1	0.158416	0.841584	1	0.261628	0.738372
rs988593	A/G	5	9209684	1	0.367816	0.632184	1	0.254545	0.745455	1	0.325688	0.674312	1	0.356436	0.643564	1	0.406977	0.593023
rs868414	A/C	5	10162655	1	0.477011	0.522988	1	0.0484849	0.951515	1	0.192661	0.807339	1	0.0049505	0.99505	1	0.127907	0.872093
rs10060756	A/G	5	20618541	1	0.448276	0.551724	1	0.218182	0.781818	1	0	1	1	0.113861	0.886139	1	0.145349	0.854651
rs1995264	A/G	5	23174708	1	0.126437	0.873563	1	0.393939	0.606061	1	0.394495	0.605505	1	0.480198	0.519802	1	0.30814	0.69186
rs13171590	A/G	5	26977598	1	0.454023	0.545977	1	0	1	1	0	1	1	0	1	1	0.0406977	0.959302
rs1904464	C/T	5	26984253	1	0.425287	0.574713	1	0	1	1	0	1	1	0	1	1	0.00581395	0.994186
rs11948763	A/G	5	28746813	1	0.195402	0.804598	1	0.169697	0.830303	1	0	1	1	0.019802	0.980198	1	0.238372	0.761628
rs2303170	C/T	5	32433011	1	0	1	1	0	1	1	0.243119	0.756881	1	0	1	1	0.19186	0.80814
rs10521009	A/G	5	33930521	1	0.241379	0.758621	1	0.136364	0.863636	1	0.316514	0.683486	1	0.490099	0.509901	1	0.465116	0.534884
rs40132	A/G	5	33986460	1	0.045977	0.954023	1	0	1	1	0.417431	0.582569	1	0.19802	0.80198	1	0.343023	0.656977
rs35398	G/T	5	33987583	1	0.0172414	0.982759	1	0	1	1	0.408257	0.591743	1	0.19802	0.80198	1	0.343023	0.656977
rs35389	A/G	5	33990637	1	0.344828	0.655172	1	0.0181818	0.981818	1	0.12844	0.87156	1	0.252475	0.747525	1	0.459302	0.540698
rs2113097	C/T	5	33991009	1	0.0977012	0.902299	1	0.00606061	0.993939	1	0.197248	0.802752	1	0.346535	0.653465	1	0.145349	0.854651
rs35391	C/T	5	33991430	1	0.333333	0.666667	1	0.00606061	0.993939	1	0.385321	0.614679	1	0.455446	0.544555	1	0.488372	0.511628
rs28117	A/G	5	33998527	1	0.385057	0.614942	1	0.00606061	0.993939	1	0.362385	0.637615	1	0.455446	0.544555	1	0.482558	0.517442
rs6451049	C/T	5	34000109	1	0.0574713	0.942529	1	0.00606061	0.993939	1	0.238532	0.761468	1	0.346535	0.653465	1	0.180233	0.819767
rs35411	A/G	5	34001890	1	0.224138	0.775862	1	0	1	1	0.422018	0.577982	1	0.19802	0.80198	1	0.302326	0.697674
rs6451268	A/G	5	36291121	1	0.408046	0.591954	1	0.0181818	0.981818	1	0.394495	0.605505	1	0.257426	0.742574	1	0.313953	0.686047
rs1363845	A/G	5	36320883	1	0.137931	0.862069	1	0	1	1	0.298165	0.701835	1	0.0990099	0.90099	1	0.255814	0.744186
rs351640	C/T	5	40275810	1	0.281609	0.718391	1	0	1	1	0	1	1	0	1	1	0.0406977	0.959302
rs4957447	A/G	5	42073879	1	0.114943	0.885058	1	0	1	1	0.119266	0.880734	1	0.0247525	0.975248	1	0.156977	0.843023
rs16889615	C/T	5	58665254	1	0.224138	0.775862	1	0.0878788	0.912121	1	0.33945	0.660551	1	0.133663	0.866337	1	0.0406977	0.959302
rs10038770	C/T	5	67732034	1	0.356322	0.643678	1	0.30303	0.69697	1	0.440367	0.559633	1	0.445545	0.554455	1	0.436047	0.563953
rs698912	C/T	5	74717529	1	0.270115	0.729885	1	0.212121	0.787879	1	0.334862	0.665138	1	0.470297	0.529703	1	0.0872093	0.912791
rs11745129	A/G	5	75294658	1	0.091954	0.908046	1	0.406061	0.593939	1	0.00458716	0.995413	1	0.0891089	0.910891	1	0.19186	0.80814
rs16877150	A/G	5	79066094	1	0.0804598	0.91954	1	0.0727273	0.927273	1	0.394495	0.605505	1	0.0594059	0.940594	1	0.00581395	0.994186
rs2405141	C/T	5	79637299	1	0.0517241	0.948276	1	0.412121	0.587879	1	0.00458716	0.995413	1	0.168317	0.831683	1	0.180233	0.819767
rs26260	A/C	5	102575093	1	0.45977	0.54023	1	0.333333	0.666667	1	0.463303	0.536697	1	0.173267	0.826733	1	0.331395	0.668605
rs6887495	A/C	5	103542905	1	0.275862	0.724138	1	0.436364	0.563636	1	0	1	1	0.29703	0.70297	1	0.331395	0.668605
rs154164	A/G	5	107118283	1	0.264368	0.735632	1	0	1	1	0.215596	0.784404	1	0.0792079	0.920792	1	0.151163	0.848837
rs10515386	C/T	5	107685210	1	0.00574713	0.994253	1	0	1	1	0.366972	0.633027	1	0.0693069	0.930693	1	0.331395	0.668605
rs17143401	C/G	5	117315857	1	0.0632184	0.936782	1	0	1	1	0.142202	0.857798	1	0.0049505	0.99505	1	0.215116	0.784884
rs374204	A/G	5	118161685	1	0.482759	0.517241	1	0.221212	0.778788	1	0.417431	0.582569	1	0.178218	0.821782	1	0.418605	0.581395
rs931452	C/T	5	119345271	1	0.5	0.5	1	0.490909	0.509091	1	0.307339	0.692661	1	0.212871	0.787129	1	0.494186	0.505814
rs331728	A/G	5	124904934	1	0.241379	0.758621	1	0.245454	0.754545	1	0.0183486	0.981651	1	0.00990099	0.990099	1	0.116279	0.883721
rs17790755	C/T	5	126866641	1	0.0344828	0.965517	1	0.187879	0.812121	1	0	1	1	0.039604	0.960396	1	0.0697674	0.930233
rs2270068	G/T	5	142401608	1	0	1	1	0	1	1	0.458716	0.541284	1	0.0049505	0.99505	1	0.0232558	0.976744
rs3776337	C/G	5	142419698	1	0.224138	0.775862	1	0	1	1	0.426606	0.573395	1	0.0049505	0.99505	1	0.0232558	0.976744
rs3776334	A/G	5	142421615	1	0.103448	0.896552	1	0	1	1	0.417431	0.582569	1	0.0049505	0.99505	1	0.0232558	0.976744
rs3776329	C/G	5	142424791	1	0.275862	0.724138	1	0	1	1	0.417431	0.582569	1	0.0049505	0.99505	1	0.0232558	0.976744
rs9324970	A/G	5	144107838	1	0.402299	0.597701	1	0.487879	0.512121	1	0.426606	0.573395	1	0.148515	0.851485	1	0.465116	0.534884
rs13189358	A/G	5	148220649	1	0.0517241	0.948276	1	0.227273	0.772727	1	0.490826	0.509174	1	0.143564	0.856436	1	0.47093	0.52907
rs13157373	A/G	5	150951303	1	0.0862069	0.913793	1	0.372727	0.627273	1	0.0504587	0.949541	1	0.178218	0.821782	1	0.273256	0.726744
rs4958561	A/G	5	151910424	1	0.0344828	0.965517	1	0.290909	0.709091	1	0.0366973	0.963303	1	0.262376	0.737624	1	0.325581	0.674419
rs10434673	C/T	5	161698214	1	0.373563	0.626437	1	0.490909	0.509091	1	0.0229358	0.977064	1	0.405941	0.594059	1	0.430233	0.569767
rs6555755	A/G	5	166846418	1	0.218391	0.781609	1	0	1	1	0.137615	0.862385	1	0.0792079	0.920792	1	0.127907	0.872093
rs10072830	G/T	5	167015519	1	0.362069	0.637931	1	0	1	1	0.348624	0.651376	1	0.316832	0.683168	1	0.197674	0.802326
rs9654464	G/T	5	174133776	1	0.155172	0.844828	1	0.136364	0.863636	1	0	1	1	0	1	1	0.0697674	0.930233
rs4078141	A/G	5	178984144	1	0.298851	0.701149	1	0.327273	0.672727	1	0.288991	0.711009	1	0.282178	0.717822	1	0.389535	0.610465
rs9687580	C/T	5	179512775	1	0.385057	0.614942	1	0	1	1	0	1	1	0	1	1	0.0639535	0.936047
rs9392297	C/T	6	1440397	1	0.166667	0.833333	1	0.00606061	0.993939	1	0.178899	0.821101	1	0.227723	0.772277	1	0.203488	0.796512
rs2326674	A/C	6	5715346	1	0.344828	0.655172	1	0.0181818	0.981818	1	0.330275	0.669725	1	0.143564	0.856436	1	0.30814	0.69186
rs1040659	A/G	6	14443272	1	0.0804598	0.91954	1	0.227273	0.772727	1	0.087156	0.912844	1	0.108911	0.891089	1	0.424419	0.575581
rs6906671	G/T	6	14672247	1	0.482759	0.517241	1	0	1	1	0.00458716	0.995413	1	0.0049505	0.99505	1	0.0290698	0.97093
rs1267502	C/T	6	14822939	1	0.293103	0.706897	1	0.0242424	0.975758	1	0	1	1	0.0148515	0.985148	1	0.0232558	0.976744
rs9368322	C/T	6	21655366	1	0.0689655	0.931034	1	0.175758	0.824242	1	0.316514	0.683486	1	0.0891089	0.910891	1	0.186047	0.813953
rs10484390	A/G	6	22181633	1	0.201149	0.798851	1	0.00909091	0.990909	1	0.284404	0.715596	1	0.158416	0.841584	1	0.319767	0.680233
rs1980433	C/T	6	22222092	1	0.183908	0.816092	1	0	1	1	0.385321	0.614679	1	0.183168	0.816832	1	0.261628	0.738372
rs722788	A/C	6	28591129	1	0.264368	0.735632	1	0.184848	0.815152	1	0	1	1	0.00990099	0.990099	1	0.116279	0.883721
rs2051548	C/T	6	33149567	1	0.0229885	0.977012	1	0	1	1	0.0183486	0.981651	1	0	1	1	0.290698	0.709302
rs9277935	G/T	6	33268403	1	0.258621	0.741379	1	0.245454	0.754545	1	0.376147	0.623853	1	0.361386	0.638614	1	0.168605	0.831395
rs7768605	A/G	6	41451577	1	0.408046	0.591954	1	0.472727	0.527273	1	0.229358	0.770642	1	0.252475	0.747525	1	0.447674	0.552326
rs6914124	G/T	6	41826790	1	0.0517241	0.948276	1	0.0454546	0.954546	1	0.137615	0.862385	1	0.10396	0.89604	1	0.348837	0.651163
rs326798	A/G	6	44649914	1	0.183908	0.816092	1	0.442424	0.557576	1	0.0321101	0.96789	1	0.242574	0.757426	1	0.372093	0.627907
rs9369628	C/T	6	46728094	1	0.172414	0.827586	1	0.0030303	0.99697	1	0.0550459	0.944954	1	0.148515	0.851485	1	0.232558	0.767442
rs1226489	C/T	6	47100017	1	0.293103	0.706897	1	0.0030303	0.99697	1	0.220184	0.779817	1	0.123762	0.876238	1	0.186047	0.813953
rs1410830	C/T	6	47877902	1	0.0172414	0.982759	1	0.0030303	0.99697	1	0.279817	0.720183	1	0	1	1	0.337209	0.662791
rs12660136	A/G	6	55146254	1	0.166667	0.833333	1	0.0030303	0.99697	1	0.426606	0.573395	1	0.029703	0.970297	1	0.313953	0.686047
rs9396201	C/T	6	56285532	1	0.327586	0.672414	1	0.0636364	0.936364	1	0.110092	0.889908	1	0	1	1	0.0465116	0.953488
rs2691483	C/T	6	71394681	1	0.143678	0.856322	1	0.472727	0.527273	1	0.495413	0.504587	1	0.326733	0.673267	1	0.215116	0.784884
rs16883380	G/T	6	73906187	1	0.0114942	0.988506	1	0	1	1	0.123853	0.876147	1	0	1	1	0.261628	0.738372
rs7764373	C/T	6	73912675	1	0.488506	0.511494	1	0.0030303	0.99697	1	0.133027	0.866973	1	0.0247525	0.975248	1	0.290698	0.709302
rs9442996	A/G	6	74765595	1	0.316092	0.683908	1	0.184848	0.815152	1	0.059633	0.940367	1	0.123762	0.876238	1	0.0116279	0.988372
rs9343136	G/T	6	75095031	1	0.091954	0.908046	1	0.0030303	0.99697	1	0.426606	0.573395	1	0.0841584	0.915842	1	0.261628	0.738372
rs9343143	C/G	6	75117667	1	0.0402299	0.95977	1	0	1	1	0.353211	0.646789	1	0.0990099	0.90099	1	0.255814	0.744186
rs16884833	G/T	6	75160192	1	0.00574713	0.994253	1	0	1	1	0.0733945	0.926605	1	0	1	1	0.232558	0.767442
rs7751987	A/G	6	77582912	1	0.235632	0.764368	1	0	1	1	0.105505	0.894495	1	0	1	1	0.162791	0.837209
rs1933513	C/T	6	78968981	1	0.0287356	0.971264	1	0.00606061	0.993939	1	0.321101	0.678899	1	0.029703	0.970297	1	0.389535	0.610465
rs12524839	G/T	6	81503487	1	0.0747126	0.925287	1	0	1	1	0.0688073	0.931193	1	0.0049505	0.99505	1	0.156977	0.843023
rs2610782	C/T	6	89351412	1	0.362069	0.637931	1	0.109091	0.890909	1	0.0458716	0.954128	1	0.019802	0.980198	1	0.116279	0.883721
rs9444722	C/T	6	90676447	1	0.373563	0.626437	1	0.0212121	0.978788	1	0.477064	0.522936	1	0.019802	0.980198	1	0.290698	0.709302
rs366103	C/T	6	91259180	1	0.0517241	0.948276	1	0.0575758	0.942424	1	0.266055	0.733945	1	0.0247525	0.975248	1	0.133721	0.866279
rs16884007	A/G	6	91883013	1	0	1	1	0	1	1	0.385321	0.614679	1	0.0495049	0.950495	1	0.0813954	0.918605
rs9451597	A/C	6	91942407	1	0.247126	0.752874	1	0.242424	0.757576	1	0.298165	0.701835	1	0.475247	0.524752	1	0.5	0.5
rs7759248	C/T	6	97556469	1	0.189655	0.810345	1	0.0212121	0.978788	1	0.12844	0.87156	1	0.0346535	0.965346	1	0.319767	0.680233
rs9399702	C/T	6	101598738	1	0.390805	0.609195	1	0.475758	0.524242	1	0.495413	0.504587	1	0.193069	0.806931	1	0.459302	0.540698
rs11752138	A/G	6	107088501	1	0.436782	0.563218	1	0.263636	0.736364	1	0.40367	0.59633	1	0.0841584	0.915842	1	0.430233	0.569767
rs7454060	A/G	6	109284020	1	0.0172414	0.982759	1	0.0030303	0.99697	1	0.233945	0.766055	1	0.133663	0.866337	1	0.0581395	0.94186
rs1096136	A/G	6	110123349	1	0.132184	0.867816	1	0.357576	0.642424	1	0.00458716	0.995413	1	0.0792079	0.920792	1	0.122093	0.877907
rs551673	C/T	6	114337461	1	0.229885	0.770115	1	0.442424	0.557576	1	0.389908	0.610092	1	0.435644	0.564356	1	0.30814	0.69186
rs1016101	A/G	6	116342264	1	0.0344828	0.965517	1	0.260606	0.739394	1	0.133027	0.866973	1	0.0445545	0.955445	1	0.488372	0.511628
rs562819	A/G	6	116385418	1	0.229885	0.770115	1	0.284849	0.715152	1	0.188073	0.811927	1	0.0445545	0.955445	1	0.47093	0.52907
rs210639	A/G	6	117999797	1	0.224138	0.775862	1	0.475758	0.524242	1	0.215596	0.784404	1	0.316832	0.683168	1	0.395349	0.604651
rs13196705	A/G	6	123802424	1	0.390805	0.609195	1	0.306061	0.693939	1	0.155963	0.844037	1	0.420792	0.579208	1	0.209302	0.790698
rs1338839	G/T	6	126749221	1	0.206897	0.793103	1	0.233333	0.766667	1	0	1	1	0.00990099	0.990099	1	0.104651	0.895349
rs4897444	A/G	6	130968069	1	0.258621	0.741379	1	0.0757576	0.924242	1	0.454128	0.545872	1	0.490099	0.509901	1	0.360465	0.639535
rs1385066	A/G	6	134352567	1	0.149425	0.850575	1	0.418182	0.581818	1	0.155963	0.844037	1	0.188119	0.811881	1	0.366279	0.633721
rs1009840	A/G	6	134588378	1	0.195402	0.804598	1	0.269697	0.730303	1	0.238532	0.761468	1	0.173267	0.826733	1	0.372093	0.627907
rs433243	A/G	6	137379969	1	0.41954	0.58046	1	0.0121212	0.987879	1	0	1	1	0	1	1	0.0232558	0.976744
rs384112	C/T	6	137380180	1	0.41954	0.58046	1	0.0121212	0.987879	1	0	1	1	0	1	1	0.0232558	0.976744
rs1887415	A/G	6	137560931	1	0.0287356	0.971264	1	0	1	1	0.0504587	0.949541	1	0.306931	0.693069	1	0.0232558	0.976744
rs989325	G/T	6	143570706	1	0.0172414	0.982759	1	0.0030303	0.99697	1	0.307339	0.692661	1	0.262376	0.737624	1	0.0348837	0.965116
rs2268440	A/C	6	144307303	1	0.247126	0.752874	1	0.348485	0.651515	1	0.266055	0.733945	1	0.168317	0.831683	1	0.366279	0.633721
rs4870227	C/G	6	154161621	1	0.178161	0.821839	1	0.163636	0.836364	1	0.00917431	0.990826	1	0.029703	0.970297	1	0.47093	0.52907
rs41459546	C/T	6	154168027	1	0.178161	0.821839	1	0.166667	0.833333	1	0.00917431	0.990826	1	0.029703	0.970297	1	0.47093	0.52907
rs41327744	C/G	6	154168404	1	0.178161	0.821839	1	0.166667	0.833333	1	0.00917431	0.990826	1	0.0346535	0.965346	1	0.47093	0.52907
rs17084501	C/T	6	154168431	1	0.155172	0.844828	1	0.166667	0.833333	1	0.00917431	0.990826	1	0.029703	0.970297	1	0.47093	0.52907
rs9478709	A/G	6	156891014	1	0.091954	0.908046	1	0.0181818	0.981818	1	0.155963	0.844037	1	0.222772	0.777228	1	0	1
rs11965097	C/T	6	167351580	1	0.00574713	0.994253	1	0	1	1	0.0366973	0.963303	1	0.0049505	0.99505	1	0.162791	0.837209
rs6927982	A/G	6	168292844	1	0.183908	0.816092	1	0.342424	0.657576	1	0.224771	0.775229	1	0.336634	0.663366	1	0.226744	0.773256
rs1028488	G/T	6	170432400	1	0.339081	0.660919	1	0.493939	0.506061	1	0.00458716	0.995413	1	0.495049	0.50495	1	0.406977	0.593023
rs4584046	G/T	7	671431	1	0.235632	0.764368	1	0.327273	0.672727	1	0.293578	0.706422	1	0.133663	0.866337	1	0.290698	0.709302
rs4724679	A/C	7	5451609	1	0.137931	0.862069	1	0.0242424	0.975758	1	0.389908	0.610092	1	0.168317	0.831683	1	0.0232558	0.976744
rs11764012	A/G	7	8174140	1	0.172414	0.827586	1	0.30303	0.69697	1	0.183486	0.816514	1	0.306931	0.693069	1	0.238372	0.761628
rs10266556	G/T	7	8675483	1	0.109195	0.890805	1	0	1	1	0.192661	0.807339	1	0.113861	0.886139	1	0.186047	0.813953
rs2189630	G/T	7	8695731	1	0.344828	0.655172	1	0.372727	0.627273	1	0.243119	0.756881	1	0.282178	0.717822	1	0.389535	0.610465
rs7798627	A/G	7	9773290	1	0.304598	0.695402	1	0.190909	0.809091	1	0.220184	0.779817	1	0.391089	0.608911	1	0.0697674	0.930233
rs10253752	A/G	7	19222808	1	0.0517241	0.948276	1	0	1	1	0.206422	0.793578	1	0.0990099	0.90099	1	0.0465116	0.953488
rs17147230	A/T	7	22728701	1	0.0114942	0.988506	1	0	1	1	0.472477	0.527523	1	0.267327	0.732673	1	0.22093	0.77907
rs2893312	C/T	7	28136928	1	0.494253	0.505747	1	0.166667	0.833333	1	0.0229358	0.977064	1	0.470297	0.529703	1	0.5	0.5
rs7782345	G/T	7	30877413	1	0.206897	0.793103	1	0.124242	0.875758	1	0.399083	0.600917	1	0.371287	0.628713	1	0.162791	0.837209
rs4723134	C/T	7	32221847	1	0.0689655	0.931034	1	0.336364	0.663636	1	0.0229358	0.977064	1	0.0940594	0.905941	1	0.447674	0.552326
rs2195911	A/C	7	38610514	1	0.160919	0.839081	1	0.29697	0.70303	1	0.252294	0.747706	1	0.311881	0.688119	1	0.273256	0.726744
rs7789366	C/T	7	41953214	1	0.373563	0.626437	1	0	1	1	0	1	1	0.019802	0.980198	1	0.0697674	0.930233
rs1880403	A/G	7	42623949	1	0.45977	0.54023	1	0.390909	0.609091	1	0.0733945	0.926605	1	0.0544555	0.945545	1	0.343023	0.656977
rs17711008	C/G	7	43902886	1	0.0402299	0.95977	1	0.187879	0.812121	1	0	1	1	0	1	1	0.0465116	0.953488
rs2461130	A/G	7	45661856	1	0.195402	0.804598	1	0.439394	0.560606	1	0.243119	0.756881	1	0.336634	0.663366	1	0.209302	0.790698
rs788720	C/T	7	45974393	1	0.143678	0.856322	1	0.4	0.6	1	0	1	1	0.20297	0.79703	1	0.406977	0.593023
rs2168587	A/G	7	50226615	1	0.195402	0.804598	1	0.069697	0.930303	1	0.059633	0.940367	1	0.430693	0.569307	1	0.0406977	0.959302
rs6957416	A/C	7	55656670	1	0.0632184	0.936782	1	0.0727273	0.927273	1	0.357798	0.642202	1	0.435644	0.564356	1	0.360465	0.639535
rs1465221	A/G	7	77602189	1	0.298851	0.701149	1	0.40303	0.59697	1	0.206422	0.793578	1	0.207921	0.792079	1	0.319767	0.680233
rs6956304	C/T	7	78540626	1	0.321839	0.678161	1	0	1	1	0.0412844	0.958716	1	0	1	1	0.226744	0.773256
rs763479	A/C	7	80659147	1	0.0632184	0.936782	1	0	1	1	0.142202	0.857798	1	0.242574	0.757426	1	0.209302	0.790698
rs17158250	A/G	7	83321327	1	0.0114942	0.988506	1	0	1	1	0.279817	0.720183	1	0.039604	0.960396	1	0.22093	0.77907
rs17159614	C/T	7	84563438	1	0.00574713	0.994253	1	0	1	1	0.215596	0.784404	1	0	1	1	0.255814	0.744186
rs886778	C/T	7	89525912	1	0.0632184	0.936782	1	0	1	1	0.334862	0.665138	1	0.247525	0.752475	1	0.133721	0.866279
rs10260884	C/T	7	98319736	1	0.494253	0.505747	1	0	1	1	0	1	1	0	1	1	0.0232558	0.976744
rs219811	A/C	7	98464404	1	0.471264	0.528736	1	0.00606061	0.993939	1	0	1	1	0	1	1	0.0232558	0.976744
rs122152	A/G	7	98470369	1	0.477011	0.522988	1	0.00606061	0.993939	1	0	1	1	0	1	1	0.0232558	0.976744
rs1851426	A/G	7	99220872	1	0.258621	0.741379	1	0.0121212	0.987879	1	0	1	1	0.0693069	0.930693	1	0.0581395	0.94186
rs2740566	A/G	7	99253341	1	0.310345	0.689655	1	0.0121212	0.987879	1	0	1	1	0.0049505	0.99505	1	0.0465116	0.953488
rs1403195	A/G	7	99262267	1	0.00574713	0.994253	1	0	1	1	0.0825688	0.917431	1	0	1	1	0.22093	0.77907
rs10245220	A/G	7	103461579	1	0.402299	0.597701	1	0.0272727	0.972727	1	0.422018	0.577982	1	0.252475	0.747525	1	0.453488	0.546512
rs12539921	A/G	7	103480415	1	0.293103	0.706897	1	0.0121212	0.987879	1	0.495413	0.504587	1	0.0841584	0.915842	1	0.424419	0.575581
rs4729955	A/T	7	103481058	1	0.396552	0.603448	1	0.0121212	0.987879	1	0.495413	0.504587	1	0.0841584	0.915842	1	0.436047	0.563953
rs258989	C/T	7	110330477	1	0.442529	0.557471	1	0.366667	0.633333	1	0.211009	0.788991	1	0.277228	0.722772	1	0.366279	0.633721
rs2894734	A/G	7	114702812	1	0	1	1	0.00606061	0.993939	1	0.142202	0.857798	1	0.20297	0.79703	1	0.00581395	0.994186
rs940800	A/C	7	122997860	1	0.0862069	0.913793	1	0.130303	0.869697	1	0.0825688	0.917431	1	0.0990099	0.90099	1	0.325581	0.674419
rs12672423	C/T	7	123107671	1	0.45977	0.54023	1	0.251515	0.748485	1	0.288991	0.711009	1	0.0594059	0.940594	1	0.226744	0.773256
rs6977162	C/T	7	131400473	1	0.166667	0.833333	1	0.00606061	0.993939	1	0.169725	0.830275	1	0.316832	0.683168	1	0.0813954	0.918605
rs13242614	C/T	7	132616839	1	0	1	1	0.1	0.9	1	0	1	1	0.0049505	0.99505	1	0.0465116	0.953488
rs17168200	A/G	7	134351923	1	0.304598	0.695402	1	0.381818	0.618182	1	0.0137615	0.986239	1	0.5	0.5	1	0.418605	0.581395
rs4728417	A/C	7	136790470	1	0.367816	0.632184	1	0.0636364	0.936364	1	0.477064	0.522936	1	0.336634	0.663366	1	0.337209	0.662791
rs6961627	A/G	7	139165252	1	0.339081	0.660919	1	0.0212121	0.978788	1	0.33945	0.660551	1	0.00990099	0.990099	1	0.331395	0.668605
rs12668571	C/T	7	143234253	1	0.00574713	0.994253	1	0.0030303	0.99697	1	0.417431	0.582569	1	0.00990099	0.990099	1	0.0581395	0.94186
rs10487545	A/G	7	143266948	1	0.454023	0.545977	1	0.224242	0.775758	1	0.417431	0.582569	1	0.029703	0.970297	1	0.244186	0.755814
rs10282351	C/T	7	143430844	1	0.293103	0.706897	1	0.169697	0.830303	1	0	1	1	0.0049505	0.99505	1	0.168605	0.831395
rs1635357	C/T	7	144111482	1	0.327586	0.672414	1	0.490909	0.509091	1	0.160551	0.839449	1	0.153465	0.846535	1	0.395349	0.604651
rs3807256	A/G	7	154132951	1	0.293103	0.706897	1	0.0333333	0.966667	1	0.233945	0.766055	1	0.0049505	0.99505	1	0.110465	0.889535
rs12675071	A/G	8	960526	1	0.0689655	0.931034	1	0.0030303	0.99697	1	0.105505	0.894495	1	0.113861	0.886139	1	0.156977	0.843023
rs17076016	A/G	8	5939367	1	0.00574713	0.994253	1	0.0818182	0.918182	1	0.146789	0.853211	1	0.0148515	0.985148	1	0.30814	0.69186
rs12674716	A/C	8	6887848	1	0.482759	0.517241	1	0.469697	0.530303	1	0.43578	0.56422	1	0.495049	0.50495	1	0.232558	0.767442
rs6601459	A/C	8	10318854	1	0.333333	0.666667	1	0.0121212	0.987879	1	0.472477	0.527523	1	0.30198	0.69802	1	0.377907	0.622093
rs4326350	C/G	8	10801065	1	0.339081	0.660919	1	0.448485	0.551515	1	0.00458716	0.995413	1	0.455446	0.544555	1	0.313953	0.686047
rs11784167	C/T	8	12668042	1	0.201149	0.798851	1	0.393939	0.606061	1	0.380734	0.619266	1	0.0643564	0.935644	1	0.389535	0.610465
rs17614278	G/T	8	15874394	1	0.0229885	0.977012	1	0	1	1	0.325688	0.674312	1	0.193069	0.806931	1	0.174419	0.825581
rs2904664	C/T	8	17067744	1	0.304598	0.695402	1	0.0030303	0.99697	1	0.458716	0.541284	1	0.277228	0.722772	1	0.162791	0.837209
rs2937886	C/T	8	17625071	1	0.091954	0.908046	1	0.00909091	0.990909	1	0.449541	0.550459	1	0.242574	0.757426	1	0.116279	0.883721
rs4872092	A/G	8	23150362	1	0.252874	0.747126	1	0.0757576	0.924242	1	0.192661	0.807339	1	0.00990099	0.990099	1	0.139535	0.860465
rs1466626	A/G	8	28973756	1	0.00574713	0.994253	1	0.0212121	0.978788	1	0.00917431	0.990826	1	0.0346535	0.965346	1	0.377907	0.622093
rs16890007	G/T	8	40804384	1	0.00574713	0.994253	1	0	1	1	0.0321101	0.96789	1	0.0148515	0.985148	1	0.261628	0.738372
rs1519835	C/T	8	50415515	1	0.137931	0.862069	1	0.475758	0.524242	1	0.394495	0.605505	1	0.222772	0.777228	1	0.459302	0.540698
rs10504155	A/C	8	54591633	1	0.298851	0.701149	1	0.0181818	0.981818	1	0.284404	0.715596	1	0.435644	0.564356	1	0.180233	0.819767
rs1384797	C/T	8	54956481	1	0.442529	0.557471	1	0.0151515	0.984849	1	0.362385	0.637615	1	0.361386	0.638614	1	0.0872093	0.912791
rs310373	C/T	8	60111145	1	0.0517241	0.948276	1	0.00909091	0.990909	1	0.5	0.5	1	0.267327	0.732673	1	0.290698	0.709302
rs6471835	A/C	8	60909551	1	0.0574713	0.942529	1	0.342424	0.657576	1	0.201835	0.798165	1	0.356436	0.643564	1	0.226744	0.773256
rs1866694	A/C	8	62335222	1	0.258621	0.741379	1	0.136364	0.863636	1	0.133027	0.866973	1	0.316832	0.683168	1	0.372093	0.627907
rs1812576	A/G	8	62335588	1	0.41954	0.58046	1	0.109091	0.890909	1	0.133027	0.866973	1	0.331683	0.668317	1	0.290698	0.709302
rs7838420	A/T	8	62341693	1	0.41954	0.58046	1	0.109091	0.890909	1	0.137615	0.862385	1	0.331683	0.668317	1	0.290698	0.709302
rs3912537	C/G	8	62354583	1	0.413793	0.586207	1	0.10303	0.89697	1	0.123853	0.876147	1	0.331683	0.668317	1	0.296512	0.703488
rs3844335	C/T	8	62356446	1	0.413793	0.586207	1	0.10303	0.89697	1	0.137615	0.862385	1	0.336634	0.663366	1	0.296512	0.703488
rs16939577	A/G	8	78984725	1	0.00574713	0.994253	1	0.0030303	0.99697	1	0.307339	0.692661	1	0	1	1	0.116279	0.883721
rs12549790	A/C	8	82446766	1	0.126437	0.873563	1	0	1	1	0.293578	0.706422	1	0.0148515	0.985148	1	0.22093	0.77907
rs10504740	C/T	8	82590345	1	0.465517	0.534483	1	0	1	1	0.0550459	0.944954	1	0.0049505	0.99505	1	0.162791	0.837209
rs12677170	A/C	8	85609122	1	0.0287356	0.971264	1	0.106061	0.893939	1	0.178899	0.821101	1	0.039604	0.960396	1	0.366279	0.633721
rs12674495	C/T	8	95748655	1	0.0114942	0.988506	1	0	1	1	0.412844	0.587156	1	0	1	1	0.0174419	0.982558
rs6998052	G/T	8	98435114	1	0.224138	0.775862	1	0.154546	0.845454	1	0.0183486	0.981651	1	0.00990099	0.990099	1	0.0930233	0.906977
rs6994484	A/C	8	105775487	1	0.37931	0.62069	1	0.230303	0.769697	1	0.5	0.5	1	0.361386	0.638614	1	0.494186	0.505814
rs10099644	C/T	8	114694612	1	0.114943	0.885058	1	0.118182	0.881818	1	0.431193	0.568807	1	0.277228	0.722772	1	0.476744	0.523256
rs16887724	C/T	8	116830834	1	0.41954	0.58046	1	0.0030303	0.99697	1	0	1	1	0.0346535	0.965346	1	0.0174419	0.982558
rs10505268	C/T	8	116845504	1	0.41954	0.58046	1	0.0030303	0.99697	1	0.00458716	0.995413	1	0.0346535	0.965346	1	0.0174419	0.982558
rs7018138	A/C	8	116853361	1	0.431034	0.568966	1	0.0030303	0.99697	1	0	1	1	0.019802	0.980198	1	0.0174419	0.982558
rs10955872	A/C	8	119420972	1	0.206897	0.793103	1	0.0121212	0.987879	1	0.174312	0.825688	1	0.173267	0.826733	1	0.186047	0.813953
rs1714646	A/G	8	122105171	1	0.0862069	0.913793	1	0.378788	0.621212	1	0.114679	0.885321	1	0.217822	0.782178	1	0.180233	0.819767
rs1384182	C/G	8	122575486	1	0.425287	0.574713	1	0.0848485	0.915152	1	0	1	1	0	1	1	0.0988372	0.901163
rs1445168	C/G	8	123929652	1	0.270115	0.729885	1	0.312121	0.687879	1	0.348624	0.651376	1	0.376238	0.623762	1	0.162791	0.837209
rs16898476	A/C	8	124593206	1	0.0517241	0.948276	1	0.0484849	0.951515	1	0.440367	0.559633	1	0.0247525	0.975248	1	0.145349	0.854651
rs4871389	C/T	8	124650394	1	0.0574713	0.942529	1	0.172727	0.827273	1	0.00458716	0.995413	1	0.019802	0.980198	1	0.27907	0.72093
rs10956233	C/G	8	126334188	1	0.316092	0.683908	1	0.2	0.8	1	0.302752	0.697248	1	0.341584	0.658416	1	0.0930233	0.906977
rs7007063	A/G	8	134968601	1	0.172414	0.827586	1	0.451515	0.548485	1	0.087156	0.912844	1	0.316832	0.683168	1	0.186047	0.813953
rs12550221	C/T	8	136386675	1	0	1	1	0	1	1	0.0504587	0.949541	1	0	1	1	0.127907	0.872093
rs1519372	A/C	8	139541345	1	0.206897	0.793103	1	0.418182	0.581818	1	0.00458716	0.995413	1	0.282178	0.717822	1	0.284884	0.715116
rs3935989	C/T	8	141272891	1	0.155172	0.844828	1	0.454545	0.545454	1	0.00917431	0.990826	1	0.217822	0.782178	1	0.406977	0.593023
rs6578216	C/T	8	142817538	1	0.091954	0.908046	1	0	1	1	0.0183486	0.981651	1	0.0445545	0.955445	1	0.104651	0.895349
rs2121474	A/G	8	142909373	1	0.114943	0.885058	1	0.363636	0.636364	1	0	1	1	0.361386	0.638614	1	0.488372	0.511628
rs9694798	A/C	8	144513368	1	0.45977	0.54023	1	0	1	1	0	1	1	0	1	1	0.0348837	0.965116
rs2031175	C/T	9	639750	1	0.126437	0.873563	1	0.445454	0.554546	1	0.110092	0.889908	1	0.376238	0.623762	1	0.19186	0.80814
rs2296051	C/T	9	728434	1	0.178161	0.821839	1	0.00606061	0.993939	1	0.252294	0.747706	1	0	1	1	0.215116	0.784884
rs10969597	G/T	9	3024259	1	0.212644	0.787356	1	0	1	1	0.165138	0.834862	1	0	1	1	0.156977	0.843023
rs10974315	C/T	9	4060279	1	0.356322	0.643678	1	0.0030303	0.99697	1	0.261468	0.738532	1	0.0544555	0.945545	1	0.232558	0.767442
rs4490896	C/T	9	9716233	1	0.0229885	0.977012	1	0	1	1	0.431193	0.568807	1	0.0990099	0.90099	1	0.232558	0.767442
rs16928577	A/G	9	12219079	1	0.178161	0.821839	1	0	1	1	0.169725	0.830275	1	0	1	1	0.226744	0.773256
rs10961165	C/T	9	13592338	1	0.0517241	0.948276	1	0	1	1	0.426606	0.573395	1	0.232673	0.767327	1	0.0872093	0.912791
rs7035474	A/G	9	14175246	1	0.275862	0.724138	1	0.112121	0.887879	1	0.422018	0.577982	1	0.019802	0.980198	1	0.255814	0.744186
rs2382450	C/T	9	14178857	1	0.247126	0.752874	1	0.148485	0.851515	1	0.408257	0.591743	1	0.029703	0.970297	1	0.261628	0.738372
rs10961635	G/T	9	14637361	1	0.12069	0.87931	1	0.160606	0.839394	1	0.33945	0.660551	1	0.5	0.5	1	0.168605	0.831395
rs7868311	C/T	9	14857723	1	0.356322	0.643678	1	0.0030303	0.99697	1	0	1	1	0.0346535	0.965346	1	0.0581395	0.94186
rs10962370	A/G	9	16295538	1	0.0804598	0.91954	1	0.381818	0.618182	1	0.486239	0.513761	1	0.435644	0.564356	1	0.47093	0.52907
rs7860104	A/G	9	16651210	1	0.114943	0.885058	1	0.0363636	0.963636	1	0.449541	0.550459	1	0.465346	0.534654	1	0.302326	0.697674
rs2183405	A/G	9	16651933	1	0.287356	0.712644	1	0.3	0.7	1	0.105505	0.894495	1	0.143564	0.856436	1	0.377907	0.622093
rs13285378	C/T	9	16661729	1	0.0977012	0.902299	1	0.384848	0.615151	1	0	1	1	0.113861	0.886139	1	0.290698	0.709302
rs13296034	A/G	9	16663389	1	0.367816	0.632184	1	0.357576	0.642424	1	0	1	1	0.123762	0.876238	1	0.302326	0.697674
rs10738445	A/C	9	16670138	1	0.356322	0.643678	1	0.148485	0.851515	1	0.394495	0.605505	1	0.222772	0.777228	1	0.412791	0.587209
rs10511625	C/G	9	16683969	1	0.367816	0.632184	1	0.160606	0.839394	1	0.394495	0.605505	1	0.232673	0.767327	1	0.401163	0.598837
rs4961736	G/T	9	16684210	1	0.367816	0.632184	1	0.160606	0.839394	1	0.399083	0.600917	1	0.217822	0.782178	1	0.401163	0.598837
rs10733314	A/G	9	16684836	1	0.344828	0.655172	1	0.169697	0.830303	1	0.37156	0.62844	1	0.217822	0.782178	1	0.401163	0.598837
rs1888207	A/G	9	16686187	1	0.367816	0.632184	1	0.157576	0.842424	1	0.344037	0.655963	1	0.212871	0.787129	1	0.418605	0.581395
rs10962542	A/C	9	16688234	1	0.356322	0.643678	1	0.157576	0.842424	1	0.348624	0.651376	1	0.222772	0.777228	1	0.418605	0.581395
rs10756812	A/G	9	16776303	1	0.109195	0.890805	1	0.266667	0.733333	1	0	1	1	0.188119	0.811881	1	0.343023	0.656977
rs10962599	C/T	9	16785286	1	0.12069	0.87931	1	0.2	0.8	1	0	1	1	0.207921	0.792079	1	0.302326	0.697674
rs7019402	C/T	9	16859240	1	0.155172	0.844828	1	0.0666667	0.933333	1	0.463303	0.536697	1	0.460396	0.539604	1	0.290698	0.709302
rs10810656	C/T	9	16867758	1	0.373563	0.626437	1	0.142424	0.857576	1	0.394495	0.605505	1	0.29703	0.70297	1	0.465116	0.534884
rs2891125	C/G	9	18250419	1	0.218391	0.781609	1	0.10303	0.89697	1	0.330275	0.669725	1	0.207921	0.792079	1	0.482558	0.517442
rs10964547	C/T	9	20361299	1	0.356322	0.643678	1	0.030303	0.969697	1	0.284404	0.715596	1	0.292079	0.707921	1	0.395349	0.604651
rs10964990	A/T	9	21424678	1	0.0114942	0.988506	1	0.0030303	0.99697	1	0.169725	0.830275	1	0.272277	0.727723	1	0.0348837	0.965116
rs1412396	G/T	9	21458103	1	0.0114942	0.988506	1	0.0030303	0.99697	1	0.188073	0.811927	1	0.267327	0.732673	1	0.0813954	0.918605
rs16938476	C/T	9	21591758	1	0	1	1	0	1	1	0.123853	0.876147	1	0.282178	0.717822	1	0.0523256	0.947674
rs12683126	C/T	9	21596530	1	0	1	1	0	1	1	0.114679	0.885321	1	0.282178	0.717822	1	0.0581395	0.94186
rs7875199	C/T	9	21926381	1	0.333333	0.666667	1	0	1	1	0.0229358	0.977064	1	0.0841584	0.915842	1	0.0290698	0.97093
rs6475619	A/T	9	22197255	1	0.155172	0.844828	1	0.451515	0.548485	1	0.137615	0.862385	1	0.10396	0.89604	1	0.447674	0.552326
rs1463004	A/C	9	22907603	1	0.344828	0.655172	1	0	1	1	0.146789	0.853211	1	0.188119	0.811881	1	0.0988372	0.901163
rs7862760	A/G	9	24895556	1	0.172414	0.827586	1	0.157576	0.842424	1	0.00458716	0.995413	1	0.0049505	0.99505	1	0.0639535	0.936047
rs6475870	C/T	9	25868901	1	0.350575	0.649425	1	0.0121212	0.987879	1	0.46789	0.53211	1	0.212871	0.787129	1	0.343023	0.656977
rs6475884	A/C	9	26111103	1	0.385057	0.614942	1	0.445454	0.554546	1	0.380734	0.619266	1	0.381188	0.618812	1	0.459302	0.540698
rs7870826	A/C	9	30248354	1	0.224138	0.775862	1	0	1	1	0.238532	0.761468	1	0.232673	0.767327	1	0.180233	0.819767
rs2988003	A/G	9	37008949	1	0.321839	0.678161	1	0	1	1	0.201835	0.798165	1	0.272277	0.727723	1	0.0348837	0.965116
rs12685829	A/G	9	70991212	1	0.0747126	0.925287	1	0.0515152	0.948485	1	0.233945	0.766055	1	0.128713	0.871287	1	0.00581395	0.994186
rs12002365	C/T	9	77336727	1	0.0804598	0.91954	1	0.151515	0.848485	1	0.0688073	0.931193	1	0.480198	0.519802	1	0.0581395	0.94186
rs2050833	C/T	9	77699234	1	0.195402	0.804598	1	0.254545	0.745455	1	0.233945	0.766055	1	0.480198	0.519802	1	0.273256	0.726744
rs7023371	C/T	9	81541866	1	0.448276	0.551724	1	0.360606	0.639394	1	0.215596	0.784404	1	0.173267	0.826733	1	0.360465	0.639535
rs1328513	C/T	9	82456253	1	0.00574713	0.994253	1	0	1	1	0.00458716	0.995413	1	0	1	1	0.296512	0.703488
rs16906573	G/T	9	92232903	1	0.143678	0.856322	1	0	1	1	0.0137615	0.986239	1	0.128713	0.871287	1	0	1
rs2295940	C/T	9	94076724	1	0.0747126	0.925287	1	0.0030303	0.99697	1	0.408257	0.591743	1	0.0594059	0.940594	1	0.395349	0.604651
rs10992339	A/T	9	94247223	1	0.0747126	0.925287	1	0.00606061	0.993939	1	0.422018	0.577982	1	0.0594059	0.940594	1	0.406977	0.593023
rs715846	A/G	9	94312834	1	0.0747126	0.925287	1	0.0030303	0.99697	1	0.417431	0.582569	1	0.0594059	0.940594	1	0.412791	0.587209
rs10491805	A/C	9	94387305	1	0.0229885	0.977012	1	0	1	1	0.142202	0.857798	1	0	1	1	0.348837	0.651163
rs12685091	C/G	9	95144058	1	0.126437	0.873563	1	0.20303	0.79697	1	0.293578	0.706422	1	0.440594	0.559406	1	0.0872093	0.912791
rs1492594	C/T	9	104535492	1	0.166667	0.833333	1	0.139394	0.860606	1	0.399083	0.600917	1	0.366337	0.633663	1	0.203488	0.796512
rs589248	G/T	9	115437218	1	0.0977012	0.902299	1	0.10303	0.89697	1	0	1	1	0.00990099	0.990099	1	0.133721	0.866279
rs16910261	C/T	9	115682938	1	0.0574713	0.942529	1	0	1	1	0.211009	0.788991	1	0.019802	0.980198	1	0.325581	0.674419
rs12683537	A/T	9	116947710	1	0.0517241	0.948276	1	0	1	1	0.440367	0.559633	1	0.0643564	0.935644	1	0.0116279	0.988372
rs6478135	C/T	9	116952475	1	0.172414	0.827586	1	0.0121212	0.987879	1	0.495413	0.504587	1	0.118812	0.881188	1	0.0174419	0.982558
rs8181228	A/G	9	118299463	1	0.00574713	0.994253	1	0	1	1	0.256881	0.743119	1	0.287129	0.712871	1	0	1
rs16933758	A/G	9	118425371	1	0.0114942	0.988506	1	0	1	1	0.256881	0.743119	1	0.321782	0.678218	1	0	1
rs10817923	C/T	9	118504465	1	0.00574713	0.994253	1	0	1	1	0.261468	0.738532	1	0.311881	0.688119	1	0	1
rs9411205	C/T	9	138380284	1	0.0344828	0.965517	1	0.0575758	0.942424	1	0.399083	0.600917	1	0.00990099	0.990099	1	0.156977	0.843023
rs3125787	A/G	9	139752658	1	0.431034	0.568966	1	0.0515152	0.948485	1	0	1	1	0.0049505	0.99505	1	0.0116279	0.988372
rs12344858	G/T	9	139839938	1	0.494253	0.505747	1	0	1	1	0	1	1	0	1	1	0.0116279	0.988372
rs10780195	A/G	9	139986510	1	0.298851	0.701149	1	0.224242	0.775758	1	0.316514	0.683486	1	0.351485	0.648515	1	0.0813954	0.918605
rs7870040	A/C	9	139999191	1	0.482759	0.517241	1	0.20303	0.79697	1	0.321101	0.678899	1	0.287129	0.712871	1	0.0581395	0.94186
rs7034745	A/C	9	140001135	1	0.413793	0.586207	1	0.236364	0.763636	1	0.316514	0.683486	1	0.381188	0.618812	1	0.0639535	0.936047
rs7901795	C/T	10	3942680	1	0.287356	0.712644	1	0	1	1	0.169725	0.830275	1	0.0247525	0.975248	1	0.296512	0.703488
rs11252631	A/G	10	4662037	1	0.0229885	0.977012	1	0.0969697	0.90303	1	0.288991	0.711009	1	0.148515	0.851485	1	0.0348837	0.965116
rs10508349	A/G	10	8338970	1	0.0172414	0.982759	1	0	1	1	0.490826	0.509174	1	0.0693069	0.930693	1	0.377907	0.622093
rs11255605	A/T	10	8345977	1	0.0804598	0.91954	1	0	1	1	0.495413	0.504587	1	0.0643564	0.935644	1	0.389535	0.610465
rs17148580	C/G	10	10740092	1	0	1	1	0	1	1	0.0733945	0.926605	1	0	1	1	0.215116	0.784884
rs12572555	A/G	10	11454236	1	0	1	1	0	1	1	0.197248	0.802752	1	0.019802	0.980198	1	0.255814	0.744186
rs10752030	G/T	10	15985322	1	0.189655	0.810345	1	0.466667	0.533333	1	0.0825688	0.917431	1	0.252475	0.747525	1	0.244186	0.755814
rs1891473	C/T	10	16943086	1	0.442529	0.557471	1	0	1	1	0	1	1	0.00990099	0.990099	1	0.0348837	0.965116
rs11013860	A/C	10	18694033	1	0.137931	0.862069	1	0.0727273	0.927273	1	0.454128	0.545872	1	0.242574	0.757426	1	0.0232558	0.976744
rs10763882	A/T	10	19517666	1	0.310345	0.689655	1	0.424242	0.575758	1	0.431193	0.568807	1	0.178218	0.821782	1	0.284884	0.715116
rs7080901	C/T	10	20184403	1	0.201149	0.798851	1	0.318182	0.681818	1	0.183486	0.816514	1	0.173267	0.826733	1	0.319767	0.680233
rs651134	C/T	10	27589967	1	0.488506	0.511494	1	0.0151515	0.984849	1	0.220184	0.779817	1	0.321782	0.678218	1	0.110465	0.889535
rs2377982	C/T	10	50021890	1	0.373563	0.626437	1	0.281818	0.718182	1	0.0504587	0.949541	1	0.415842	0.584158	1	0.133721	0.866279
rs2140935	A/G	10	75014704	1	0.0114942	0.988506	1	0.00606061	0.993939	1	0.389908	0.610092	1	0	1	1	0.110465	0.889535
rs12416652	A/G	10	77778952	1	0.270115	0.729885	1	0.224242	0.775758	1	0.0963303	0.90367	1	0.247525	0.752475	1	0.383721	0.616279
rs846588	G/T	10	78162369	1	0.143678	0.856322	1	0.0545455	0.945454	1	0.481651	0.518349	1	0.316832	0.683168	1	0.255814	0.744186
rs7078109	C/T	10	78452882	1	0.5	0.5	1	0.209091	0.790909	1	0.0458716	0.954128	1	0.29703	0.70297	1	0.395349	0.604651
rs7922133	C/T	10	78454081	1	0.316092	0.683908	1	0.327273	0.672727	1	0	1	1	0.410891	0.589109	1	0.476744	0.523256
rs2574805	A/G	10	78575134	1	0.160919	0.839081	1	0.0181818	0.981818	1	0.243119	0.756881	1	0.311881	0.688119	1	0.203488	0.796512
rs10749549	A/G	10	82006206	1	0.344828	0.655172	1	0.378788	0.621212	1	0.0183486	0.981651	1	0.465346	0.534654	1	0.430233	0.569767
rs2325	C/T	10	91931269	1	0.178161	0.821839	1	0.0575758	0.942424	1	0.256881	0.743119	1	0.490099	0.509901	1	0.255814	0.744186
rs11187296	C/T	10	94901062	1	0.0344828	0.965517	1	0.10303	0.89697	1	0.0733945	0.926605	1	0.336634	0.663366	1	0.482558	0.517442
rs4244304	C/T	10	94926318	1	0.0804598	0.91954	1	0.112121	0.887879	1	0.0733945	0.926605	1	0.306931	0.693069	1	0.465116	0.534884
rs10882232	C/T	10	95179253	1	0.471264	0.528736	1	0.387879	0.612121	1	0.0137615	0.986239	1	0.460396	0.539604	1	0.459302	0.540698
rs17111275	G/T	10	97807640	1	0	1	1	0.0121212	0.987879	1	0.5	0.5	1	0.133663	0.866337	1	0	1
rs17112030	C/T	10	98420582	1	0.258621	0.741379	1	0.0636364	0.936364	1	0.12844	0.87156	1	0.029703	0.970297	1	0.255814	0.744186
rs11192637	A/G	10	107608038	1	0.408046	0.591954	1	0	1	1	0.155963	0.844037	1	0.113861	0.886139	1	0.203488	0.796512
[truncated: 349 more rows]

## Sheet: Kenyan-341
dbSNP RS ID	Reference Alleles	Chromosome	Position	Descriptive Information of LWK Population			Descriptive Information of MKK Population
[truncated: 342 more rows]
