# Supplementary material for: ETHNOPRED: a novel machine learning method for accurate continental and sub-continental ancestry identification and population stratification correction
Source: BMC Bioinformatics. 2013 Feb 22;14:61. doi: 10.1186/1471-2105-14-61 (PMC3618021; doi:10.1186/1471-2105-14-61)
Supplement: Additional file 6 — Appendix F. ETHNOPRED’s output file for a dataset of 696 subjects selected from a breast cancer susceptibility study in Caucasian women of Alberta, Canada [45]. [file 1471-2105-14-61-S6.xlsx]

## Sheet: Appendix2
Subject IDs	European(CEU)	African(YRI)	East Asian(CHB/JPT)
'00038_C38_BC_6.0B10_AUG_21_08_MA_0.birdseed-v2'	1	0	0
'00455_GVMC00455_NFHcontrols_6.0C01_Mar_04_09_MA_0.birdseed-v2'	1	0	0
'00777_GVMC00777_NFHcontrols_6.0G07_Mar_13_08_DC_0.birdseed-v2'	1	0	0
'00240_C240_TB_6.0A8_JUL_10_08_JD_0.birdseed-v2'	0.954545	0	0.0454545
'00505_GVMC00505_NFHcontrols_6.0C04_Mar_04_09_MA_0.birdseed-v2'	0.954545	0.125	0
'00738_GVMC00738_NFHcontrols_6.0C07_Apr_08_09_MA_0.birdseed-v2'	0.954545	0	0.0454545
'00002_GVMC002_NFHcontrols_6.0D3_Apr_21_09_MA_0.birdseed-v2'	1	0	0
'00003_GT3_TB_6.0C8_JUN_18_08_JD_0.birdseed-v2'	1	0	0
'00017_BM01-17_TB_6.0C6_JUN_18_08_JD_0.birdseed-v2'	1	0	0
'0002_BM01-02_BC_6.0C7_JUL_23_08_MA_0.birdseed-v2'	1	0	0
'00028_C28_TB_6.0A10_APR_09_08_JD_0.birdseed-v2'	1	0	0
'00029_BM01-29_BC_6.0B8_AUG_19_08_MA_0.birdseed-v2'	1	0	0
'00032_GVMC00032_NFHcontrols_6.0A10_Jan_24_08_DC_0.birdseed-v2'	1	0	0
'00036_GT36_BC_6.0A6_AUG_07_08_MA_0.birdseed-v2'	1	0	0
'00039_C39_TB_6.0A3_OCT_7_08_JD_0.birdseed-v2'	1	0	0
'00040_GVMC00040_NFHcontrols_6.0A8_Jan_31_08_DC_0.birdseed-v2'	1	0	0
'00041_GVMC00041_NFHcontrols_6.0B3_Jan_24_08_DC_0.birdseed-v2'	1	0	0
'00049_C49_TB_6.0B9_APR_09_08_JD_0.birdseed-v2'	1	0	0
'00050_C50_TB_6.0B10_APR_09_08_JD_0.birdseed-v2'	1	0	0
'00053_C53_TB_6.0C2_APR_04_08_JD_0.birdseed-v2'	1	0	0
'00054_C54_TB_6.0A4_OCT_7_08_JD_0.birdseed-v2'	1	0	0
'00056_C56_TB_6.0C3_APR_09_08_JD_0.birdseed-v2'	1	0	0
'00060_GVMC00060_NFHcontrols_6.0B9_Jan_24_08_DC_0.birdseed-v2'	1	0	0
'00082_GVMC00082_NFHcontrols_6.0A03_Mar_02_09_MA_0.birdseed-v2'	1	0	0
'00087_GVMC00087_NFHcontrols_6.0A04_Mar_02_09_MA_0.birdseed-v2'	1	0	0
'00096_GVMC00096_NFHcontrols_6.0C3_Jan_30_08_DC_0.birdseed-v2'	1	0	0
'00101_MT101_BC_6.0B6_SEP_30_08_MA_0.birdseed-v2'	1	0	0
'00106_C106_TB_6.0A3_OCT_14_08_JD_0.birdseed-v2'	1	0	0
'00121_GVMC00121_NFHcontrols_6.0B8_Jan_31_08_DC_0.birdseed-v2'	1	0	0
'00121_MT121_BC_6.0A6_JUN_27_08_MA_0.birdseed-v2'	1	0	0
'00127_MT127_BC_6.0A7_JUN_27_08_MA_0.birdseed-v2'	1	0	0
'00129_C129_TB_6.0A4_OCT_14_08_JD_0.birdseed-v2'	1	0	0
'00133_GVMC00133_NFHcontrols_6.0C9_Jan_30_08_DC_0.birdseed-v2'	1	0	0
'00135_C135_TB_6.0D7_APR_09_08_JD_0.birdseed-v2'	1	0	0
'00139_MT139_TB_6.0D10_JUN_11_08_JD_0.birdseed-v2'	1	0	0
'00142_GVMC00142_NFHcontrols_6.0C3_Feb_05_08_DC_0.birdseed-v2'	1	0	0
'00152_C152_TB_6.0D9_APR_09_08_JD_0.birdseed-v2'	1	0	0
'00179_GVMC00179_NFHcontrols_6.0D2_Jan_17_08_DC_0.birdseed-v2'	1	0	0
'00187_GVMC00187_NFHcontrols_6.0D6_Jan_30_08_DC_0.birdseed-v2'	1	0	0
'00199_C199_BC_6.0C3_AUG_21_08_MA_0.birdseed-v2'	1	0	0
'00202_C202_BC_6.0C9_OCT_14_08_MA_0.birdseed-v2'	1	0	0
'00206_C206_TB_6.0A5_MAY_02_08_JD_0.birdseed-v2'	1	0	0
'00207_C207_BC_6.0C5_AUG_21_08_MA_0.birdseed-v2'	1	0	0
'00209_C209_BC_6.0C3_AUG_01_08_MA_0.birdseed-v2'	1	0	0
'00209_MT209_BC_6.0B6_JUL_02_08_MA_0.birdseed-v2'	1	0	0
'00211_GVMC00211_NFHcontrols_6.0D11_Jan_11_08_DC_0.birdseed-v2'	1	0	0
'00220_C220_TB_6.0B3_AUG_28_08_JD_0.birdseed-v2'	1	0	0
'00228_GVMC00228_NFHcontrols_6.0A7_Feb_06_08_DC_0.birdseed-v2'	1	0	0
'00229_MT229_BC_6.0A11_AUG_21_08_MA_0.birdseed-v2'	1	0	0
'00244_C244_TB_6.0A10_MAY_06_08_JD_0.birdseed-v2'	1	0	0
'00245_GVMC00245_NFHcontrols_6.0A11_Mar_12_08_DC_0.birdseed-v2'	1	0	0
'00251_C251_TB_6.0B4_MAY_06_08_JD_0.birdseed-v2'	1	0	0
'00252_C252_TB_6.0A7_OCT_7_08_JD_0.birdseed-v2'	1	0	0
'00256_GVMC00256_NFHcontrols_6.0B8_Feb_06_08_DC_0.birdseed-v2'	1	0	0
'00264_MT264_BC_6.0B2_AUG_21_08_MA_0.birdseed-v2'	1	0	0
'00271_C271_TB_6.0C7_MAY_09_08_JD_0.birdseed-v2'	1	0	0
'00277_MT277_BC_6.0C3_JUL_03_08_MA_0.birdseed-v2'	1	0	0
'00281_GVMC00281_NFHcontrols_6.0A12_Mar_02_09_MA_0.birdseed-v2'	1	0	0
'00284_GVMC00284_NFHcontrols_6.0C7_Feb_06_08_DC_0.birdseed-v2'	1	0	0
'00288_C288_TB_6.0D5_MAY_02_08_JD_0.birdseed-v2'	1	0	0
'00308_C308_TB_6.0D11_APR_24_08_JD_0.birdseed-v2'	1	0	0
'00314_GVMC00314_NFHcontrols_6.0D11_Mar_12_08_DC_0.birdseed-v2'	1	0	0
'00324_MT324_BC_6.0C7_JUL_03_08_MA_0.birdseed-v2'	1	0	0
'00337_C337_BC_6.0D3_AUG_26_08_MA_0.birdseed-v2'	1	0	0
'00338_C338_TB_6.0B2_JUL_10_08_JD_0.birdseed-v2'	1	0	0
'00360_C360_BC_6.0D6_JUL_24_08_MA_0.birdseed-v2'	1	0	0
'00369_C369_TB_6.0B7_JUL_10_08_JD_0.birdseed-v2'	1	0	0
'00370_MT370_BC_6.0D3_JUL_04_08_MA_0.birdseed-v2'	1	0	0
'0038_MT38_BC_6.0D6_JUL_16_08_MA_0.birdseed-v2'	1	0	0
'00399_C399_TB_6.0B10_JUL_15_08_JD_0.birdseed-v2'	1	0	0
'00411_GVMC00411_NFHcontrols_6.0F6_Feb_07_08_DC_0.birdseed-v2'	1	0	0
'00414_GVMC00414_NFHcontrols_6.0F7_Feb_07_08_DC_0.birdseed-v2'	1	0	0
'00425_GVMC00425_NFHcontrols_6.0F11_Mar_12_08_DC_0.birdseed-v2'	1	0	0
'00430_GVMC00430_NFHcontrols_6.0G4_Feb_14_08_DC_0.birdseed-v2'	1	0	0
'00437_C437_BC_6.0D2_AUG_20_08_MA_0.birdseed-v2'	1	0	0
'00439_C439_BC_6.0D3_AUG_01_08_MA_0.birdseed-v2'	1	0	0
'00444_GVMC00444_NFHcontrols_6.0B10_Mar_04_09_MA_0_2.birdseed-v2'	1	0	0
'00447_GVMC00447_NFHcontrols_6.0B11_Mar_04_09_MA_0_2.birdseed-v2'	1	0	0
'00457_GVMC00457_NFHcontrols_6.0H02_Mar_18_08_DC_0.birdseed-v2'	1	0	0
'00463_GVMC00463_NFHcontrols_6.0H4_Feb_14_08_DC_0.birdseed-v2'	1	0	0
'00498_C498_TB_6.0A5_JUN_11_08_JD_0.birdseed-v2'	1	0	0
'00516_GVMC00516_NFHcontrols_6.0A09_Mar_26_08_DC_0.birdseed-v2'	1	0	0
'00533_GVMC00533_NFHcontrols_6.0B02_Mar_20_08_DC_0.birdseed-v2'	1	0	0
'00549_C549_TB_6.0C10_JUL_15_08_JD_0.birdseed-v2'	1	0	0
'00551_GVMC00551_NFHcontrols_6.0B10_Mar_26_08_DC_0.birdseed-v2'	1	0	0
'00558_GVMC00558_NFHcontrols_6.0D01_Mar_04_09_MA_0.birdseed-v2'	1	0	0
'00560_GVMC00560_NFHcontrols_6.0D02_Feb_25_09_MA_0.birdseed-v2'	1	0	0
'00562_GVMC00562_NFHcontrols_6.0D04_Mar_04_09_MA_0.birdseed-v2'	1	0	0
'00566_GVMC00566_NFHcontrols_6.0B11_Mar_18_08_DC_0.birdseed-v2'	1	0	0
'00570_GVMC00570_NFHcontrols_6.0C04_Mar_19_08_DC_0.birdseed-v2'	1	0	0
'00577_GVMC00577_NFHcontrols_6.0D08_Apr_02_09_MA_0.birdseed-v2'	1	0	0
'00583_GVMC00583_NFHcontrols_6.0C08_Mar_19_08_DC_0.birdseed-v2'	1	0	0
'0062_MT62_BC_6.0A6_JUL_17_08_MA_0.birdseed-v2'	1	0	0
'00633_MT633_TB_6.0D11_SEP_30_08_JD_0.birdseed-v2'	1	0	0
'00647_GVMC00647_NFHcontrols_6.0D11_Mar_18_08_DC_0.birdseed-v2'	1	0	0
'00650_GVMC00650_NFHcontrols_6.0B05_Apr_07_09_MA_0.birdseed-v2'	1	0	0
'00677_GVMC00677_NFHcontrols_6.0B08_Apr_09_09_MA_0.birdseed-v2'	1	0	0
'00683_GVMC00683_NFHcontrols_6.0E10_Mar_13_08_DC_0.birdseed-v2'	1	0	0
'00686_C686_TB_6.0B3_JUN_11_08_JD_0.birdseed-v2'	1	0	0
'00687_GVMC00687_NFHcontrols_6.0F03_Mar_13_08_DC_0.birdseed-v2'	1	0	0
'00688_C688_TB_6.0B5_JUN_11_08_JD_0.birdseed-v2'	1	0	0
'00703_GVMC00703_NFHcontrols_6.0F06_Mar_13_08_DC_0.birdseed-v2'	1	0	0
'00724_GVMC00724_NFHcontrols_6.0C01_Apr_08_09_MA_0.birdseed-v2'	1	0	0
'00729_GVMC00729_NFHcontrols_6.0C05_Apr_08_09_MA_0.birdseed-v2'	1	0	0
'00734_GVMC00734_NFHcontrols_6.0G03_Mar_13_08_DC_0.birdseed-v2'	1	0	0
'00740_GVMC00740_NFHcontrols_6.0B02_Apr_22_09_MA_0.birdseed-v2'	1	0	0
'00744_C744_TB_6.0D7_AUG_22_08_JD_0.birdseed-v2'	1	0	0
'00745_GVMC00745_NFHcontrols_6.0C10_Apr_09_09_MA_0.birdseed-v2'	1	0	0
'00761_GVMC00761_NFHcontrols_6.0G04_Mar_13_08_DC_0.birdseed-v2'	1	0	0
'0078_MT78_BC_6.0A7_JUL_17_08_MA_0.birdseed-v2'	1	0	0
'00788_GVMC00788_NFHcontrols_6.0G08_Mar_13_08_DC_0.birdseed-v2'	1	0	0
'00806_GVMC00806_NFHcontrols_6.0B05_Apr_22_09_MA_0.birdseed-v2'	1	0	0
'00812_GVMC00812_NFHcontrols_6.0B07_Apr_22_09_MA_0.birdseed-v2'	1	0	0
'00845_GVMC00845_NFHcontrols_6.0C05_Apr_23_09_MA_0.birdseed-v2'	1	0	0
'00071_GT71_TB_6.0C3_AUG_28_08_JD_0.birdseed-v2'	0.952381	0	0.047619
'00269_GVMC00269_NFHcontrols_6.0B11_Mar_12_08_DC_0.birdseed-v2'	0.952381	0.111111	0
'00357_C357_TB_6.0B6_JUL_10_08_JD_0.birdseed-v2'	0.952381	0	0.047619
'00483_GVMC00483_NFHcontrols_6.0H8_Feb_14_08_DC_0.birdseed-v2'	0.952381	0.111111	0
'00538_GVMC00538_NFHcontrols_6.0B05_Mar_26_08_DC_0.birdseed-v2'	0.952381	0	0.047619
'00571_C571_TB_6.0C11_JUL_08_08_JD_0.birdseed-v2'	0.952381	0.111111	0
'00742_GVMC00742_NFHcontrols_6.0C08_Apr_08_09_MA_0.birdseed-v2'	0.952381	0.111111	0
'0094_MT94_BC_6.0A11_JUL_18_08_MA_0.birdseed-v2'	0.952381	0	0.047619
'00103_MT103_BC_6.0A4_JUN_26_08_MA_0.birdseed-v2'	0.909091	0	0.0909091
'00279_C279_TB_6.0C9_MAY_09_08_JD_0.birdseed-v2'	0.909091	0	0.0909091
'00482_C482_TB_6.0C3_JUL_15_08_JD_0.birdseed-v2'	0.909091	0	0.0909091
'00784_GVMC00784_NFHcontrols_6.0D08_Apr_08_09_MA_0.birdseed-v2'	0.909091	0	0.0909091
'00010_GVMC00010_NFHcontrols_6.0A5_Jan_24_08_DC_0.birdseed-v2'	1	0	0
'00015_UT15_BC_6.0B3_AUG_01_08_MA_0.birdseed-v2'	1	0	0
'00022_GT22_BC_6.0B7_AUG_21_08_MA_0.birdseed-v2'	1	0	0
'00025_GVMC00025_NFHcontrols_6.0A3_Jan_31_08_DC_0.birdseed-v2'	1	0	0
'00030_GVMC00030_NFHcontrols_6.0A9_Jan_24_08_DC_0.birdseed-v2'	1	0	0
'00038_GVMC00038_NFHcontrols_6.0A7_Jan_31_08_DC_0.birdseed-v2'	1	0	0
'00042_C42_TB_6.0B5_APR_09_08_JD_0.birdseed-v2'	1	0	0
'00074_GT74_TB_6.0C4_AUG_28_08_JD_0.birdseed-v2'	1	0	0
'00115_C115_TB_6.0D5_APR_09_08_JD_0.birdseed-v2'	1	0	0
'00122_GVMC00122_NFHcontrols_6.0B9_Jan_31_08_DC_0.birdseed-v2'	1	0	0
'00144_C144_TB_6.0A7_AUG_22_08_JD_0.birdseed-v2'	1	0	0
'00149_GVMC00149_NFHcontrols_6.0C5_Feb_05_08_DC_0.birdseed-v2'	1	0	0
'00150_MT150_BC_6.0A10_JUL_02_08_MA_0.birdseed-v2'	1	0	0
'00208_GVMC00208_NFHcontrols_6.0D10_Feb_05_08_DC_0.birdseed-v2'	1	0	0
'00218_C218_TB_6.0B2_AUG_28_08_JD_0.birdseed-v2'	1	0	0
'00239_GVMC00239_NFHcontrols_6.0A9_Feb_06_08_DC_0.birdseed-v2'	1	0	0
'00284_C284_TB_6.0C11_APR_24_08_JD_0.birdseed-v2'	1	0	0
'00290_MT290_TB_6.0C11_AUG_28_08_JD_0.birdseed-v2'	1	0	0
'00295_GVMC00295_NFHcontrols_6.0D3_Feb_07_08_DC_0.birdseed-v2'	1	0	0
'00339_MT339_BC_6.0C8_JUL_04_08_MA_0.birdseed-v2'	1	0	0
'00416_GVMC00416_NFHcontrols_6.0F8_Feb_07_08_DC_0.birdseed-v2'	1	0	0
'00480_GVMC00480_NFHcontrols_6.0A09_Apr_22_09_MA_0.birdseed-v2'	1	0	0
'00529_GVMC00529_NFHcontrols_6.0C08_Mar_04_09_MA_0_2.birdseed-v2'	1	0	0
'00533_C533_BC_6.0D11_AUG_26_08_MA_0.birdseed-v2'	1	0	0
'00576_MT576_BC_6.0B11_JUL_16_08_MA_0.birdseed-v2'	1	0	0
'00583_C583_TB_6.0A10_JUN_18_08_JD_0.birdseed-v2'	1	0	0
'00643_GVMC00643_NFHcontrols_6.0B03_Apr_07_09_MA_0.birdseed-v2'	1	0	0
'00710_C710_TB_6.0B10_JUN_11_08_JD_0.birdseed-v2'	1	0	0
'00726_GVMC00726_NFHcontrols_6.0C02_Apr_02_09_MA_0.birdseed-v2'	1	0	0
'00730_GVMC00730_NFHcontrols_6.0F11_Mar_20_08_DC_0.birdseed-v2'	1	0	0
'00765_GVMC00765_NFHcontrols_6.0D02_Apr_02_09_MA_0.birdseed-v2'	1	0	0
'00796_GVMC00796_NFHcontrols_6.0D11_Apr_09_09_MA_0.birdseed-v2'	1	0	0
'00821_GVMC00821_NFHcontrols_6.0G10_Mar_13_08_DC_0.birdseed-v2'	1	0	0
'00001_BM01-01_BC_6.0B4_AUG_19_08_MA_0.birdseed-v2'	0.95	0	0.05
'00005_C5_BC_6.0C10_JUL_24_08_MA_0.birdseed-v2'	0.95	0.1	0
'00011_C11_TB_6.0A2_APR_03_08_JD_0.birdseed-v2'	0.95	0	0.05
'00016_GVMC00016_NFHcontrols_6.0A02_Mar_26_08_DC_0.birdseed-v2'	0.95	0	0.05
'00017_C17_TB_6.0A4_APR_09_08_JD_0.birdseed-v2'	0.95	0	0.05
'00017_GVMC00017_NFHcontrols_6.0A6_Jan_24_08_DC_0.birdseed-v2'	0.95	0.1	0
'00018_GVMC00018_NFHcontrols_6.0A7_Jan_24_08_DC_0.birdseed-v2'	0.95	0	0.05
'00034_BM01-34_BC_6.0B9_AUG_19_08_MA_0.birdseed-v2'	0.95	0	0.05
'00039_GVMC00039_NFHcontrols_6.0B2_Jan_11_08_DC_0.birdseed-v2'	0.95	0.1	0
'00039_MT39_TB_6.0D2_JUN_18_08_JD_0.birdseed-v2'	0.95	0	0.05
'00046_C46_TB_6.0B7_APR_09_08_JD_0.birdseed-v2'	0.95	0	0.05
'00046_GVMC00046_NFHcontrols_6.0A10_Jan_31_08_DC_0.birdseed-v2'	0.95	0.1	0
'00047_C47_TB_6.0B8_APR_09_08_JD_0.birdseed-v2'	0.95	0.1	0
'00047_GVMC00047_NFHcontrols_6.0B5_Jan_24_08_DC_0.birdseed-v2'	0.95	0.1	0
'00052_C52_TB_6.0B11_APR_03_08_JD_0.birdseed-v2'	0.95	0.1	0
'00054_GVMC00054_NFHcontrols_6.0A02_Feb_25_09_MA_0.birdseed-v2'	0.95	0.1	0
'00060_MT60_BC_6.0A2_AUG_20_08_MA_0.birdseed-v2'	0.95	0.1	0
'00065_GVMC00065_NFHcontrols_6.0A11_Jan_17_08_DC_0.birdseed-v2'	0.95	0	0.05
'00066_MT66_TB_6.0D5_JUN_18_08_JD_0.birdseed-v2'	0.95	0	0.05
'00067_MT67_BC_6.0B5_OCT_14_08_MA_0.birdseed-v2'	0.95	0	0.05
'00075_MT75_TB_6.0D6_JUL_08_08_JD_0.birdseed-v2'	0.95	0.1	0
'00080_C80_TB_6.0C7_APR_09_08_JD_0.birdseed-v2'	0.95	0	0.05
'00082_C82_BC_6.0B11_AUG_19_08_MA_0.birdseed-v2'	0.95	0	0.05
'00083_GVMC00083_NFHcontrols_6.0B11_Jan_11_08_DC_0.birdseed-v2'	0.95	0.1	0
'00098_GT98_BC_6.0A8_AUG_07_08_MA_0.birdseed-v2'	0.95	0	0.05
'00099_GVMC00099_NFHcontrols_6.0A07_Mar_02_09_MA_0.birdseed-v2'	0.95	0.1	0
'00106_GVMC00106_NFHcontrols_6.0C4_Jan_30_08_DC_0.birdseed-v2'	0.95	0	0.05
'00108_C108_TB_6.0D2_APR_04_08_JD_0.birdseed-v2'	0.95	0	0.05
'00110_GVMC00110_NFHcontrols_6.0C6_Jan_30_08_DC_0.birdseed-v2'	0.95	0	0.05
'00113_MT113_BC_6.0A6_AUG_20_08_MA_0.birdseed-v2'	0.95	0	0.05
'00116_GVMC00116_NFHcontrols_6.0B7_Jan_31_08_DC_0.birdseed-v2'	0.95	0.1	0
'00124_GVMC00124_NFHcontrols_6.0C8_Jan_30_08_DC_0.birdseed-v2'	0.95	0.1	0
'00127_GVMC00127_NFHcontrols_6.0B10_Jan_31_08_DC_0.birdseed-v2'	0.95	0.1	0
'00143_GT143_BC_6.0A10_AUG_07_08_MA_0.birdseed-v2'	0.95	0	0.05
'00148_MT148_BC_6.0A9_JUN_27_08_MA_0.birdseed-v2'	0.95	0.1	0
'00156_GVMC00156_NFHcontrols_6.0D2_Jan_11_08_DC_0.birdseed-v2'	0.95	0	0.05
'00158_GVMC00158_NFHcontrols_6.0C7_Feb_05_08_DC_0.birdseed-v2'	0.95	0	0.05
'00162_MT162_BC_6.0A11_JUN_25_08_MA_0.birdseed-v2'	0.95	0.1	0
'00166_C166_TB_6.0A9_OCT_21_08_JD_0.birdseed-v2'	0.95	0.1	0
'00181_MT181_BC_6.0B11_OCT_7_08_MA_0.birdseed-v2'	0.95	0.1	0
'00183_GVMC00183_NFHcontrols_6.0D4_Feb_05_08_DC_0.birdseed-v2'	0.95	0.1	0
'00187_MT187_BC_6.0B3_JUL_02_08_MA_0.birdseed-v2'	0.95	0.1	0
'00188_C188_TB_6.0D10_APR_09_08_JD_0.birdseed-v2'	0.95	0	0.05
'00188_GVMC00188_NFHcontrols_6.0D6_Feb_05_08_DC_0.birdseed-v2'	0.95	0.1	0
'00189_MT189_BC_6.0B12_OCT_14_08_MA_0.birdseed-v2'	0.95	0	0.05
'00193_GVMC00193_NFHcontrols_6.0D7_Jan_30_08_DC_0.birdseed-v2'	0.95	0	0.05
'00194_MT194_BC_6.0C1_OCT_7_08_MA_0.birdseed-v2'	0.95	0	0.05
'00200_C200_TB_6.0A4_MAY_06_08_JD_0.birdseed-v2'	0.95	0	0.05
'00210_MT210_BC_6.0B7_JUL_02_08_MA_0.birdseed-v2'	0.95	0	0.05
'00213_GVMC00213_NFHcontrols_6.0A2_Jan_31_08_DC_0.birdseed-v2'	0.95	0.1	0
'00214_C214_TB_6.0A6_MAY_06_08_JD_0.birdseed-v2'	0.95	0.1	0
'00216_C216_BC_6.0D4_JUL_16_08_MA_0.birdseed-v2'	0.95	0	0.05
'00226_GT226_BC_6.0D4_OCT_14_08_MA_0.birdseed-v2'	0.95	0	0.05
'00226_GVMC00226_NFHcontrols_6.0A6_Feb_06_08_DC_0.birdseed-v2'	0.95	0	0.05
'00243_GVMC00243_NFHcontrols_6.0A10_Feb_06_08_DC_0.birdseed-v2'	0.95	0	0.05
'00246_GVMC00246_NFHcontrols_6.0B02_Feb_28_08_DC_0.birdseed-v2'	0.95	0	0.05
'00253_C253_TB_6.0B6_MAY_06_08_JD_0.birdseed-v2'	0.95	0.1	0
'00257_C257_TB_6.0B7_AUG_28_08_JD_0.birdseed-v2'	0.95	0	0.05
'00257_GVMC00257_NFHcontrols_6.0B9_Feb_06_08_DC_0.birdseed-v2'	0.95	0	0.05
'00260_C260_BC_6.0C9_AUG_26_08_MA_0_2.birdseed-v2'	0.95	0.1	0
'00265_MT265_TB_6.0C10_AUG_28_08_JD_0.birdseed-v2'	0.95	0	0.05
'00266_C266_TB_6.0C3_MAY_09_08_JD_0.birdseed-v2'	0.95	0.1	0
'00269_C269_TB_6.0C6_MAY_09_08_JD_0.birdseed-v2'	0.95	0	0.05
'00271_GVMC00271_NFHcontrols_6.0A03_Mar_26_08_DC_0.birdseed-v2'	0.95	0.1	0
'00278_GVMC00278_NFHcontrols_6.0C3_Feb_06_08_DC_0.birdseed-v2'	0.95	0.1	0
'00278_MT278_BC_6.0C4_JUL_03_08_MA_0.birdseed-v2'	0.95	0.1	0
'00285_GVMC00285_NFHcontrols_6.0C8_Feb_06_08_DC_0_3.birdseed-v2'	0.95	0	0.05
'00287_GVMC00287_NFHcontrols_6.0C10_Feb_06_08_DC_0.birdseed-v2'	0.95	0.1	0
'00289_GVMC00289_NFHcontrols_6.0C11_Jan_31_08_DC_0.birdseed-v2'	0.95	0.1	0
'00297_GVMC00297_NFHcontrols_6.0D4_Feb_07_08_DC_0.birdseed-v2'	0.95	0	0.05
'00304_C304_TB_6.0D9_MAY_09_08_JD_0.birdseed-v2'	0.95	0.1	0
'00312_GVMC00312_NFHcontrols_6.0D10_Feb_07_08_DC_0.birdseed-v2'	0.95	0.1	0
'00316_GVMC00316_NFHcontrols_6.0E02_Feb_28_08_DC_0.birdseed-v2'	0.95	0.1	0
'00317_GVMC00317_NFHcontrols_6.0E3_Feb_07_08_DC_0.birdseed-v2'	0.95	0	0.05
'00335_C335_TB_6.0A11_OCT_7_08_JD_0.birdseed-v2'	0.95	0.1	0
'00342_C342_TB_6.0B5_JUL_10_08_JD_0.birdseed-v2'	0.95	0	0.05
'00346_GVMC00346_NFHcontrols_6.0B05_Mar_02_09_MA_0_2.birdseed-v2'	0.95	0	0.05
'00366_C366_BC_6.0C7_AUG_19_08_MA_0.birdseed-v2'	0.95	0.1	0
'00375_MT375_BC_6.0D4_JUL_04_08_MA_0_2.birdseed-v2'	0.95	0	0.05
'00398_C398_BC_6.0C9_AUG_20_08_MA_0.birdseed-v2'	0.95	0.1	0
'00400_C400_BC_6.0D8_AUG_26_08_MA_0.birdseed-v2'	0.95	0	0.05
'00403_GVMC00403_NFHcontrols_6.0B07_Mar_02_09_MA_0.birdseed-v2'	0.95	0	0.05
'00405_GVMC00405_NFHcontrols_6.0F5_Feb_07_08_DC_0.birdseed-v2'	0.95	0.1	0
'00420_GVMC00420_NFHcontrols_6.0F9_Feb_07_08_DC_0.birdseed-v2'	0.95	0	0.05
'00421_MT421_BC_6.0D9_JUL_17_08_MA_0.birdseed-v2'	0.95	0	0.05
'00434_MT434_TB_6.0D10_SEP_30_08_JD_0.birdseed-v2'	0.95	0.1	0
'00448_GVMC00448_NFHcontrols_6.0C10_Apr_23_09_MA_0.birdseed-v2'	0.95	0.1	0
'00469_MT469_BC_6.0B6_JUL_18_08_MA_0.birdseed-v2'	0.95	0	0.05
'00486_C486_TB_6.0C5_JUL_15_08_JD_0.birdseed-v2'	0.95	0	0.05
'00491_GVMC00491_NFHcontrols_6.0C02_Mar_04_09_MA_0.birdseed-v2'	0.95	0.1	0
'00499_GVMC00499_NFHcontrols_6.0A07_Mar_18_08_DC_0.birdseed-v2'	0.95	0.1	0
'00517_C517_TB_6.0C7_JUL_15_08_JD_0.birdseed-v2'	0.95	0.1	0
'00524_GVMC00524_NFHcontrols_6.0A10_Mar_26_08_DC_0.birdseed-v2'	0.95	0	0.05
'00525_GVMC00525_NFHcontrols_6.0A11_Mar_20_08_DC_0.birdseed-v2'	0.95	0.1	0
'00531_C531_TB_6.0C8_JUL_15_08_JD_0.birdseed-v2'	0.95	0.1	0
'00537_GVMC00537_NFHcontrols_6.0B04_Mar_26_08_DC_0.birdseed-v2'	0.95	0.1	0
'00541_GVMC00541_NFHcontrols_6.0B07_Mar_26_08_DC_0.birdseed-v2'	0.95	0.1	0
'00543_GVMC00543_NFHcontrols_6.0C09_Mar_04_09_MA_0.birdseed-v2'	0.95	0.1	0
'00549_GVMC00549_NFHcontrols_6.0B08_Mar_26_08_DC_0.birdseed-v2'	0.95	0	0.05
'00568_GVMC00568_NFHcontrols_6.0C02_Mar_18_08_DC_0.birdseed-v2'	0.95	0.1	0
'00582_GVMC00582_NFHcontrols_6.0D10_Mar_04_09_MA_0.birdseed-v2'	0.95	0.1	0
'00591_GVMC00591_NFHcontrols_6.0A06_Apr_07_09_MA_0.birdseed-v2'	0.95	0.1	0
'00604_GVMC00604_NFHcontrols_6.0A07_Apr_07_09_MA_0.birdseed-v2'	0.95	0	0.05
'00610_GVMC00610_NFHcontrols_6.0D03_Mar_19_08_DC_0.birdseed-v2'	0.95	0	0.05
'00626_GVMC00626_NFHcontrols_6.0A11_Apr_21_09_MA_0.birdseed-v2'	0.95	0	0.05
'00634_GVMC00634_NFHcontrols_6.0B02_Apr_02_09_MA_0.birdseed-v2'	0.95	0	0.05
'00654_GVMC00654_NFHcontrols_6.0E04_Mar_13_08_DC_0.birdseed-v2'	0.95	0.1	0
'00661_GVMC00661_NFHcontrols_6.0B06_Apr_07_09_MA_0.birdseed-v2'	0.95	0.1	0
'00665_C665_TB_6.0A11_JUN_18_08_JD_0.birdseed-v2'	0.95	0	0.05
'00684_C684_TB_6.0B2_MAY_16_08_JD_0.birdseed-v2'	0.95	0	0.05
'00690_C690_TB_6.0B6_JUN_11_08_JD_0.birdseed-v2'	0.95	0	0.05
'00705_MT705_BC_6.0C4_JUL_23_08_MA_0.birdseed-v2'	0.95	0.1	0
'00717_GVMC00717_NFHcontrols_6.0B01_Apr_22_09_MA_0.birdseed-v2'	0.95	0	0.05
'00732_MT732_BC_6.0C6_JUL_23_08_MA_0.birdseed-v2'	0.95	0.1	0
'00769_GVMC00769_NFHcontrols_6.0D05_Apr_08_09_MA_0.birdseed-v2'	0.95	0.1	0
'00774_GVMC00774_NFHcontrols_6.0D06_Apr_08_09_MA_0.birdseed-v2'	0.95	0	0.05
'0082_MT82_BC_6.0A8_JUL_18_08_MA_0.birdseed-v2'	0.95	0.1	0
'00826_GVMC00826_NFHcontrols_6.0B11_Apr_22_09_MA_0.birdseed-v2'	0.95	0.1	0
'00838_GVMC00838_NFHcontrols_6.0C02_Apr_23_09_MA_0.birdseed-v2'	0.95	0.1	0
'00844_GVMC00844_NFHcontrols_6.0G11_Mar_20_08_DC_0.birdseed-v2'	0.95	0	0.05
'0085_MT85_BC_6.0A9_JUL_18_08_MA_0.birdseed-v2'	0.95	0.1	0
'0091_GT91_BC_6.0C9_JUL_24_08_MA_0.birdseed-v2'	0.95	0.1	0
'00004_BM01-4_TB_6.0C2_JUN_18_08_JD_0.birdseed-v2'	0.904762	0.2	0
'00028_BM01-28_BC_6.0B7_AUG_19_08_MA_0.birdseed-v2'	0.904762	0.1	0.047619
'00083_MT83_BC_6.0A5_AUG_19_08_MA_0.birdseed-v2'	0.904762	0.1	0.047619
'00150_GVMC00150_NFHcontrols_6.0C6_Feb_05_08_DC_0.birdseed-v2'	0.904762	0.2	0
'00251_GVMC00251_NFHcontrols_6.0B6_Feb_06_08_DC_0.birdseed-v2'	0.904762	0	0.0952381
'00282_GVMC00282_NFHcontrols_6.0C5_Feb_06_08_DC_0.birdseed-v2'	0.904762	0.2	0
'00339_C339_TB_6.0A3_JUN_11_08_JD_0.birdseed-v2'	0.904762	0.2	0
'00350_MT350_BC_6.0B3_JUL_18_08_MA_0.birdseed-v2'	0.904762	0	0.0952381
'00512_GVMC00512_NFHcontrols_6.0A08_Mar_26_08_DC_0.birdseed-v2'	0.904762	0.1	0.047619
'00574_GVMC00574_NFHcontrols_6.0C05_Mar_19_08_DC_0.birdseed-v2'	0.904762	0.2	0
'00674_GVMC00674_NFHcontrols_6.0E07_Mar_13_08_DC_0.birdseed-v2'	0.904762	0.1	0.047619
'00807_GVMC00807_NFHcontrols_6.0B06_Apr_22_09_MA_0.birdseed-v2'	0.904762	0.1	0.047619
'00014_GT14_BC_6.0D1_SEP_30_08_MA_0.birdseed-v2'	0.863636	0.2	0.0454545
'00174_MT174_TB_6.0C6_AUG_28_08_JD_0.birdseed-v2'	0.863636	0.3	0
'00258_C258_TB_6.0B8_MAY_06_08_JD_0.birdseed-v2'	0.863636	0.1	0.0909091
'00345_C345_BC_6.0D4_AUG_26_08_MA_0.birdseed-v2'	0.863636	0.1	0.0909091
'00667_C667_TB_6.0D3_JUL_15_08_JD_0.birdseed-v2'	0.863636	0.3	0
'00027_BMO1-27_BC_6.0D9_OCT_7_08_MA_0.birdseed-v2'	0.947368	0	0.0526316
'00033_BM01-33_TB_6.0C7_JUN_18_08_JD_0.birdseed-v2'	0.947368	0.0909091	0
'00043_GVMC00043_NFHcontrols_6.0A9_Jan_31_08_DC_0.birdseed-v2'	0.947368	0.0909091	0
'00055_GVMC00055_NFHcontrols_6.0B7_Jan_24_08_DC_0.birdseed-v2'	0.947368	0.0909091	0
'00081_GVMC00081_NFHcontrols_6.0B3_Jan_31_08_DC_0.birdseed-v2'	0.947368	0.0909091	0
'00090_C90_TB_6.0C10_APR_09_08_JD_0.birdseed-v2'	0.947368	0.0909091	0
'00098_GVMC00098_NFHcontrols_6.0A06_Mar_02_09_MA_0.birdseed-v2'	0.947368	0	0.0526316
'00100_MT100_BC_6.0A2_JUN_26_08_MA_0.birdseed-v2'	0.947368	0.0909091	0
'00107_GVMC00107_NFHcontrols_6.0C5_Jan_30_08_DC_0.birdseed-v2'	0.947368	0.0909091	0
'00110_MT110_TB_6.0D9_JUN_11_08_JD_0.birdseed-v2'	0.947368	0.0909091	0
'00123_MT123_BC_6.0A7_AUG_21_08_MA_0.birdseed-v2'	0.947368	0.0909091	0
'00138_C138_TB_6.0D8_APR_09_08_JD_0.birdseed-v2'	0.947368	0	0.0526316
'00162_GVMC00162_NFHcontrols_6.0C8_Feb_05_08_DC_0.birdseed-v2'	0.947368	0.0909091	0
'00177_GVMC00177_NFHcontrols_6.0C11_Jan_17_08_DC_0.birdseed-v2'	0.947368	0	0.0526316
'00196_MT196_TB_6.0C7_AUG_28_08_JD_0.birdseed-v2'	0.947368	0	0.0526316
'00197_C197_BC_6.0B11_AUG_21_08_MA_0.birdseed-v2'	0.947368	0	0.0526316
'00203_GVMC00203_NFHcontrols_6.0D10_Jan_30_08_DC_0.birdseed-v2'	0.947368	0.0909091	0
'00218_MT218_BC_6.0B9_JUN_25_08_MA_0.birdseed-v2'	0.947368	0	0.0526316
'00225_C225_BC_6.0C5_AUG_19_08_MA_0.birdseed-v2'	0.947368	0.0909091	0
'00241_C241_TB_6.0A9_MAY_06_08_JD_0.birdseed-v2'	0.947368	0	0.0526316
'00264_C264_TB_6.0A8_OCT_7_08_JD_0.birdseed-v2'	0.947368	0	0.0526316
'00265_C265_TB_6.0C2_MAY_09_08_JD_0.birdseed-v2'	0.947368	0	0.0526316
'00286_GVMC00286_NFHcontrols_6.0C9_Feb_06_08_DC_0.birdseed-v2'	0.947368	0.0909091	0
'00287_C287_TB_6.0D4_MAY_09_08_JD_0.birdseed-v2'	0.947368	0	0.0526316
'00305_GVMC00305_NFHcontrols_6.0D7_Feb_07_08_DC_0.birdseed-v2'	0.947368	0.0909091	0
'00323_C323_TB_6.0B11_OCT_21_08_JD_0.birdseed-v2'	0.947368	0.0909091	0
'00332_C332_TB_6.0A10_JUL_10_08_JD_0.birdseed-v2'	0.947368	0.0909091	0
'00366_MT366_BC_6.0D2_JUN_25_08_MA_0.birdseed-v2'	0.947368	0	0.0526316
'00371_C371_BC_6.0D8_JUL_24_08_MA_0.birdseed-v2'	0.947368	0	0.0526316
'00404_GVMC00404_NFHcontrols_6.0B08_Mar_04_09_MA_0.birdseed-v2'	0.947368	0	0.0526316
'00427_GVMC00427_NFHcontrols_6.0G02_Mar_18_08_DC_0.birdseed-v2'	0.947368	0.0909091	0
'00428_GVMC00428_NFHcontrols_6.0G3_Feb_14_08_DC_0.birdseed-v2'	0.947368	0.0909091	0
'0043_MT43_BC_6.0D11_JUL_17_08_MA_0.birdseed-v2'	0.947368	0.0909091	0
'00435_GVMC00435_NFHcontrols_6.0G5_Feb_14_08_DC_0.birdseed-v2'	0.947368	0.0909091	0
'00440_C440_TB_6.0C2_JUL_15_08_JD_0.birdseed-v2'	0.947368	0.0909091	0
'00446_GVMC00446_NFHcontrols_6.0G10_Feb_14_08_DC_0.birdseed-v2'	0.947368	0.0909091	0
'00475_GVMC00475_NFHcontrols_6.0A05_Mar_26_08_DC_0.birdseed-v2'	0.947368	0.0909091	0
'00486_GVMC00486_NFHcontrols_6.0A10_Apr_22_09_MA_0.birdseed-v2'	0.947368	0	0.0526316
'00501_MT501_BC_6.0B9_JUL_23_08_MA_0.birdseed-v2'	0.947368	0	0.0526316
'00513_GVMC00513_NFHcontrols_6.0C05_Mar_04_09_MA_0.birdseed-v2'	0.947368	0	0.0526316
'00534_C534_TB_6.0C9_JUL_15_08_JD_0.birdseed-v2'	0.947368	0.0909091	0
'00535_C535_BC_6.0D8_AUG_20_08_MA_0.birdseed-v2'	0.947368	0.0909091	0
'00546_MT546_BC_6.0A4_AUG_07_08_MA_0.birdseed-v2'	0.947368	0	0.0526316
'00575_GVMC00575_NFHcontrols_6.0C06_Mar_19_08_DC_0.birdseed-v2'	0.947368	0	0.0526316
'00585_GVMC00585_NFHcontrols_6.0A02_Apr_02_09_MA_0.birdseed-v2'	0.947368	0	0.0526316
'00625_GVMC00625_NFHcontrols_6.0A10_Apr_09_09_MA_0.birdseed-v2'	0.947368	0.0909091	0
'00633_GVMC00633_NFHcontrols_6.0B01_Apr_07_09_MA_0.birdseed-v2'	0.947368	0.0909091	0
'00648_GVMC00648_NFHcontrols_6.0E02_Mar_12_08_DC_0.birdseed-v2'	0.947368	0.0909091	0
'00691_C691_TB_6.0B7_JUN_11_08_JD_0.birdseed-v2'	0.947368	0	0.0526316
'00707_MT707_BC_6.0C5_JUL_23_08_MA_0.birdseed-v2'	0.947368	0	0.0526316
'00730_C730_TB_6.0D6_JUL_15_08_JD_0.birdseed-v2'	0.947368	0.0909091	0
'00766_GVMC00766_NFHcontrols_6.0D03_Apr_08_09_MA_0.birdseed-v2'	0.947368	0.0909091	0
'00771_GVMC00771_NFHcontrols_6.0G06_Mar_13_08_DC_0.birdseed-v2'	0.947368	0	0.0526316
'00795_GVMC00795_NFHcontrols_6.0D10_Apr_09_09_MA_0.birdseed-v2'	0.947368	0.0909091	0
'00813_GVMC00813_NFHcontrols_6.0B08_Apr_22_09_MA_0.birdseed-v2'	0.947368	0.0909091	0
'00007_GT7_TB_6.0C9_JUN_18_08_JD_0.birdseed-v2'	0.9	0.181818	0
'00007_GVM07_TB_6.0C11_MAY_16_08_JD_0.birdseed-v2'	0.9	0.181818	0
'00008_BM01-8_TB_6.0C3_JUN_18_08_JD_0.birdseed-v2'	0.9	0.181818	0
'00010_BM01-10_TB_6.0C4_JUN_18_08_JD_0.birdseed-v2'	0.9	0.0909091	0.05
'00026_BM01-26_BC_6.0B6_AUG_19_08_MA_0.birdseed-v2'	0.9	0.0909091	0.05
'00031_C31_TB_6.0A11_APR_03_08_JD_0.birdseed-v2'	0.9	0	0.1
'00061_MT61_BC_6.0A3_AUG_19_08_MA_0.birdseed-v2'	0.9	0	0.1
'00074_GVMC00074_NFHcontrols_6.0B2_Jan_17_08_DC_0.birdseed-v2'	0.9	0.181818	0
'00075_C75_TB_6.0C5_APR_09_08_JD_0.birdseed-v2'	0.9	0.181818	0
'00077_MT77_TB_6.0D8_JUN_11_08_JD_0.birdseed-v2'	0.9	0	0.1
'00081_C81_TB_6.0C8_APR_09_08_JD_0.birdseed-v2'	0.9	0.0909091	0.05
'00089_C89_TB_6.0C9_APR_09_08_JD_0.birdseed-v2'	0.9	0.181818	0
'00091_GVMC00091_NFHcontrols_6.0C2_Jan_11_08_DC_0.birdseed-v2'	0.9	0.0909091	0.05
'00109_GVMC00109_NFHcontrols_6.0B5_Jan_31_08_DC_0.birdseed-v2'	0.9	0.0909091	0.05
'00111_GVMC00111_NFHcontrols_6.0B6_Jan_31_08_DC_0.birdseed-v2'	0.9	0.0909091	0.05
'00120_GT120_BC_6.0A9_AUG_07_08_MA_0.birdseed-v2'	0.9	0.0909091	0.05
'00131_C131_TB_6.0A5_JUL_10_08_JD_0.birdseed-v2'	0.9	0	0.1
'00134_C134_TB_6.0A6_JUL_10_08_JD_0.birdseed-v2'	0.9	0.181818	0
'00141_C141_TB_6.0A6_OCT_21_08_JD_0.birdseed-v2'	0.9	0.181818	0
'00142_MT142_BC_6.0A8_JUN_27_08_MA_0.birdseed-v2'	0.9	0	0.1
'00172_GT172_BC_6.0A11_AUG_07_08_MA_0.birdseed-v2'	0.9	0	0.1
'00198_C198_BC_6.0C2_AUG_21_08_MA_0.birdseed-v2'	0.9	0.0909091	0.05
'00207_GVMC00207_NFHcontrols_6.0D9_Feb_05_08_DC_0.birdseed-v2'	0.9	0.0909091	0.05
'00213_C213_BC_6.0C6_AUG_26_08_MA_0.birdseed-v2'	0.9	0	0.1
'00218_GVMC00218_NFHcontrols_6.0A4_Feb_06_08_DC_0.birdseed-v2'	0.9	0.0909091	0.05
'00219_GVMC00219_NFHcontrols_6.0A5_Feb_06_08_DC_0.birdseed-v2'	0.9	0.0909091	0.05
'00219_MT219_BC_6.0A9_AUG_21_08_MA_0.birdseed-v2'	0.9	0.0909091	0.05
'00221_C221_TB_6.0B4_AUG_28_08_JD_0.birdseed-v2'	0.9	0	0.1
'00223_C223_TB_6.0B5_AUG_28_08_JD_0.birdseed-v2'	0.9	0.0909091	0.05
'00229_C229_TB_6.0A8_MAY_06_08_JD_0.birdseed-v2'	0.9	0	0.1
'00247_GVMC00247_NFHcontrols_6.0B3_Feb_06_08_DC_0.birdseed-v2'	0.9	0.181818	0
'00250_C250_TB_6.0B3_MAY_06_08_JD_0.birdseed-v2'	0.9	0.181818	0
'00256_C256_TB_6.0B7_MAY_06_08_JD_0.birdseed-v2'	0.9	0.0909091	0.05
'00273_C273_BC_6.0C10_AUG_26_08_MA_0_2.birdseed-v2'	0.9	0.0909091	0.05
'00280_GVMC00280_NFHcontrols_6.0C4_Feb_06_08_DC_0.birdseed-v2'	0.9	0	0.1
'00283_C283_TB_6.0C10_MAY_09_08_JD_0.birdseed-v2'	0.9	0	0.1
'00286_C286_TB_6.0A9_OCT_7_08_JD_0.birdseed-v2'	0.9	0	0.1
'00289_C289_TB_6.0D6_MAY_09_08_JD_0.birdseed-v2'	0.9	0.0909091	0.05
'00290_GVMC00290_NFHcontrols_6.0D02_Feb_28_08_DC_0.birdseed-v2'	0.9	0.0909091	0.05
'00293_GVMC00293_NFHcontrols_6.0B02_Feb_25_09_MA_0.birdseed-v2'	0.9	0.0909091	0.05
'00328_GVMC00328_NFHcontrols_6.0E5_Feb_07_08_DC_0.birdseed-v2'	0.9	0.0909091	0.05
'00337_GVMC00337_NFHcontrols_6.0E7_Feb_07_08_DC_0.birdseed-v2'	0.9	0.0909091	0.05
'00363_C363_BC_6.0D7_JUL_24_08_MA_0.birdseed-v2'	0.9	0.0909091	0.05
'00389_C389_TB_6.0B9_JUL_10_08_JD_0.birdseed-v2'	0.9	0.0909091	0.05
'00420_C420_TB_6.0B11_JUL_15_08_JD_0.birdseed-v2'	0.9	0.0909091	0.05
'00423_C423_BC_6.0C11_AUG_20_08_MA_0.birdseed-v2'	0.9	0.0909091	0.05
'00424_MT424_TB_6.0D9_AUG_22_08_JD_0.birdseed-v2'	0.9	0.181818	0
'00450_GVMC00450_NFHcontrols_6.0G11_Mar_18_08_DC_0.birdseed-v2'	0.9	0	0.1
'0047_MT47_BC_6.0A3_JUL_17_08_MA_0.birdseed-v2'	0.9	0	0.1
'00485_MT485_BC_6.0B7_JUL_18_08_MA_0.birdseed-v2'	0.9	0	0.1
'00494_MT494_BC_6.0B8_JUL_23_08_MA_0.birdseed-v2'	0.9	0.0909091	0.05
'00496_GVMC00496_NFHcontrols_6.0H10_Feb_14_08_DC_0.birdseed-v2'	0.9	0.181818	0
'00498_GVMC00498_NFHcontrols_6.0H11_Jan_31_08_DC_0.birdseed-v2'	0.9	0.0909091	0.05
'00501_GVMC00501_NFHcontrols_6.0C11_Apr_23_09_MA_0.birdseed-v2'	0.9	0.0909091	0.05
'00517_GVMC00517_NFHcontrols_6.0C12_Apr_23_09_MA_0.birdseed-v2'	0.9	0.0909091	0.05
'00527_C527_BC_6.0D7_AUG_20_08_MA_0.birdseed-v2'	0.9	0	0.1
'00534_GVMC00534_NFHcontrols_6.0B03_Mar_26_08_DC_0.birdseed-v2'	0.9	0.181818	0
'00539_C539_TB_6.0A9_JUN_18_08_JD_0.birdseed-v2'	0.9	0.181818	0
'00561_GVMC00561_NFHcontrols_6.0D01_Apr_23_09_MA_0.birdseed-v2'	0.9	0	0.1
'00569_GVMC00569_NFHcontrols_6.0C03_Mar_19_08_DC_0.birdseed-v2'	0.9	0.0909091	0.05
'00581_GVMC00581_NFHcontrols_6.0D09_Apr_02_09_MA_0.birdseed-v2'	0.9	0.0909091	0.05
'00582_MT582_BC_6.0C2_JUL_23_08_MA_0.birdseed-v2'	0.9	0.0909091	0.05
'00586_C586_TB_6.0D2_JUL_15_08_JD_0.birdseed-v2'	0.9	0.181818	0
'00590_GVMC00590_NFHcontrols_6.0A05_Apr_07_09_MA_0.birdseed-v2'	0.9	0.0909091	0.05
'00603_MT603_BC_6.0C3_JUL_23_08_MA_0.birdseed-v2'	0.9	0.0909091	0.05
'00613_GVMC00613_NFHcontrols_6.0D04_Mar_19_08_DC_0.birdseed-v2'	0.9	0.0909091	0.05
'00615_GVMC00615_NFHcontrols_6.0A08_Apr_07_09_MA_0.birdseed-v2'	0.9	0	0.1
'00631_GVMC00631_NFHcontrols_6.0D05_Apr_23_09_MA_0.birdseed-v2'	0.9	0.181818	0
'00671_GVMC00671_NFHcontrols_6.0B07_Apr_07_09_MA_0.birdseed-v2'	0.9	0	0.1
'00703_MT703_BC_6.0C5_OCT_14_08_MA_0.birdseed-v2'	0.9	0	0.1
'00713_GVMC00713_NFHcontrols_6.0F08_Mar_13_08_DC_0.birdseed-v2'	0.9	0	0.1
'00727_GVMC00727_NFHcontrols_6.0C03_Apr_08_09_MA_0.birdseed-v2'	0.9	0.181818	0
'00752_GVMC00752_NFHcontrols_6.0D01_Apr_08_09_MA_0.birdseed-v2'	0.9	0	0.1
'00220_MT220_BC_6.0A10_AUG_21_08_MA_0.birdseed-v2'	0.857143	0.181818	0.047619
'00260_MT260_BC_6.0C2_JUL_03_08_MA_0.birdseed-v2'	0.857143	0.0909091	0.0952381
'00465_GVMC00465_NFHcontrols_6.0H5_Feb_14_08_DC_0.birdseed-v2'	0.857143	0.181818	0.047619
'00664_GVMC00664_NFHcontrols_6.0E05_Mar_13_08_DC_0.birdseed-v2'	0.857143	0.0909091	0.0952381
'00675_GVMC00675_NFHcontrols_6.0E08_Mar_13_08_DC_0.birdseed-v2'	0.857143	0.181818	0.047619
'00827_GVMC00827_NFHcontrols_6.0B12_Apr_22_09_MA_0.birdseed-v2'	0.857143	0.181818	0.047619
'00840_GVMC00840_NFHcontrols_6.0C3_Apr_21_09_MA_0.birdseed-v2'	0.857143	0.181818	0.047619
'00021_C21_TB_6.0A7_APR_09_08_JD_0.birdseed-v2'	0.818182	0.0909091	0.136364
'00044_MT44_TB_6.0D3_JUN_18_08_JD_0.birdseed-v2'	0.818182	0	0.181818
'0087_MT87_BC_6.0A10_JUL_18_08_MA_0.birdseed-v2'	0.818182	0.181818	0.0909091
'00283_GVMC00283_NFHcontrols_6.0C6_Feb_06_08_DC_0.birdseed-v2'	0.782609	0.363636	0.0434783
'00023_C23_BC_6.0A2_SEP_30_08_MA_0.birdseed-v2'	0.944444	0.0833333	0
'00040_C40_TB_6.0B4_APR_09_08_JD_0.birdseed-v2'	0.944444	0.0833333	0
'00102_MT102_BC_6.0A3_JUN_26_08_MA_0.birdseed-v2'	0.944444	0.0833333	0
'00249_C249_TB_6.0B2_APR_24_08_JD_0.birdseed-v2'	0.944444	0	0.0555556
'00330_GVMC00330_NFHcontrols_6.0E6_Feb_07_08_DC_0.birdseed-v2'	0.944444	0.0833333	0
'00015_BM01-15_TB_6.0C5_JUN_18_08_JD_0.birdseed-v2'	0.894737	0.166667	0
'00020_C20_TB_6.0A6_APR_09_08_JD_0.birdseed-v2'	0.894737	0.0833333	0.0526316
'00026_GVMC00026_NFHcontrols_6.0A8_Jan_24_08_DC_0.birdseed-v2'	0.894737	0.0833333	0.0526316
'00034_C34_TB_6.0B2_APR_03_08_JD_0.birdseed-v2'	0.894737	0.0833333	0.0526316
'00059_GVMC00059_NFHcontrols_6.0B8_Jan_24_08_DC_0.birdseed-v2'	0.894737	0.0833333	0.0526316
'00062_GVMC00062_NFHcontrols_6.0B10_Jan_24_08_DC_0.birdseed-v2'	0.894737	0.0833333	0.0526316
'00070_GT70_BC_6.0A7_AUG_07_08_MA_0.birdseed-v2'	0.894737	0.0833333	0.0526316
'00129_MT129_BC_6.0A8_AUG_21_08_MA_0.birdseed-v2'	0.894737	0.0833333	0.0526316
'00139_C139_TB_6.0A5_OCT_7_08_JD_0.birdseed-v2'	0.894737	0.0833333	0.0526316
'00145A_MT145A_BC_6.0B9_OCT_14_08_MA_0.birdseed-v2'	0.894737	0.0833333	0.0526316
'00153_C153_TB_6.0A3_MAY_06_08_JD_0.birdseed-v2'	0.894737	0.0833333	0.0526316
'00197_GVMC00197_NFHcontrols_6.0D8_Feb_05_08_DC_0.birdseed-v2'	0.894737	0.0833333	0.0526316
'00200_GVMC00200_NFHcontrols_6.0D9_Jan_30_08_DC_0.birdseed-v2'	0.894737	0.166667	0
'00204_MT204_BC_6.0B4_JUL_02_08_MA_0.birdseed-v2'	0.894737	0	0.105263
'00219_C219_TB_6.0A7_MAY_06_08_JD_0.birdseed-v2'	0.894737	0	0.105263
'00221_MT221_BC_6.0B10_JUL_03_08_MA_0.birdseed-v2'	0.894737	0.0833333	0.0526316
'00225_GVMC00225_NFHcontrols_6.0A09_Mar_02_09_MA_0.birdseed-v2'	0.894737	0	0.105263
'00226_C226_TB_6.0B6_AUG_28_08_JD_0.birdseed-v2'	0.894737	0.166667	0
'00249_GVMC00249_NFHcontrols_6.0B5_Feb_06_08_DC_0.birdseed-v2'	0.894737	0.0833333	0.0526316
'00262_C262_TB_6.0B9_MAY_06_08_JD_0.birdseed-v2'	0.894737	0	0.105263
'00275_MT275_TB_6.0C9_AUG_28_08_JD_0.birdseed-v2'	0.894737	0	0.105263
'00277_GVMC00277_NFHcontrols_6.0C02_Feb_28_08_DC_0.birdseed-v2'	0.894737	0.0833333	0.0526316
'00290_C290_TB_6.0D7_MAY_09_08_JD_0.birdseed-v2'	0.894737	0.0833333	0.0526316
'00327_GVMC00327_NFHcontrols_6.0E4_Feb_07_08_DC_0.birdseed-v2'	0.894737	0.0833333	0.0526316
'00340_C340_TB_6.0B3_JUL_10_08_JD_0.birdseed-v2'	0.894737	0	0.105263
'00345_GVMC00345_NFHcontrols_6.0E10_Feb_07_08_DC_0.birdseed-v2'	0.894737	0	0.105263
'00349_GVMC00349_NFHcontrols_6.0F3_Feb_07_08_DC_0.birdseed-v2'	0.894737	0.0833333	0.0526316
'00355_MT355_BC_6.0C10_JUL_04_08_MA_0.birdseed-v2'	0.894737	0	0.105263
'00373_C373_BC_6.0D6_AUG_26_08_MA_0.birdseed-v2'	0.894737	0.0833333	0.0526316
'00375_C375_BC_6.0D10_JUL_24_08_MA_0.birdseed-v2'	0.894737	0	0.105263
'00381_MT381_BC_6.0D7_JUL_16_08_MA_0.birdseed-v2'	0.894737	0.0833333	0.0526316
'00422_C422_BC_6.0C10_AUG_20_08_MA_0.birdseed-v2'	0.894737	0	0.105263
'00443_GVMC00443_NFHcontrols_6.0G8_Feb_14_08_DC_0.birdseed-v2'	0.894737	0.0833333	0.0526316
'00448_C448_BC_6.0D4_AUG_20_08_MA_0.birdseed-v2'	0.894737	0	0.105263
'00459_GVMC00459_NFHcontrols_6.0A08_Apr_22_09_MA_0.birdseed-v2'	0.894737	0.0833333	0.0526316
'00477_GVMC00477_NFHcontrols_6.0H6_Feb_14_08_DC_0.birdseed-v2'	0.894737	0.0833333	0.0526316
'00481_GVMC00481_NFHcontrols_6.0A06_Mar_26_08_DC_0.birdseed-v2'	0.894737	0.0833333	0.0526316
'00482_GVMC00482_NFHcontrols_6.0H7_Feb_14_08_DC_0.birdseed-v2'	0.894737	0.166667	0
'00485_GVMC00485_NFHcontrols_6.0H9_Feb_14_08_DC_0.birdseed-v2'	0.894737	0.0833333	0.0526316
'00494_C494_TB_6.0C6_JUL_15_08_JD_0.birdseed-v2'	0.894737	0	0.105263
'00524_C524_BC_6.0D6_AUG_20_08_MA_0.birdseed-v2'	0.894737	0.0833333	0.0526316
'00540_GVMC00540_NFHcontrols_6.0B06_Mar_26_08_DC_0.birdseed-v2'	0.894737	0.0833333	0.0526316
'00555_C555_BC_6.0D11_AUG_20_08_MA_0.birdseed-v2'	0.894737	0.0833333	0.0526316
'00567_GVMC00567_NFHcontrols_6.0D02_Apr_23_09_MA_0.birdseed-v2'	0.894737	0.166667	0
'00580_GVMC00580_NFHcontrols_6.0C07_Mar_19_08_DC_0.birdseed-v2'	0.894737	0.166667	0
'00589_GVMC00589_NFHcontrols_6.0A04_Apr_07_09_MA_0.birdseed-v2'	0.894737	0.0833333	0.0526316
'0060_C60_BC_6.0C11_JUL_16_08_MA_0.birdseed-v2'	0.894737	0	0.105263
'00602_GVMC00602_NFHcontrols_6.0C11_Mar_20_08_DC_0.birdseed-v2'	0.894737	0.0833333	0.0526316
'00618_GVMC00618_NFHcontrols_6.0D05_Mar_19_08_DC_0.birdseed-v2'	0.894737	0.0833333	0.0526316
'00621_GVMC00621_NFHcontrols_6.0D06_Mar_19_08_DC_0.birdseed-v2'	0.894737	0.166667	0
'00681_GVMC00681_NFHcontrols_6.0E09_Mar_13_08_DC_0.birdseed-v2'	0.894737	0.0833333	0.0526316
'00702_C702_TB_6.0B9_JUN_11_08_JD_0.birdseed-v2'	0.894737	0	0.105263
'00718_GVMC00718_NFHcontrols_6.0B12_Apr_07_09_MA_0.birdseed-v2'	0.894737	0.0833333	0.0526316
'00728_GVMC00728_NFHcontrols_6.0C04_Apr_08_09_MA_0.birdseed-v2'	0.894737	0.166667	0
'00732_GVMC00732_NFHcontrols_6.0C06_Apr_08_09_MA_0.birdseed-v2'	0.894737	0	0.105263
'00733_GVMC00733_NFHcontrols_6.0G02_Mar_12_08_DC_0.birdseed-v2'	0.894737	0.0833333	0.0526316
'00770_GVMC00770_NFHcontrols_6.0G05_Mar_13_08_DC_0.birdseed-v2'	0.894737	0.0833333	0.0526316
'00787_GVMC00787_NFHcontrols_6.0B3_Apr_21_09_MA_0.birdseed-v2'	0.894737	0	0.105263
'00841_GVMC00841_NFHcontrols_6.0C04_Apr_23_09_MA_0.birdseed-v2'	0.894737	0.0833333	0.0526316
'00847_GVMC00847_NFHcontrols_6.0C06_Apr_23_09_MA_0.birdseed-v2'	0.894737	0	0.105263
'00005_BMO1-5_TB_6.0A2_OCT_21_08_JD_0.birdseed-v2'	0.85	0.166667	0.05
'00011_GT11_BC_6.0B6_AUG_21_08_MA_0.birdseed-v2'	0.85	0.0833333	0.1
'00013_GT13_TB_6.0C2_AUG_28_08_JD_0.birdseed-v2'	0.85	0.0833333	0.1
'00020_GT20_BC_6.0D2_OCT_14_08_MA_0.birdseed-v2'	0.85	0.0833333	0.1
'00022_C22_TB_6.0A8_APR_09_08_JD_0.birdseed-v2'	0.85	0.166667	0.05
'00033_GVMC00033_NFHcontrols_6.0A5_Jan_31_08_DC_0.birdseed-v2'	0.85	0.166667	0.05
'00035_GVMC00035_NFHcontrols_6.0A11_Jan_11_08_DC_0.birdseed-v2'	0.85	0.166667	0.05
'00048_GT48_BC_6.0B8_AUG_21_08_MA_0.birdseed-v2'	0.85	0.25	0
'00079_MT79_BC_6.0A4_AUG_20_08_MA_0.birdseed-v2'	0.85	0.0833333	0.1
'00084_GVMC00084_NFHcontrols_6.0B4_Jan_31_08_DC_0.birdseed-v2'	0.85	0.166667	0.05
'00094_C94_TB_6.0C11_APR_04_08_JD_0.birdseed-v2'	0.85	0.0833333	0.1
'00140_GVMC00140_NFHcontrols_6.0B11_Jan_17_08_DC_0.birdseed-v2'	0.85	0	0.15
'00147_MT147_TB_6.0C5_AUG_28_08_JD_0.birdseed-v2'	0.85	0	0.15
'00148_GVMC00148_NFHcontrols_6.0C11_Jan_11_08_DC_0.birdseed-v2'	0.85	0.25	0
'00155_MT155_TB_6.0D7_SEP_30_08_JD_0.birdseed-v2'	0.85	0.0833333	0.1
'00165_C165_TB_6.0A8_OCT_21_08_JD_0.birdseed-v2'	0.85	0.166667	0.05
'00175_GVMC00175_NFHcontrols_6.0D5_Jan_30_08_DC_0.birdseed-v2'	0.85	0.0833333	0.1
'00180_MT180_BC_6.0B2_JUL_02_08_MA_0.birdseed-v2'	0.85	0.0833333	0.1
'00185_GVMC00185_NFHcontrols_6.0D5_Feb_05_08_DC_0.birdseed-v2'	0.85	0	0.15
'00196_C196_BC_6.0D2_JUL_24_08_MA_0.birdseed-v2'	0.85	0.25	0
'00196_GVMC00196_NFHcontrols_6.0D8_Jan_30_08_DC_0.birdseed-v2'	0.85	0	0.15
'00204_C204_TB_6.0A11_OCT_21_08_JD_0.birdseed-v2'	0.85	0.166667	0.05
'00216_GVMC00216_NFHcontrols_6.0A3_Feb_06_08_DC_0.birdseed-v2'	0.85	0.0833333	0.1
'00295_MT295_BC_6.0C5_JUL_03_08_MA_0.birdseed-v2'	0.85	0.25	0
'00300_GVMC00300_NFHcontrols_6.0D6_Feb_07_08_DC_0.birdseed-v2'	0.85	0.0833333	0.1
'00308_GVMC00308_NFHcontrols_6.0B03_Mar_02_09_MA_0.birdseed-v2'	0.85	0.0833333	0.1
'00336_C336_TB_6.0A2_MAY_16_08_JD_0.birdseed-v2'	0.85	0.25	0
'00359_C359_BC_6.0C6_AUG_19_08_MA_0.birdseed-v2'	0.85	0	0.15
'00365_C365_BC_6.0D5_AUG_26_08_MA_0.birdseed-v2'	0.85	0.166667	0.05
'00412_GVMC00412_NFHcontrols_6.0A04_Apr_22_09_MA_0.birdseed-v2'	0.85	0.25	0
'0045_MT45_BC_6.0A2_JUL_17_08_MA_0.birdseed-v2'	0.85	0.0833333	0.1
'00452_GVMC00452_NFHcontrols_6.0A04_Mar_26_08_DC_0.birdseed-v2'	0.85	0	0.15
'00484_C484_TB_6.0C4_JUL_15_08_JD_0.birdseed-v2'	0.85	0.0833333	0.1
'00488_C488_BC_6.0D10_AUG_26_08_MA_0.birdseed-v2'	0.85	0.0833333	0.1
'00515_C515_TB_6.0A6_JUN_11_08_JD_0.birdseed-v2'	0.85	0.25	0
'00546_C546_BC_6.0D10_AUG_20_08_MA_0.birdseed-v2'	0.85	0.0833333	0.1
'00556_GVMC00556_NFHcontrols_6.0C12_Mar_04_09_MA_0.birdseed-v2'	0.85	0.0833333	0.1
'00571_GVMC00571_NFHcontrols_6.0D07_Apr_02_09_MA_0.birdseed-v2'	0.85	0.25	0
'00587_GVMC00587_NFHcontrols_6.0A03_Apr_07_09_MA_0_2.birdseed-v2'	0.85	0.0833333	0.1
'00592_GVMC00592_NFHcontrols_6.0C10_Mar_19_08_DC_0.birdseed-v2'	0.85	0.166667	0.05
'00627_GVMC00627_NFHcontrols_6.0A12_Apr_07_09_MA_0.birdseed-v2'	0.85	0.166667	0.05
'00636_GVMC00636_NFHcontrols_6.0D09_Mar_19_08_DC_0.birdseed-v2'	0.85	0.166667	0.05
'00649_GVMC00649_NFHcontrols_6.0E03_Mar_13_08_DC_0.birdseed-v2'	0.85	0	0.15
'00685_GVMC00685_NFHcontrols_6.0E11_Mar_18_08_DC_0.birdseed-v2'	0.85	0.25	0
'00695_GVMC00695_NFHcontrols_6.0B10_Apr_07_09_MA_0.birdseed-v2'	0.85	0.166667	0.05
'00716_GVMC00716_NFHcontrols_6.0F09_Mar_13_08_DC_0.birdseed-v2'	0.85	0.0833333	0.1
'00744_GVMC00744_NFHcontrols_6.0C09_Apr_09_09_MA_0.birdseed-v2'	0.85	0.166667	0.05
'00789_GVMC00789_NFHcontrols_6.0D09_Apr_08_09_MA_0.birdseed-v2'	0.85	0.0833333	0.1
'00803_GVMC00803_NFHcontrols_6.0G09_Mar_13_08_DC_0.birdseed-v2'	0.85	0.166667	0.05
'00819_GVMC00819_NFHcontrols_6.0B09_Apr_22_09_MA_0.birdseed-v2'	0.85	0.0833333	0.1
'0049_MT49_BC_6.0A4_JUL_16_08_MA_0.birdseed-v2'	0.809524	0.166667	0.0952381
'00563_GVMC00563_NFHcontrols_6.0D05_Mar_04_09_MA_0.birdseed-v2'	0.809524	0.25	0.047619
'00629_GVMC00629_NFHcontrols_6.0D08_Mar_19_08_DC_0.birdseed-v2'	0.809524	0.166667	0.0952381
'00725_GVMC00725_NFHcontrols_6.0F10_Mar_13_08_DC_0.birdseed-v2'	0.772727	0.166667	0.136364
'00018_C18_TB_6.0A5_APR_09_08_JD_0.birdseed-v2'	0.888889	0	0.111111
'00032_GT32_TB_6.0D4_AUG_22_08_JD_0.birdseed-v2'	0.888889	0.0769231	0.0555556
'00201_C201_TB_6.0A6_OCT_7_08_JD_0.birdseed-v2'	0.888889	0.153846	0
'00298_GVMC00298_NFHcontrols_6.0D5_Feb_07_08_DC_0.birdseed-v2'	0.888889	0.153846	0
'00307_C307_TB_6.0B10_SEP_30_08_JD_0.birdseed-v2'	0.888889	0.0769231	0.0555556
'00348_GVMC00348_NFHcontrols_6.0F2_Jan_31_08_DC_0.birdseed-v2'	0.888889	0.153846	0
'00431_MT431_BC_6.0D10_JUL_17_08_MA_0.birdseed-v2'	0.888889	0.0769231	0.0555556
'00665_GVMC00665_NFHcontrols_6.0E06_Mar_13_08_DC_0.birdseed-v2'	0.888889	0.0769231	0.0555556
'00002_GT2_BC_6.0A5_AUG_07_08_MA_0.birdseed-v2'	0.842105	0.153846	0.0526316
'00005_GVMC00005_NFHcontrols_6.0A3_Jan_24_08_DC_0.birdseed-v2'	0.842105	0.0769231	0.105263
'00007_GVMC00007_NFHcontrols_6.0A4_Jan_24_08_DC_0.birdseed-v2'	0.842105	0.230769	0
'00025_BM01-25_BC_6.0B5_AUG_19_08_MA_0.birdseed-v2'	0.842105	0.153846	0.0526316
'00031_GVMC00031_NFHcontrols_6.0A4_Jan_31_08_DC_0.birdseed-v2'	0.842105	0.0769231	0.105263
'00076_MT76_TB_6.0D7_JUL_08_08_JD_0.birdseed-v2'	0.842105	0.0769231	0.105263
'00092_GVMC00092_NFHcontrols_6.0A05_Mar_02_09_MA_0.birdseed-v2'	0.842105	0.153846	0.0526316
'00109_C109_TB_6.0D3_APR_09_08_JD_0.birdseed-v2'	0.842105	0.153846	0.0526316
'00114_C114_TB_6.0D4_APR_09_08_JD_0.birdseed-v2'	0.842105	0.0769231	0.105263
'00130_C130_TB_6.0A4_JUL_10_08_JD_0.birdseed-v2'	0.842105	0.230769	0
'00240_GVMC00240_NFHcontrols_6.0A10_Mar_02_09_MA_0.birdseed-v2'	0.842105	0.0769231	0.105263
'00264_GVMC00264_NFHcontrols_6.0A11_Mar_02_09_MA_0.birdseed-v2'	0.842105	0.0769231	0.105263
'00267_C267_TB_6.0C4_MAY_09_08_JD_0.birdseed-v2'	0.842105	0.0769231	0.105263
'00341_C341_TB_6.0B4_JUL_10_08_JD_0.birdseed-v2'	0.842105	0.0769231	0.105263
'00341_GVMC00341_NFHcontrols_6.0E8_Feb_07_08_DC_0.birdseed-v2'	0.842105	0.153846	0.0526316
'00342_GVMC00342_NFHcontrols_6.0B04_Mar_02_09_MA_0_2.birdseed-v2'	0.842105	0.153846	0.0526316
'00437_GVMC00437_NFHcontrols_6.0G6_Feb_14_08_DC_0.birdseed-v2'	0.842105	0.0769231	0.105263
'00439_GVMC00439_NFHcontrols_6.0G7_Feb_14_08_DC_0.birdseed-v2'	0.842105	0	0.157895
'00518_GVMC00518_NFHcontrols_6.0C07_Mar_04_09_MA_0.birdseed-v2'	0.842105	0.0769231	0.105263
'0057_MT57_BC_6.0A5_JUL_17_08_MA_0.birdseed-v2'	0.842105	0.153846	0.0526316
'00686_GVMC00686_NFHcontrols_6.0F02_Mar_12_08_DC_0.birdseed-v2'	0.842105	0.0769231	0.105263
'00749_GVMC00749_NFHcontrols_6.0C11_Apr_21_09_MA_0.birdseed-v2'	0.842105	0.0769231	0.105263
'00804_GVMC00804_NFHcontrols_6.0D06_Apr_23_09_MA_0.birdseed-v2'	0.842105	0.230769	0
'00013_C13_TB_6.0A3_APR_09_08_JD_0.birdseed-v2'	0.8	0.230769	0.05
'00022_GVMC00022_NFHcontrols_6.0A2_Jan_17_08_DC_0.birdseed-v2'	0.8	0.153846	0.1
'00044_GVMC00044_NFHcontrols_6.0B4_Jan_24_08_DC_0.birdseed-v2'	0.8	0.153846	0.1
'00092_C92_TB_6.0A3_JUL_10_08_JD_0.birdseed-v2'	0.8	0.153846	0.1
'00170_MT170_BC_6.0B10_OCT_7_08_MA_0.birdseed-v2'	0.8	0.153846	0.1
'00209_GVMC00209_NFHcontrols_6.0D11_Jan_17_08_DC_0.birdseed-v2'	0.8	0.153846	0.1
'00222_C222_BC_6.0C10_OCT_14_08_MA_0.birdseed-v2'	0.8	0.0769231	0.15
'00227_MT227_BC_6.0A3_AUG_01_08_MA_0.birdseed-v2'	0.8	0.153846	0.1
'00248_GVMC00248_NFHcontrols_6.0B4_Feb_06_08_DC_0.birdseed-v2'	0.8	0.0769231	0.15
'00255_GVMC00255_NFHcontrols_6.0B7_Feb_06_08_DC_0.birdseed-v2'	0.8	0.153846	0.1
'00285_C285_TB_6.0D2_MAY_09_08_JD_0.birdseed-v2'	0.8	0.153846	0.1
'00292_GVMC00292_NFHcontrols_6.0B01_Mar_02_09_MA_0.birdseed-v2'	0.8	0.153846	0.1
'00295_C295_BC_6.0C11_AUG_26_08_MA_0.birdseed-v2'	0.8	0.153846	0.1
'00303_C303_TB_6.0D8_MAY_09_08_JD_0.birdseed-v2'	0.8	0.153846	0.1
'00416_C416_BC_6.0D9_AUG_26_08_MA_0.birdseed-v2'	0.8	0.230769	0.05
'00458_GVMC00458_NFHcontrols_6.0H3_Feb_14_08_DC_0.birdseed-v2'	0.8	0.307692	0
'00516_MT516_BC_6.0B5_AUG_21_08_MA_0.birdseed-v2'	0.8	0.0769231	0.15
'00544_GVMC00544_NFHcontrols_6.0C10_Feb_25_09_MA_0.birdseed-v2'	0.8	0.230769	0.05
'00547_GVMC00547_NFHcontrols_6.0C11_Mar_04_09_MA_0.birdseed-v2'	0.8	0.0769231	0.15
'00622_GVMC00622_NFHcontrols_6.0A09_Apr_07_09_MA_0.birdseed-v2'	0.8	0.153846	0.1
'00644_GVMC00644_NFHcontrols_6.0B04_Apr_09_09_MA_0.birdseed-v2'	0.8	0.153846	0.1
'00697_C697_TB_6.0B1_OCT_14_08_JD_0.birdseed-v2'	0.8	0.0769231	0.15
'00708_GVMC00708_NFHcontrols_6.0B11_Apr_09_09_MA_0.birdseed-v2'	0.8	0.153846	0.1
'00751_GVMC00751_NFHcontrols_6.0C12_Apr_08_09_MA_0.birdseed-v2'	0.8	0.230769	0.05
'00768_GVMC00768_NFHcontrols_6.0D04_Apr_08_09_MA_0.birdseed-v2'	0.8	0	0.2
'00947_GVMC947_NFHcontrols_6.0D09_Apr_23_09_MA_0.birdseed-v2'	0.8	0.230769	0.05
'00388_C388_TB_6.0B8_JUL_10_08_JD_0.birdseed-v2'	0.761905	0.307692	0.047619
'00707_GVMC00707_NFHcontrols_6.0F07_Mar_13_08_DC_0.birdseed-v2'	0.761905	0.153846	0.142857
'00053_MT53_TB_6.0D4_JUN_18_08_JD_0.birdseed-v2'	0.727273	0.230769	0.136364
'00442_GVMC00442_NFHcontrols_6.0C09_Apr_23_09_MA_0.birdseed-v2'	0.882353	0.142857	0
'00031_GT31_BC_6.0D3_OCT_14_08_MA_0.birdseed-v2'	0.833333	0.142857	0.0555556
'00191_GVMC00191_NFHcontrols_6.0D7_Feb_05_08_DC_0.birdseed-v2'	0.833333	0.142857	0.0555556
'00197_GT197_BC_6.0B2_AUG_19_08_MA_0.birdseed-v2'	0.833333	0.0714286	0.111111
'00293_C293_TB_6.0B8_OCT_21_08_JD_0.birdseed-v2'	0.833333	0.0714286	0.111111
'00306_GVMC00306_NFHcontrols_6.0D8_Feb_07_08_DC_0.birdseed-v2'	0.833333	0.142857	0.0555556
'00406_MT406_BC_6.0D8_JUL_16_08_MA_0.birdseed-v2'	0.833333	0.0714286	0.111111
'00466_MT466_BC_6.0B5_JUL_18_08_MA_0.birdseed-v2'	0.833333	0	0.166667
'00119_C119_BC_6.0C8_OCT_7_08_MA_0.birdseed-v2'	0.789474	0.142857	0.105263
'00119_GVMC00119_NFHcontrols_6.0C7_Jan_30_08_DC_0.birdseed-v2'	0.789474	0.142857	0.105263
'00164_GVMC00164_NFHcontrols_6.0C9_Feb_05_08_DC_0.birdseed-v2'	0.789474	0.214286	0.0526316
'00173_GVMC00173_NFHcontrols_6.0C10_Feb_05_08_DC_0.birdseed-v2'	0.789474	0.142857	0.105263
'00251_MT251_BC_6.0B11_JUL_03_08_MA_0.birdseed-v2'	0.789474	0.0714286	0.157895
'00281_C281_BC_6.0D5_JUL_24_08_MA_0.birdseed-v2'	0.789474	0.214286	0.0526316
'00312_MT312_BC_6.0C6_JUL_03_08_MA_0.birdseed-v2'	0.789474	0.214286	0.0526316
'00449_GVMC00449_NFHcontrols_6.0A06_Apr_22_09_MA_0.birdseed-v2'	0.789474	0.142857	0.105263
'00550_GVMC00550_NFHcontrols_6.0B09_Mar_26_08_DC_0.birdseed-v2'	0.789474	0.0714286	0.157895
'00639_GVMC00639_NFHcontrols_6.0D10_Mar_19_08_DC_0.birdseed-v2'	0.789474	0.142857	0.105263
'00707_C707_TB_6.0D5_JUL_15_08_JD_0.birdseed-v2'	0.789474	0.214286	0.0526316
'00143_GVMC00143_NFHcontrols_6.0C4_Feb_05_08_DC_0.birdseed-v2'	0.75	0.0714286	0.2
'00215_C215_BC_6.0C4_AUG_19_08_MA_0.birdseed-v2'	0.75	0.214286	0.1
'00306_C306_TB_6.0B9_OCT_21_08_JD_0.birdseed-v2'	0.75	0.0714286	0.2
'00353_GVMC00353_NFHcontrols_6.0F4_Feb_07_08_DC_0.birdseed-v2'	0.75	0.285714	0.05
'00608_GVMC00608_NFHcontrols_6.0D02_Mar_20_08_DC_0.birdseed-v2'	0.75	0.142857	0.15
'00042_GVMC00042_NFHcontrols_6.0D11_Apr_02_09_MA_0.birdseed-v2'	0.714286	0.142857	0.190476
'00024_C24_BC_6.0B9_AUG_21_08_MA_0.birdseed-v2'	0.777778	0.266667	0
'00217_GVMC00217_NFHcontrols_6.0A08_Mar_02_09_MA_0.birdseed-v2'	0.777778	0.0666667	0.166667
'00265_GVMC00265_NFHcontrols_6.0B10_Feb_06_08_DC_0.birdseed-v2'	0.777778	0.2	0.0555556
'00347_GVMC00347_NFHcontrols_6.0E11_Mar_12_08_DC_0.birdseed-v2'	0.777778	0.133333	0.111111
'00364_MT364_BC_6.0C11_JUN_25_08_MA_0.birdseed-v2'	0.777778	0.0666667	0.166667
'00048_GVMC00048_NFHcontrols_6.0B6_Jan_24_08_DC_0.birdseed-v2'	0.736842	0	0.263158
'00247_C247_BC_6.0C8_AUG_26_08_MA_0_2.birdseed-v2'	0.736842	0.133333	0.157895
'00263_C263_TB_6.0B10_MAY_06_08_JD_0.birdseed-v2'	0.736842	0.2	0.105263
'00268_C268_TB_6.0C5_MAY_02_08_JD_0.birdseed-v2'	0.736842	0.133333	0.157895
'00588_GVMC00588_NFHcontrols_6.0C09_Mar_19_08_DC_0.birdseed-v2'	0.736842	0	0.263158
'00849_GVMC00849_NFHcontrols_6.0C07_Apr_23_09_MA_0.birdseed-v2'	0.736842	0.133333	0.157895
'00180_GVMC00180_NFHcontrols_6.0D3_Feb_05_08_DC_0.birdseed-v2'	0.7	0.2	0.15
'00203_C203_BC_6.0C2_AUG_19_08_MA_0.birdseed-v2'	0.7	0.133333	0.2
'00307_GVMC00307_NFHcontrols_6.0D9_Feb_07_08_DC_0.birdseed-v2'	0.7	0.266667	0.1
'00376_MT376_BC_6.0D5_JUL_16_08_MA_0.birdseed-v2'	0.7	0.2	0.15
'00386_C386_BC_6.0C8_AUG_20_08_MA_0.birdseed-v2'	0.764706	0.1875	0.0588235
'00451_C451_BC_6.0D5_AUG_20_08_MA_0.birdseed-v2'	0.722222	0.0625	0.222222
'00134_GVMC00134_NFHcontrols_6.0C10_Jan_30_08_DC_0.birdseed-v2'	0.684211	0.0625	0.263158
'00141_GVMC00141_NFHcontrols_6.0C2_Jan_17_08_DC_0.birdseed-v2'	0.684211	0.1875	0.157895
'00704_C704_TB_6.0D4_JUL_15_08_JD_0.birdseed-v2'	0.684211	0.25	0.105263
'00445_GVMC00445_NFHcontrols_6.0G9_Feb_14_08_DC_0.birdseed-v2'	0.631579	0.176471	0.210526
'00628_GVMC00628_NFHcontrols_6.0D07_Mar_19_08_DC_0.birdseed-v2'	0.631579	0.117647	0.263158
'00034_GVMC00034_NFHcontrols_6.0A6_Jan_31_08_DC_0.birdseed-v2'	0.6	0.294118	0.15
'00166_GVMC00166_NFHcontrols_6.0D3_Jan_30_08_DC_0.birdseed-v2'	0.6	0.117647	0.3
'00698_GVMC00698_NFHcontrols_6.0F04_Mar_13_08_DC_0.birdseed-v2'	0.6	0.117647	0.3
'00045_C45_TB_6.0B6_APR_09_08_JD_0.birdseed-v2'	0.571429	0.0588235	0.380952
'00035_BM01-35_BC_6.0B10_AUG_19_08_MA_0.birdseed-v2'	0.611111	0.222222	0.166667
'00215_MT215_BC_6.0B8_JUL_02_08_MA_0.birdseed-v2'	0.611111	0.166667	0.222222
'00172_GVMC00172_NFHcontrols_6.0A3_Apr_21_09_MA_0.birdseed-v2'	0.578947	0.222222	0.210526
'00076_C76_TB_6.0C6_APR_09_08_JD_0.birdseed-v2'	0.55	0.0555556	0.4
'00343_GVMC00343_NFHcontrols_6.0E9_Feb_07_08_DC_0.birdseed-v2'	0.529412	0.15	0.294118
'00234_C234_TB_6.0A7_JUL_08_08_JD_0.birdseed-v2'	0.473684	0.1	0.421053
'00237_MT237_BC_6.0C2_OCT_7_08_MA_0.birdseed-v2'	0.473684	0.25	0.263158
'00352_GVMC00352_NFHcontrols_6.0B06_Mar_02_09_MA_0.birdseed-v2'	0.473684	0.25	0.263158
'00687_C687_TB_6.0B4_JUN_11_08_JD_0.birdseed-v2'	0.428571	0.2	0.380952
'00700_GVMC00700_NFHcontrols_6.0F05_Mar_13_08_DC_0.birdseed-v2'	0.470588	0.190476	0.294118
'00422_GVMC00422_NFHcontrols_6.0A05_Apr_22_09_MA_0.birdseed-v2'	0.368421	0.454545	0.105263
'00127_C127_TB_6.0D6_APR_09_08_JD_0.birdseed-v2'	0.333333	0.0434783	0.611111
'00540_C540_BC_6.0D9_AUG_20_08_MA_0.birdseed-v2'	0.277778	0.166667	0.5
'00277_C277_TB_6.0C8_MAY_09_08_JD_0.birdseed-v2'	0.222222	0.04	0.722222
'00823_GVMC00823_NFHcontrols_6.0B10_Apr_22_09_MA_0.birdseed-v2'	0.157895	0.0384615	0.789474
'00452_MT452_BC_6.0C4_SEP_30_08_MA_0.birdseed-v2'	0.15	0	0.85
'00211_C211_TB_6.0D11_APR_04_08_JD_0.birdseed-v2'	0.111111	0.0740741	0.777778
'00783_GVMC00783_NFHcontrols_6.0D07_Apr_08_09_MA_0.birdseed-v2'	0.111111	0.592593	0
'00834_GVMC00834_NFHcontrols_6.0C01_Apr_23_09_MA_0.birdseed-v2'	0.1	0.62963	0.05
'00235_GVMC00235_NFHcontrols_6.0A8_Feb_06_08_DC_0.birdseed-v2'	0.0952381	0.0740741	0.809524
'00208_MT208_BC_6.0B5_JUL_02_08_MA_0.birdseed-v2'	0.0555556	0.0357143	0.888889
'00112_MT112_BC_6.0A5_JUN_26_08_MA_0.birdseed-v2'	0.05	0.642857	0.05
'00378_C378_BC_6.0D7_AUG_26_08_MA_0.birdseed-v2'	0.05	0	0.95
'00690_GVMC00690_NFHcontrols_6.0B09_Apr_07_09_MA_0.birdseed-v2'	0.05	0.678571	0
'00058_C58_TB_6.0C4_APR_09_08_JD_0.birdseed-v2'	0	0	1
'00140_C140_TB_6.0A2_APR_24_08_JD_0.birdseed-v2'	0	0	1
'00224_MT224_TB_6.0C8_AUG_28_08_JD_0.birdseed-v2'	0	0	1
'00246_C246_TB_6.0A11_MAY_06_08_JD_0.birdseed-v2'	0	0	1
'00305_C305_TB_6.0D10_MAY_09_08_JD_0.birdseed-v2'	0	0	1
