# Supplementary material for: ETHNOPRED: a novel machine learning method for accurate continental and sub-continental ancestry identification and population stratification correction
Source: BMC Bioinformatics. 2013 Feb 22;14:61. doi: 10.1186/1471-2105-14-61 (PMC3618021; doi:10.1186/1471-2105-14-61)
Supplement: Additional file 7 — Appendix G. Comparison of self-declared lineage information, EIGENSTRAT’s result and ETHNOPRED’s result on 348 controls selected for a breast cancer susceptibility study in Caucasian women of Alberta, Canada [45]. [file 1471-2105-14-61-S7.xlsx]

## Sheet: Sheet1
Control ID	EIGENSTRAT	ETHNOPRED	Number of Decision Trees Voting as CEU in ETHNOPRED	Total Number of Decision Trees Voting in ETHNOPRED	Percentage of Decision Trees Voting as CEU in ETHNOPRED	Self-Declared Ethnicity	Ethnicity comments	Aboriginal	Black	Asian	Pacific Asian	East Indian	Jewish	Hutterite	French Canadian	Other
GVMC10	CEU	CEU	19	19	100	CEU
GVMC106	CEU	CEU	19	20	95	CEU	mother 1/2 Irish & 1/2 Scottish, father German
GVMC107	CEU	CEU	18	19	94.7368	CEU	both parents are French Canadian
GVMC109	CEU	CEU	18	20	90	CEU	Mother-Dutch, Father-German/Russian
GVMC110	CEU	CEU	19	20	95	CEU									y
GVMC111	CEU	CEU	18	20	90	CEU	1/2 Scandinavian, 1/2 British
GVMC116	CEU	CEU	19	20	95	CEU	English descent
GVMC119	CEU	CEU	15	19	78.9474	CEU	both parents are German
GVMC121	CEU	CEU	20	20	100	CEU	mother Ukranian, father English/German
GVMC122	CEU	CEU	19	19	100	CEU	1st generation Canadian, both parents Ukranian
GVMC124	CEU	CEU	19	20	95	CEU	father is German, mother is Canadian from Russian descendants
GVMC127	CEU	CEU	19	20	95	CEU	French descent								y
GVMC133	CEU	CEU	20	20	100	CEU	Father-Polish descent, Mother-Belgium
GVMC134	CEU	CEU	13	19	68.4211	CEU	Father 1/2 Metis	y
GVMC140	CEU	CEU	17	20	85	CEU	Mother-Scottish/English descent, Father-Dutch
GVMC141	CEU	CEU	13	19	68.4211	CEU	both parents are ethnic Germans
GVMC142	CEU	CEU	20	20	100	CEU	ancestory is English/Irish/Welsh/Scottish
GVMC143	CEU	CEU	15	20	75	CEU
GVMC148	CEU	CEU	17	20	85	CEU
GVMC149	CEU	CEU	19	19	100	CEU	parents born in Alberta, grandparents born in Netherlands
GVMC150	CEU	CEU	19	21	90.4762	CEU	Father-Dutch/British descent, Mother-Norwegian/Scandinavian
GVMC156	CEU	CEU	19	20	95	CEU
GVMC158	CEU	CEU	19	20	95	CEU		y
GVMC16	CEU	CEU	10	20	50	CEU	Danish descent
GVMC162	CEU	CEU	18	19	94.7368	CEU	both parents were Welsh, maternal grandfather Irish, paternal grandparents Welsh
GVMC164	CEU	CEU	15	19	78.9474	CEU	German heritage
GVMC166	OTHER	CEU	12	20	60	OTHER						y
GVMC17	CEU	CEU	19	20	95	CEU	English/Scottish
GVMC172	OTHER	CEU	11	19	57.8947	OTHER	I and both my parents are Spanish/Latino
GVMC173	CEU	CEU	15	19	78.9474	CEU	mother was Irish, father was German/Dutch
GVMC175	CEU	CEU	17	20	85	CEU	both parents are Canadian
GVMC177	CEU	CEU	18	19	94.7368	CEU
GVMC179	CEU	CEU	20	20	100	CEU									y
GVMC18	CEU	CEU	19	20	95	CEU	Mother-Slavick, Father-Slavick/Hungarian
GVMC180	CEU	CEU	14	20	70	CEU
GVMC183	CEU	CEU	19	20	95	CEU	both parents of Russian descent
GVMC185	CEU	CEU	17	20	85	CEU	mother is Scottish, father's family is from Ireland
GVMC187	CEU	CEU	20	20	100	CEU	both parents are Austrian
GVMC188	CEU	CEU	19	20	95	CEU	father born in France, ancestory French/Italian, mother mother born in France, maternal grandparents born in Italy
GVMC191	CEU	CEU	15	18	83.3333	CEU	father is Irish, mother is Norwegian									y
GVMC193	CEU	CEU	19	20	95	CEU	father is Norwegian, mother is German
GVMC196	CEU	CEU	17	20	85	CEU	both parents are of British descent
GVMC197	CEU	CEU	17	19	89.4737	CEU	father is Irish, mother is Welsh
GVMC2	CEU	CEU	20	20	100	CEU	Mother-Polish/Ukranian, Father-English/American
GVMC200	CEU	CEU	17	19	89.4737	CEU
GVMC203	CEU	CEU	18	19	94.7368	CEU
GVMC207	CEU	CEU	18	20	90	CEU	Both parents French Canadian
GVMC208	CEU	CEU	19	19	100	CEU	father & paternal grandparents Welsh, mother is Irish, maternal grandparents were English
GVMC209	CEU	CEU	16	20	80	CEU	grandparents from both sides from Ukraine
GVMC211	CEU	CEU	20	20	100	CEU	I am 1/2 Ukranian (mother) and 1/2 French Canadian, 1/16 native (father)	y
GVMC213	CEU	CEU	19	20	95	CEU	parents and grandparents are German
GVMC216	CEU	CEU	17	20	85	CEU
GVMC217	OTHER	CEU	14	18	77.7778	OTHER	Adopted, birth mother Caucasian, birth father native	y
GVMC218	CEU	CEU	18	20	90	CEU	English/Irish/Scottish descent
GVMC219	CEU	CEU	18	20	90	CEU	born in Scotland, both parents Scottish
GVMC22	CEU	CEU	16	20	80	CEU	Father-Irish descent, Mother-French Canadian
GVMC225	CEU	CEU	17	19	89.4737	CEU	both parents Canadian								y
GVMC226	CEU	CEU	19	20	95	CEU	father was English/Irish and mother Scottish/Irish
GVMC228	OTHER	CEU	20	20	100	CEU	both parents are Dutch
GVMC235	OTHER	OTHER	2	21	9.52381	OTHER	Filipino				y
GVMC239	CEU	CEU	19	19	100	CEU	both parents Canadian born, maternal grandparents Ukraine, paternal grandparents Polish
GVMC240	CEU	CEU	16	19	84.2105	CEU	Father-Ukranian, Mother-Polish/Ukranian
GVMC243	CEU	CEU	19	20	95	CEU	Father's side-Danish/Canadian, Mother's side-Scottish
GVMC245	CEU	CEU	20	20	100	CEU	Maternal-Russian/German, Jewish heritage, paternal-German heritage
GVMC246	CEU	CEU	19	20	95	CEU	English
GVMC247	CEU	CEU	18	20	90	CEU	French, Cajun, Scottish, Native Indian, English									y
GVMC248	CEU	CEU	16	20	80	CEU	Mother-French Canadian/Scottish, Father-German/Irish
GVMC249	CEU	CEU	17	19	89.4737	CEU	Polish/Dutch					y
GVMC25	CEU	CEU	19	19	100	CEU	Father-English/Irish/Scottish/North American Aboriginal, Mother-Swiss
GVMC251	CEU	CEU	19	21	90.4762	CEU	British/Scottish descent
GVMC255	CEU	CEU	16	20	80	CEU	German heritage
GVMC256	CEU	CEU	20	20	100	CEU									y
GVMC257	CEU	CEU	19	20	95	CEU	English descent
GVMC26	CEU	CEU	17	19	89.4737	CEU	Ukranian heritage
GVMC264	CEU	CEU	16	19	84.2105	CEU	mother is German, father is German Jewish
GVMC265	CEU	CEU	14	18	77.7778	CEU	father is Scottish, mother is 1/2 Irish/French
GVMC269	CEU	CEU	20	21	95.2381	CEU	Mother-German, Father-English
GVMC271	CEU	CEU	19	20	95	CEU	English/Scottish descent
GVMC277	CEU	CEU	17	19	89.4737	CEU
GVMC278	CEU	CEU	19	20	95	CEU									y
GVMC280	CEU	CEU	18	20	90	CEU	father was German, maternal grandparents from England
GVMC281	CEU	CEU	20	20	100	CEU	both parents are Polish
GVMC282	CEU	CEU	19	21	90.4762	CEU									y
GVMC283	CEU	CEU	18	23	78.2609	CEU
GVMC284	CEU	CEU	20	20	100	CEU	Anglo-Saxon background on both sides for many generations
GVMC285	CEU	CEU	19	20	95	CEU
GVMC286	CEU	CEU	18	19	94.7368	CEU	strong possibility of Metis heritage
GVMC287	CEU	CEU	19	20	95	CEU	parents, grandparents, great grandparents all Canadian
GVMC289	CEU	CEU	19	20	95	CEU	mother 1/2 Irish, 1/2 English, father is English
GVMC290	CEU	CEU	18	20	90	CEU	Father-Irish, Mother-English
GVMC292	CEU	CEU	16	20	80	CEU	Irish/German/English heritage								y
GVMC293	CEU	CEU	18	20	90	CEU	Father-Swiss/German, Mother-Dutch
GVMC295	CEU	CEU	19	19	100	CEU	Father-Polish descent, Mother-Canadian
GVMC297	CEU	CEU	19	20	95	CEU	Father-English, Mother-English/Scottish descent
GVMC298	CEU	CEU	16	18	88.8889	CEU
GVMC30	CEU	CEU	19	19	100	CEU	Mother-English/Irish, Father-Irish/Scottish
GVMC300	CEU	CEU	17	20	85	CEU	Father-Irish, Mother-Canadian
GVMC305	CEU	CEU	18	19	94.7368	CEU	Father-Ukranian descent, Mother-French Canadian
GVMC306	CEU	CEU	15	18	83.3333	CEU
GVMC307	CEU	CEU	14	20	70	CEU	Father-Scottish, Mother-English/Dutch
GVMC308	CEU	CEU	17	20	85	CEU	German descent
GVMC31	CEU	CEU	16	19	84.2105	CEU	Ukranian heritage
GVMC312	CEU	CEU	19	20	95	CEU	Father-French Canadian/English/Spanish descent	y							y
GVMC314	CEU	CEU	20	20	100	CEU	Father-English, Mother-Scottish/Irish
GVMC316	CEU	CEU	19	20	95	CEU	Ukranian descent								y
GVMC317	CEU	CEU	19	20	95	CEU	Polish descent
GVMC32	CEU	CEU	20	20	100	CEU	Father-Irish, Mother-Finland
GVMC327	CEU	CEU	17	19	89.4737	CEU	Mother-French Canadian, Father-French/Cree Indian	y							y
GVMC328	CEU	CEU	18	20	90	CEU
GVMC33	OTHER	CEU	17	20	94.4444	CEU
GVMC330	CEU	CEU	17	18	90	CEU	English/Scottish descent
GVMC337	CEU	CEU	18	20	90	CEU
GVMC34	OTHER	CEU	12	20	60	OTHER						y
GVMC341	CEU	CEU	16	19	84.2105	CEU
GVMC342	CEU	CEU	16	19	84.2105	CEU	Ukrainian/Scottish descent
GVMC343	OTHER	CEU	9	17	52.9412	OTHER						y
GVMC345	CEU	CEU	17	19	89.4737	CEU	Mother-Danish/Cree, Father-Russian/German	y
GVMC346	CEU	CEU	19	20	95	CEU	Mother-Itlaian, Father-English
GVMC347	CEU	CEU	14	18	77.7778	CEU	Dutch/Danish/Polish/German/ Scottish/Irish								y
GVMC348	CEU	CEU	16	18	88.8889	CEU	Mother-English, Father-Scottish
GVMC349	CEU	CEU	17	19	89.4737	CEU
GVMC35	OTHER	CEU	17	20	85	CEU	Both parents Anglo Canadian
GVMC352	OTHER	CEU	9	19	47.3684	OTHER						y
GVMC353	CEU	CEU	15	20	75	CEU	Finnish descent
GVMC38	CEU	CEU	19	19	100	CEU	Belgium ancestory
GVMC39	CEU	CEU	19	20	95	CEU	European descent
GVMC40	CEU	CEU	20	20	100	CEU	Mother-German, Father-Russian
GVMC403	CEU	CEU	19	20	95	CEU	Mother-German descent, Father-English descent, German immigrant parents
GVMC404	CEU	CEU	18	19	94.7368	CEU	Mother-Russian, Father-Belgian
GVMC405	CEU	CEU	19	20	95	CEU	English/Scottish descent
GVMC41	CEU	CEU	20	20	100	CEU	German heritage
GVMC411	CEU	CEU	20	20	100	CEU	Norwegian descent
GVMC412	CEU	CEU	17	20	94.7368	CEU	Mother-Irish, Father-English/Welsh
GVMC414	CEU	CEU	20	20	80	CEU	Father-Scottish, Mother-1/2 Scot, 1/2 English
GVMC416	CEU	CEU	19	19	100	CEU	Father-German, Mother-Irish/English/Scottish/French
GVMC42	CEU	CEU	15	21	71.4286	CEU	Spanish descent
GVMC420	CEU	CEU	19	20	95	CEU
GVMC422	OTHER	OTHER	7	19	36.8421	OTHER	Father-Afro-Caribbean, Mother-Indian/Spanish		y			y
GVMC425	CEU	CEU	20	20	100	CEU	Mother-Russian(Pensylvania Dutch, Father-Hungarian
GVMC427	CEU	CEU	18	19	94.7368	CEU									y
GVMC428	CEU	CEU	18	19	94.7368	CEU	Polish descent
GVMC43	CEU	CEU	18	19	94.7368	CEU	Father-English, Mother-Canadian born, Great,great grandfather-France								y
GVMC430	CEU	CEU	20	20	100	CEU	British ancestory
GVMC435	CEU	CEU	18	19	94.7368	CEU
GVMC437	CEU	CEU	16	19	84.2105	CEU	Mother-Scottish descent, Father English descent
GVMC439	CEU	CEU	16	19	84.2105	CEU	Mother-English, Father-Yeoman/English
GVMC44	CEU	CEU	16	20	80	CEU	British descent									y
GVMC442	OTHER	CEU	15	17	88.2353	CEU	Adopted-never knew biological parents
GVMC443	CEU	CEU	17	19	89.4737	CEU	Mother-English, Father-English/Irish descent
GVMC444	CEU	CEU	20	20	100	CEU	Father-French Canadian, Mother -France								y
GVMC445	OTHER	OTHER	12	19	63.1579	OTHER	Mother-1/2 North American Indian, 1/4 Scottish, 1/4 Irish, Father-1/2 French Canadian, 1/2 Polish	y							y
GVMC446	CEU	CEU	18	19	94.7368	CEU
GVMC447	CEU	CEU	20	20	100	CEU	Mother-English, Father-Scottish
GVMC448	CEU	CEU	19	20	95	CEU	Father-German, Mother-Ukranian
GVMC449	OTHER	CEU	15	19	78.9474	OTHER						y
GVMC450	CEU	CEU	18	20	90	CEU	German descent
GVMC452	CEU	CEU	17	20	85	CEU	Hungarian descent
GVMC455	CEU	CEU	21	21	100	CEU	Mother-Italian/English, Father-Scottish/English
GVMC457	CEU	CEU	20	20	100	CEU
GVMC458	CEU	CEU	16	20	80	CEU	German descent
GVMC459	CEU	CEU	17	19	89.4737	CEU
GVMC46	CEU	CEU	19	20	95	CEU	1/2 Scottish, 1/4 German, 14/ Polish
GVMC463	CEU	CEU	20	20	100	CEU	Mother-French, Father-French/Spanish								y
GVMC465	CEU	CEU	18	21	85.7143	CEU
GVMC47	CEU	CEU	19	20	95	CEU	Mother-French, Father-French/English								y
GVMC475	CEU	CEU	18	19	94.7368	CEU	Father-British, Mother-Canadian/Irish
GVMC477	CEU	CEU	17	19	89.4737	CEU	Maternal-French Canadian, paternal-English/Scottish/Irish								y
GVMC48	OTHER	CEU	14	19	73.6842	OTHER	Birth father-French, birth mother-maybe Metis	y							y
GVMC480	CEU	CEU	19	19	100	CEU	Father-Swiss, Mother-Dutch
GVMC481	CEU	CEU	17	19	89.4737	CEU	Mother-Scottish, Father-Romanian/German
GVMC482	CEU	CEU	17	19	89.4737	CEU	Dutch descent
GVMC483	CEU	CEU	20	21	95.2381	CEU	Italian descent
GVMC485	CEU	CEU	17	19	89.4737	CEU	British/Cherokee Indian descent
GVMC486	CEU	CEU	18	19	94.7368	CEU	3/4 Ukrainian, 1/4 Polish
GVMC491	CEU	CEU	19	20	95	CEU	Mother-Scottish/English, Father-English
GVMC496	CEU	CEU	18	20	90	CEU	Mother-German/English/Irish, Father-English/Irish/French Canadian
GVMC498	CEU	CEU	18	20	90	CEU
GVMC499	CEU	CEU	19	20	95	CEU	Canadian
GVMC5	CEU	CEU	16	19	84.2105	CEU	German heritage
GVMC501	CEU	CEU	18	20	90	CEU
GVMC505	CEU	CEU	21	22	95	CEU	Mother-Swedish, Father-Scottish
GVMC512	CEU	CEU	19	21	90.4762	CEU	mother is of Irish descent, father is of Czechoslavkian descent
GVMC513	CEU	CEU	18	19	94.7368	CEU	Mother-Norwegian/Irish, Father-French Canadian/-great grandmother-Aboriginal								y
GVMC516	CEU	CEU	20	20	100	CEU
GVMC517	CEU	CEU	18	20	90	CEU	Mother-Irish/Scottish, Father-North American Ancestory
GVMC518	CEU	CEU	16	19	84.2105	CEU	one parent is Norwegian, one parent Irish
GVMC524	CEU	CEU	19	20	95	CEU
GVMC525	CEU	CEU	19	20	95	CEU	mostly U.K., Ireland, Scotland, England. A distant (5 gen) from Germany on both maternal & paternal side
GVMC529	CEU	CEU	19	19	100	CEU	Father-Norwegian/Polish, Mother-Belgian
GVMC533	CEU	CEU	20	20	100	CEU	Scottish/English/Norwegian descent
GVMC534	CEU	CEU	18	20	90	CEU	father's side of French Canadian has also Metis from 1690	y
GVMC537	CEU	CEU	19	20	95	CEU	English descent
GVMC538	CEU	CEU	20	21	95.2381	CEU	both parents are Dutch
GVMC54	CEU	CEU	19	20	95	CEU	British descent
GVMC540	CEU	CEU	17	19	89.4737	CEU	father is English, mother is 1/2 Scottish, 1/4 Norwegian & 1/4 Irish
GVMC541	CEU	CEU	19	20	95	CEU
GVMC543	CEU	CEU	19	20	95	CEU	both parents were Danish
GVMC544	CEU	CEU	16	20	80	CEU
GVMC547	OTHER	CEU	16	20	80	OTHER	Middle Eastern descent
GVMC549	CEU	CEU	19	20	95	CEU	German from mother's side and English from father's side
GVMC55	CEU	CEU	18	19	94.7368	CEU	both parents from England and of French/German ancestory								y
GVMC550	CEU	CEU	15	19	78.9474	CEU	father is Dutch, mother is Scottish (both born in South Africa)
GVMC551	CEU	CEU	20	20	100	CEU	Paternal-Norwegian, Maternal-Scottish/English
GVMC556	CEU	CEU	17	20	85	CEU	7 generations French Canadian, great-great grandmother was aboriginal	y
GVMC558	CEU	CEU	20	20	100	CEU	father Norwegian, mother Scottish
GVMC560	CEU	CEU	20	20	100	CEU	mother is French/Irish & Scottish heritage, father is German
GVMC561	CEU	CEU	18	20	90	CEU	5th generation Canadian
GVMC562	CEU	CEU	20	20	100	CEU	dad's parents were Irish (born in Canada), mom's dad was Polish, grandmother was Irish
GVMC563	CEU	CEU	17	21	80.9524	CEU
GVMC566	CEU	CEU	20	20	100	CEU	ancestory 100% British
GVMC567	OTHER	CEU	17	19	89.4737	CEU	adopted, possible Irish background
GVMC568	CEU	CEU	19	20	95	CEU	mother of Irish & Scottis descent, father of English descent
GVMC569	CEU	CEU	18	20	90	CEU	heritage is English/Irish/French with a little German & Spanish, I am 10th generation Canadian
GVMC570	CEU	CEU	20	20	100	CEU
GVMC571	CEU	CEU	17	20	85	CEU	mother German, father Polish
GVMC574	CEU	CEU	19	21	90.4762	CEU	father born in England, mother adopted & background unknown
GVMC575	CEU	CEU	18	19	94.7368	CEU	father was of Hungarian ethnicity, born in Canada, mother is Norwegian ethnicity
GVMC577	CEU	CEU	20	20	100	CEU	possible that father was French Canadian
GVMC580	CEU	CEU	17	19	89.4737	CEU
GVMC581	CEU	CEU	18	20	90	CEU	maternal grandfather from Italy
GVMC582	CEU	CEU	19	20	95	CEU	father was 1/2 Irish, 1/2 Scottish, mother was 3/4 Scottish, 1/4 English
GVMC583	CEU	CEU	20	20	100	CEU	paternal grandmother from England
GVMC585	CEU	CEU	18	19	94.7368	CEU	both parents are German
GVMC587	CEU	CEU	17	20	85	CEU	mother is German, father is Swiss
GVMC588	OTHER	CEU	14	19	73.6842	OTHER	Father-japanese, Mother-European			y
GVMC589	CEU	CEU	17	19	89.4737	CEU	parents & grandparents are from British Iles
GVMC59	CEU	CEU	17	19	89.4737	CEU	both parents are German
GVMC590	CEU	CEU	18	20	90	CEU
GVMC591	CEU	CEU	19	20	95	CEU	father was Scottish, mother was Danish
GVMC592	CEU	CEU	17	20	85	CEU	father is British, mother is 5th generation Canadian with Irish & German
GVMC60	CEU	CEU	20	20	100	CEU	both paretns were Italian
GVMC602	CEU	CEU	17	19	89.4737	CEU	Scottish heritage
GVMC604	CEU	CEU	19	20	95	CEU	Adopted-unknown biological background
GVMC608	CEU	CEU	15	20	75	CEU
GVMC610	CEU	CEU	19	20	95	CEU	German descent
GVMC613	CEU	CEU	18	20	90	CEU	Mother-French Canadian, Father-1/2 English, 1/4 Scottish, 1/4 Irish								y
GVMC615	CEU	CEU	18	20	90	CEU	Father-English, Mother-German
GVMC618	CEU	CEU	17	19	89.4737	CEU	Mother-Canadian, Austrian descent, Father-English
GVMC62	OTHER	CEU	17	19	89.4737	OTHER	paternal grandmother European/Africa, paternal great grandmother Jewess
GVMC621	CEU	CEU	17	19	89.4737	CEU
GVMC622	CEU	CEU	16	20	80	CEU	Father-Norwegian, Mother-German
GVMC625	CEU	CEU	18	19	94.7368	CEU	Father-German, Mother-Irish
GVMC626	CEU	CEU	19	20	95	CEU	Mother-American/Irish, Father-British, father's side-Cree Indian
GVMC627	CEU	CEU	17	20	85	CEU	Both parents British
GVMC628	CEU	CEU	12	19	63.1579	CEU
GVMC629	CEU	CEU	17	21	80.9524	CEU	Father-English/Hungarian, Mother-German
GVMC631	CEU	CEU	18	20	90	CEU	Father-Irish/Belgian, Mother-German
GVMC633	CEU	CEU	18	19	94.7368	CEU	English descent
GVMC634	CEU	CEU	19	20	95	CEU	father and his parents German, mother Canadian, maternal grandparents Irish & German
GVMC636	CEU	CEU	17	20	85	CEU	Dad Dutch, mother Irish English
GVMC639	CEU	CEU	15	19	78.9474	CEU	mother is Scottish, father one half English & one half German
GVMC643	CEU	CEU	19	19	100	CEU	parents were Irish descent
GVMC644	CEU	CEU	16	20	80	CEU	Father-Norwegian/Irish, Mother-Norwegian/German
GVMC647	CEU	CEU	20	20	100	CEU	paternal grandparents were Ukranian, maternal grandmother was Scottish, maternal grandfather was German/Irish
GVMC648	CEU	CEU	18	19	94.7368	CEU	English/Scottish descent
GVMC649	CEU	CEU	17	20	85	CEU
GVMC65	CEU	CEU	17	19	89.4737	CEU	Father-English, Mother-Irish/English
GVMC650	CEU	CEU	20	20	100	CEU	Father-Irish, Mother-Scottish
GVMC654	CEU	CEU	19	20	95	CEU
GVMC661	CEU	CEU	19	20	95	CEU	Mother-Dutch/German, Father-Polish/Russian
GVMC664	CEU	CEU	18	21	85.7143	CEU	mother is Scotch, father is French
GVMC665	CEU	CEU	16	18	88.8889	CEU	Father-Russian Mennonite, Mother-French Canadian/Scottish								y
GVMC671	CEU	CEU	18	20	90	CEU									y
GVMC674	CEU	CEU	19	21	90.4762	CEU	Father-Scottish, Mother-Swedish
GVMC675	CEU	CEU	18	21	85.7143	CEU	German descent
GVMC677	CEU	CEU	20	20	100	CEU	Irish/Scottish descent
GVMC681	CEU	CEU	17	19	89.4737	CEU
GVMC683	CEU	CEU	20	20	100	CEU	Mother-Scottish, Father-Scottish
GVMC685	CEU	CEU	17	20	85	CEU	Italian
GVMC686	CEU	CEU	16	19	84.2105	CEU
GVMC687	CEU	CEU	20	20	100	CEU	Father-Scottish/Irish, Mother-Irish/French/German
GVMC690	OTHER	OTHER	1	20	5	OTHER			y
GVMC695	CEU	CEU	17	20	85	CEU	Mother-German/Hungarian, Father-German/British/Jewish						y
GVMC698	OTHER	CEU	12	20	60	CEU	Spanish descent
GVMC7	CEU	CEU	16	19	84.2105	CEU	Mother-Welsh, Father-English
GVMC700	OTHER	CEU	8	17	47.0588	CEU
GVMC703	CEU	CEU	20	20	100	CEU
GVMC707	CEU	CEU	16	21	76.1905	CEU									y
GVMC708	CEU	CEU	16	20	80	CEU	Parents-British descent, GG Grandmother-Jewish						y
GVMC713	CEU	CEU	18	20	90	CEU	German descent
GVMC716	CEU	CEU	17	20	85	CEU	British descent
GVMC717	CEU	CEU	19	20	95	CEU	Mother-irish, Father-Scottish
GVMC718	CEU	CEU	17	19	89.4737	CEU	Maternal side-Scottish descent, Paternal side-1/2 Irish
GVMC724	CEU	CEU	20	20	100	CEU	Mother-Scottish, Father-Irish
GVMC725	CEU	CEU	17	22	77.2727	CEU	Father-Norwegian, Mother-English/Scottish
GVMC726	CEU	CEU	19	19	100	CEU	Finnish descent
GVMC727	CEU	CEU	18	20	90	CEU	Father-Austiran/Polish, Mother-English
GVMC728	CEU	CEU	17	19	89.4737	CEU	Mother-Scandanavian, Father-1/2 Scottish/1/2 Jewish
GVMC729	CEU	CEU	20	20	100	CEU	Spanish descent
GVMC730	CEU	CEU	19	19	100	CEU
GVMC732	OTHER	CEU	17	19	89.4737	CEU	Mother-Scottish, Father-English/French, both parents from Grenada W.I.		y							y
GVMC733	CEU	CEU	17	19	89.4737	CEU	Italian descent
GVMC734	CEU	CEU	20	20	100	CEU	Mother-Austrian/Ukranian, Father-Denmark
GVMC738	CEU	CEU	21	22	95.4545	CEU	Hungarian/Austrian descent
GVMC74	CEU	CEU	18	20	90	CEU	Father-Germandescent, Mother Irish/Scottish/French descent
GVMC740	CEU	CEU	20	20	100	CEU	Possible Metis background on father's side
GVMC742	CEU	CEU	20	21	95.2381	CEU	Father-German/Swiss, Mother-Australian
GVMC744	CEU	CEU	17	20	85	CEU	English/Scottish descent
GVMC745	CEU	CEU	20	20	100	CEU
GVMC749	CEU	CEU	16	19	84.2105	CEU	Scottish descent
GVMC751	CEU	CEU	16	20	80	CEU	Father-German, Mother-1/2 Scottish, 1/2 Dutch
GVMC752	CEU	CEU	18	20	90	CEU
GVMC761	CEU	CEU	20	20	100	CEU
GVMC765	CEU	CEU	19	19	100	CEU	European descent
GVMC766	CEU	CEU	18	19	94.7368	CEU
GVMC768	CEU	CEU	16	20	80	CEU	Father-English, Mother-Danish
GVMC769	CEU	CEU	19	20	95	CEU									y
GVMC770	CEU	CEU	17	19	89.4737	CEU	Mother-Scottish, Father-Scottish/English
GVMC771	CEU	CEU	18	19	94.7368	CEU	Father-Irish, Mother-Welsh/Irish
GVMC774	CEU	CEU	19	20	95	CEU	Mother-Hungarian, Father-Irish/French
GVMC777	CEU	CEU	21	21	100	CEU	European descent
GVMC783	OTHER	OTHER	2	18	11.1111	OTHER	African Black		y
GVMC784	CEU	CEU	20	22	90.9091	CEU
GVMC787	CEU	CEU	17	19	89.4737	CEU	Paternal GP-Scottish, Maternal-GP-British Isles descent
GVMC788	CEU	CEU	20	20	100	CEU	Scottish descent
GVMC789	CEU	CEU	17	20	85	CEU	English descent
GVMC795	CEU	CEU	18	19	94.7368	CEU	1 grandparent French Canadian								y
GVMC796	CEU	CEU	19	19	100	CEU	Father-Dutch, Mother-French Canadian/Scottish								y
GVMC803	CEU	CEU	17	20	85	CEU	Mother-Italian, Father-Czech
GVMC804	CEU	CEU	16	19	84.2105	CEU	Canadian/American									y
GVMC806	CEU	CEU	20	20	100	CEU	Great grandfather-French Canadian								y
GVMC807	CEU	CEU	19	21	90.4762	CEU	Russian/German/Canadian/English
GVMC81	CEU	CEU	18	19	94.7368	CEU	father is Scottish
GVMC812	CEU	CEU	20	20	100	CEU	Mother-French Canadian/Native, Father-French descent
GVMC813	CEU	CEU	18	19	94.7368	CEU	1/2 Italian, 1/4 Irish, 1/8 English, 1/8 Danish
GVMC819	CEU	CEU	17	20	85	CEU	Scottish/English/German descent
GVMC82	CEU	CEU	20	20	100	CEU	paternal Swedish/Irish, maternal Welsh/English
GVMC821	CEU	CEU	19	19	100	CEU	Scottish/American descent
GVMC823	OTHER	OTHER	3	19	15.7895	OTHER	Chinese descent			y
GVMC826	CEU	CEU	19	20	95	CEU
GVMC827	CEU	CEU	18	21	85.7143	CEU
GVMC83	CEU	CEU	19	20	95	CEU	born in England, both parents were English, Irish descendants
GVMC834	OTHER	OTHER	2	20	10	OTHER	both parents are Jamican		y
GVMC838	CEU	CEU	19	20	95	CEU	Father-Metis, Mother-Canadian	y
GVMC84	CEU	CEU	17	20	85	CEU	both parents British
GVMC840	CEU	CEU	18	21	85.7143	CEU	Russian descent
GVMC841	CEU	CEU	17	19	89.4737	CEU	European/English descent
GVMC844	CEU	CEU	19	20	95	CEU	English descent
GVMC845	CEU	CEU	20	20	100	CEU	Irish/English descent
GVMC847	CEU	CEU	17	19	89.4737	CEU	Mother-Irish, Father-Norwegian
GVMC849	CEU	CEU	14	19	73.6842	CEU	great grandmother Swedish, family from England & Germany prior to 1860s
GVMC87	CEU	CEU	20	20	100	CEU	Father-Scottish/English, Mother-Ukranian/Polish
GVMC91	CEU	CEU	18	20	90	CEU	Father-Ukranian, Mother-Romanian
GVMC92	CEU	CEU	16	19	84.2105	CEU	father German descent
GVMC947	OTHER	CEU	16	20	80	CEU	Father-Austrian, Mother-3/4 Cree, 1/4 British	y
GVMC96	CEU	CEU	20	20	100	CEU	Irish/Pennsylvania Dutch/Polish/British/American
GVMC98	CEU	CEU	18	19	94.7368	CEU	English descent
GVMC99	CEU	CEU	19	20	95	CEU	Father-Ukranian, Mother-British
